# Supplementary material for: Mobile augmented reality based indoor map for improving geo-visualization
Source: PeerJ Comput Sci. 2021 Sep 2;7:e704. doi: 10.7717/peerj-cs.704 (PMC8444080; doi:10.7717/peerj-cs.704)
Supplement: Supplemental Information 2 — This is an online indoor positioning method that fuses the Bluetooth low energy (BLE) and pedestrian dead-reckoning (PDR) for AR camera tracking. The read_json.m is reading the pdr and BLE data for positoning and build Route 1. The read_json2.m is reading the pdr and BLE data for positoning and build Route 2. The read_json3.m is reading the pdr and BLE data for positoning and build Route 3. The read_json4.m is reading the pdr and BLE data for positoning and build Route 4. The plotline1.m is use for drawing the CDF figure. [file peerj-cs-07-704-s002.zip › code/plotline1.m]

clc;
clear;

%%
% particles number
size = 250;
filepath=['/Users/mpblue/Documents/Code/Matlab/result/Route 1/',num2str(size),'/'];
cd(filepath);
load('pdr.mat')
load('pdr_gt.mat')
load('beacon.mat')
load('beacon_gt.mat')
load('pf.mat')
load('pf_gt.mat')

error_pdr=[];
for i = 1:length(pdr)
    wucha = sqrt((pdr(i,1)-pdr_gt(i,1))^2 + (pdr(i,2)-pdr_gt(i,2))^2);
    error_pdr = [error_pdr;wucha]; %#ok<AGROW>
end
m_e_pdr = mean(error_pdr);

error_beacon=[];
for i = 1:length(beacon)
    wucha = sqrt((beacon(i,1)-beacon_gt(i,1))^2 + (beacon(i,2)-beacon_gt(i,2))^2);
    error_beacon = [error_beacon;wucha]; %#ok<AGROW>
end
m_e_beacon = mean(error_beacon);

error_pf=[];
for i = 1:length(pf)
    wucha = sqrt((pf(i,1)-pf_gt(i,1))^2 + (pf(i,2)-pf_gt(i,2))^2);
    error_pf = [error_pf;wucha]; %#ok<AGROW>
end
m_e_pf = mean(error_pf);

figure;
hold on;
 
[xCDF_est,yCDF_est] = fun_zhou_mycdf(error_pdr(:,1));
h1=plot(xCDF_est,yCDF_est,'b','LineWidth',2);
[xCDF_est,yCDF_est] = fun_zhou_mycdf(error_beacon(:,1));
h2=plot(xCDF_est,yCDF_est,'r','LineWidth',2);
[xCDF_est,yCDF_est] = fun_zhou_mycdf(error_pf(:,1));
h3=plot(xCDF_est,yCDF_est,'k','LineWidth',2);

legend([h1,h2,h3],'Error Pdr','Error Beacon','Error Pf');
title('CDF of location error distance');
xlabel('Location Error Distance(m)')
ylabel('Cumulative Error Distribution Function')

function [xCDF,yCDF] = fun_zhou_mycdf(x)
[yy,xx]=cdfcalc(x);
k=length(xx);
n=reshape(repmat(1:k, 2, 1), 2*k, 1);
xCDF=[-Inf;xx(n);Inf];
yCDF=[0;0;yy(1+n)];
end
