# Supplementary material for: Mobile augmented reality based indoor map for improving geo-visualization
Source: PeerJ Comput Sci. 2021 Sep 2;7:e704. doi: 10.7717/peerj-cs.704 (PMC8444080; doi:10.7717/peerj-cs.704)
Supplement: Supplemental Information 2 — This is an online indoor positioning method that fuses the Bluetooth low energy (BLE) and pedestrian dead-reckoning (PDR) for AR camera tracking. The read_json.m is reading the pdr and BLE data for positoning and build Route 1. The read_json2.m is reading the pdr and BLE data for positoning and build Route 2. The read_json3.m is reading the pdr and BLE data for positoning and build Route 3. The read_json4.m is reading the pdr and BLE data for positoning and build Route 4. The plotline1.m is use for drawing the CDF figure. [file peerj-cs-07-704-s002.zip › code/Readme.txt]

The read_json.m is reading the pdr and BLE data for positoning and build Route 1

The read_json2.m is reading the pdr and BLE data for positoning and build Route 2

The read_json3.m is reading the pdr and BLE data for positoning and build Route 3

The read_json4.m is reading the pdr and BLE data for positoning and build Route 4

The plotline1.m is use for drawing the CDF figure.
