# Supplementary material for: Mobile augmented reality based indoor map for improving geo-visualization
Source: PeerJ Comput Sci. 2021 Sep 2;7:e704. doi: 10.7717/peerj-cs.704 (PMC8444080; doi:10.7717/peerj-cs.704)
Supplement: Supplemental Information 2 — This is an online indoor positioning method that fuses the Bluetooth low energy (BLE) and pedestrian dead-reckoning (PDR) for AR camera tracking. The read_json.m is reading the pdr and BLE data for positoning and build Route 1. The read_json2.m is reading the pdr and BLE data for positoning and build Route 2. The read_json3.m is reading the pdr and BLE data for positoning and build Route 3. The read_json4.m is reading the pdr and BLE data for positoning and build Route 4. The plotline1.m is use for drawing the CDF figure. [file peerj-cs-07-704-s002.zip › code/read_json2.m]

clc,clear;

%% %¶¨ÒåÆðÊ¼µã,¹ì¼£×ªÍäµã

%¹ì¼£2
pdr_x = [24.2, 24.2, 27.5, 27.5, 10.5, 10.5, 3];
pdr_y = [39.5, 12.8, 12.8, 5, 5, 2, 2];
turn_x = [12684125.540, 12684129.502, 12684129.502, 12684112.897, 12684112.897, 12684103.958];
turn_y = [2576488.301, 2576488.301, 2576480.155, 2576480.155, 2576477.070, 2576477.070];

fname='/Users/mpblue/Documents/Code/Matlab/AR¶¨Î»/point-lists/route-2/pdr-1205-130416.json';
fname2='/Users/mpblue/Documents/Code/Matlab/AR¶¨Î»/point-lists/route-2/pf-1205-130416.json';

%% %»­³ö¿Æ¼¼Â¥14Â¥Æ½ÃæÍ¼

cd('/Users/mpblue/Documents/Code/Matlab/RadioMapConstruction/PropagationModel');
load 'wallline_new.mat'
figure;
hold on;
axis equal;
for i=1:length(wallline_new)
    plot([wallline_new(i,1),wallline_new(i,3)],[wallline_new(i,2),wallline_new(i,4)],'k','LineWidth',2);
end
xlabel('x(m)')
ylabel('y(m)')

%% %¶ÁÈëpdr¹ì¼£×ø±ê,¸ù¾Ý²½×ÓÐÅÏ¢¼°×ªÍäµãÐÅÏ¢£¬¼ÆËãÍ¶µ½14Â¥µÄÕæÊµ×ø±ê,ÕæÖµ¹ì¼£
addpath('/Users/mpblue/Documents/Code/Matlab/AR¶¨Î»/jsonlab-1.5')
pdr_json=loadjson(fname);

pdr=[];
for i=1:length(pdr_json)
    current=pdr_json(i);
    current=current{1};
    x_mercator = getfield(current,'x');
    y_mercator = getfield(current,'y');
    pdr = [pdr; x_mercator y_mercator]; %#ok<AGROW>
end
ze = find(pdr(:,1)==0);
ze = [40;47;61;83;88;97]; %¹ì¼£2
pdr = pdr(1:ze(length(ze)),:);
pdr(ze,:) = [];
%¸ù¾ÝÆðÊ¼µã×ø±ê£¬¼ÆËãdelta
delta_x= -pdr(1,1);
delta_y= -pdr(1,2);
for i = 1:length(pdr)
    pdr(i,1) = pdr(i,1) + delta_x;
    pdr(i,2) = pdr(i,2) + delta_y;
end
for i = 1:length(pdr)
    pdr(i,1) = pdr(i,1) + pdr_x(1);
    pdr(i,2) = pdr(i,2) + pdr_y(1);
end
hold on;
plot(pdr(:,1),pdr(:,2),'g');
plot(pdr(1,1),pdr(1,2),'go');

%ground_truth
pdr_gt=[];
temp_x = [];
temp_y = [];
for i = 1:length(pdr_x)-1
    if i==1
        temp_x = linspace(pdr_x(i),pdr_x(i+1),ze(i)-1);
        temp_y = linspace(pdr_y(i),pdr_y(i+1),ze(i)-1);
        pdr_gt = [pdr_gt; temp_x' temp_y']; %#ok<AGROW>
    else
        temp_x = linspace(pdr_x(i),pdr_x(i+1),(ze(i)-ze(i-1))-1);
        temp_y = linspace(pdr_y(i),pdr_y(i+1),(ze(i)-ze(i-1))-1);
        pdr_gt = [pdr_gt; temp_x' temp_y']; %#ok<AGROW>
    end
end
hold on;
plot(pdr_gt(:,1),pdr_gt(:,2),'r');
plot(pdr_gt(1,1),pdr_gt(1,2),'ro');

%% %¶ÁÈëbeacon,pf¹ì¼£×ø±ê,¸ù¾Ý²½×ÓÐÅÏ¢¼°×ªÍäµãÐÅÏ¢£¬¼ÆËãÍ¶µ½14Â¥µÄÕæÊµ×ø±ê
addpath('/Users/mpblue/Documents/Code/Matlab/AR¶¨Î»/jsonlab-1.5')
% beacon_json=loadjson(fname1);
pf_json=loadjson(fname2);
% %%%%%%%%%%%%%%%%%%%%%%%%%%%
% beacon=[];
% for i=1:length(beacon_json)
%     current=beacon_json(i);
%     current=current{1};
%     x_mercator = getfield(current,'x');
%     y_mercator = getfield(current,'y');
%     beacon = [beacon; x_mercator y_mercator]; %#ok<AGROW>
% end
% %»¹Ô­ÕæÊµ×ªÍäµã×ø±ê
% ze = find(beacon(:,1)==0);
% % ze = [28;34;47;57;60;72]; %¹ì¼£2
% % ze = [23;38;61;84;86;95;106;113]; %¹ì¼£4
% beacon = beacon(1:ze(length(ze)),:);
% for i=1:length(ze)
%     beacon(ze(i),1)=turn_x(i);
%     beacon(ze(i),2)=turn_y(i);
% end
% %¸ù¾ÝµÚÒ»¸ö×ªÍäµãµÄ×ø±ê¶ÔÓ¦14Â¥µÄ×ø±ê£¬¼ÆËãdelta
% delta_x= pdr_x(2) - beacon(ze(1),1);
% delta_y= pdr_y(2) - beacon(ze(1),2);
% 
% for i = 1:length(beacon)
%     beacon(i,1) = beacon(i,1) + delta_x;
%     beacon(i,2) = beacon(i,2) + delta_y;
% end
% %ground_truth
% beacon_gt=[];
% temp_x = [];
% temp_y = [];
% for i = 1:length(pdr_x)-1
%     if i==1
%         temp_x = linspace(pdr_x(i),pdr_x(i+1),ze(i));
%         temp_y = linspace(pdr_y(i),pdr_y(i+1),ze(i));
%         beacon_gt = [beacon_gt; temp_x' temp_y']; %#ok<AGROW>
%     else
%         temp_x = linspace(pdr_x(i),pdr_x(i+1),(ze(i)-ze(i-1)));
%         temp_y = linspace(pdr_y(i),pdr_y(i+1),(ze(i)-ze(i-1)));
%         beacon_gt = [beacon_gt; temp_x' temp_y']; %#ok<AGROW>
%     end
% end
% if length(beacon_gt)~=length(beacon)
%     beacon = beacon(1:length(beacon_gt),:);
% end
% hold on;
% plot(beacon(:,1),beacon(:,2),'b');
% plot(beacon(1,1),beacon(1,2),'bo');

%%%%%%%%%%%%%%%%%%%%%%%%%%%
pf=[];
for i=1:length(pf_json)
    current=pf_json(i);
    current=current{1};
    x_mercator = getfield(current,'x');
    y_mercator = getfield(current,'y');
    pf = [pf; x_mercator y_mercator]; %#ok<AGROW>
end
%»¹Ô­ÕæÊµ×ªÍäµã×ø±ê
ze = find(pf(:,1)==0);
ze = [40;47;61;83;88;97]; %¹ì¼£2
pf = pf(1:ze(length(ze)),:);
for i=1:length(ze)
    pf(ze(i),1)=turn_x(i);
    pf(ze(i),2)=turn_y(i);
end
%¸ù¾ÝµÚÒ»¸ö×ªÍäµãµÄ×ø±ê¶ÔÓ¦14Â¥µÄ×ø±ê£¬¼ÆËãdelta
delta_x= pdr_x(2) - pf(ze(1),1);
delta_y= pdr_y(2) - pf(ze(1),2);

for i = 1:length(pf)
    pf(i,1) = pf(i,1) + delta_x;
    pf(i,2) = pf(i,2) + delta_y;
end
%ground_truth
pf_gt=[];
temp_x = [];
temp_y = [];
for i = 1:length(pdr_x)-1
    if i==1
        temp_x = linspace(pdr_x(i),pdr_x(i+1),ze(i));
        temp_y = linspace(pdr_y(i),pdr_y(i+1),ze(i));
        pf_gt = [pf_gt; temp_x' temp_y']; %#ok<AGROW>
    else
        temp_x = linspace(pdr_x(i),pdr_x(i+1),(ze(i)-ze(i-1)));
        temp_y = linspace(pdr_y(i),pdr_y(i+1),(ze(i)-ze(i-1)));
        pf_gt = [pf_gt; temp_x' temp_y']; %#ok<AGROW>
    end
end
if length(pf_gt)~=length(pf)
    pf = pf(1:length(pf_gt),:);
end
hold on;
plot(pf(:,1),pf(:,2),'k');
plot(pf(1,1),pf(1,2),'ko');

%% %´æ´¢×ø±êµã
% save '/Users/mpblue/Documents/Code/Matlab/AR¶¨Î»/result/¹ì¼£2/pdr.mat' pdr;
% save '/Users/mpblue/Documents/Code/Matlab/AR¶¨Î»/result/¹ì¼£2/pdr_gt.mat' pdr_gt;
% 
% % save '/Users/mpblue/Documents/Code/Matlab/AR¶¨Î»/result/¹ì¼£1/beacon.mat' beacon;
% % save '/Users/mpblue/Documents/Code/Matlab/AR¶¨Î»/result/¹ì¼£1/beacon_gt.mat' beacon_gt;
% 
% save '/Users/mpblue/Documents/Code/Matlab/AR¶¨Î»/result/¹ì¼£2/pf.mat' pf;
% save '/Users/mpblue/Documents/Code/Matlab/AR¶¨Î»/result/¹ì¼£2/pf_gt.mat' pf_gt;
