# Supplementary material for: Mobile augmented reality based indoor map for improving geo-visualization
Source: PeerJ Comput Sci. 2021 Sep 2;7:e704. doi: 10.7717/peerj-cs.704 (PMC8444080; doi:10.7717/peerj-cs.704)
Supplement: Supplemental Information 2 — This is an online indoor positioning method that fuses the Bluetooth low energy (BLE) and pedestrian dead-reckoning (PDR) for AR camera tracking. The read_json.m is reading the pdr and BLE data for positoning and build Route 1. The read_json2.m is reading the pdr and BLE data for positoning and build Route 2. The read_json3.m is reading the pdr and BLE data for positoning and build Route 3. The read_json4.m is reading the pdr and BLE data for positoning and build Route 4. The plotline1.m is use for drawing the CDF figure. [file peerj-cs-07-704-s002.zip › code/read_json3.m]

clc,clear;

%% %¶¨ÒåÆðÊ¼µã,¹ì¼£×ªÍäµã

%¹ì¼£3
pdr_x = [24.2, 44, 44, 27.5, 27.5, 42, 42, 49];
pdr_y = [39.5, 39.5, 12.8, 12.8, 5, 5, 2, 2];
turn_x = [12684145.513, 12684145.513, 12684129.502, 12684129.502, 12684142.425, 12684142.425, 12684150.990];
turn_y = [2576514.732, 2576488.301, 2576488.301, 2576480.155, 2576480.155, 2576476.499, 2576476.499];

fname='/Users/mpblue/Documents/Code/Matlab/AR¶¨Î»/point-lists/route-3/pdr-1205-130033.json';
fname1='/Users/mpblue/Documents/Code/Matlab/AR¶¨Î»/point-lists/route-3/beacon-1205-130033.json';
fname2='/Users/mpblue/Documents/Code/Matlab/AR¶¨Î»/point-lists/route-3/pf-1205-130033.json';

%% %»­³ö¿Æ¼¼Â¥14Â¥Æ½ÃæÍ¼

cd('/Users/mpblue/Documents/Code/Matlab/RadioMapConstruction/PropagationModel');
load 'wallline_new.mat'
figure;
hold on;
axis equal;
for i=1:length(wallline_new)
    plot([wallline_new(i,1),wallline_new(i,3)],[wallline_new(i,2),wallline_new(i,4)],'k','LineWidth',2);
end
xlabel('x(m)')
ylabel('y(m)')

%% %¶ÁÈëpdr¹ì¼£×ø±ê,¸ù¾Ý²½×ÓÐÅÏ¢¼°×ªÍäµãÐÅÏ¢£¬¼ÆËãÍ¶µ½14Â¥µÄÕæÊµ×ø±ê,ÕæÖµ¹ì¼£
addpath('/Users/mpblue/Documents/Code/Matlab/AR¶¨Î»/jsonlab-1.5')
pdr_json=loadjson(fname);

pdr=[];
for i=1:length(pdr_json)
    current=pdr_json(i);
    current=current{1};
    x_mercator = getfield(current,'x');
    y_mercator = getfield(current,'y');
    pdr = [pdr; x_mercator y_mercator]; %#ok<AGROW>
end
ze = find(pdr(:,1)==0);
pdr = pdr(1:ze(length(ze)),:);
pdr(ze,:) = [];
%¸ù¾ÝÆðÊ¼µã×ø±ê£¬¼ÆËãdelta
delta_x= -pdr(1,1);
delta_y= -pdr(1,2);
for i = 1:length(pdr)
    pdr(i,1) = pdr(i,1) + delta_x;
    pdr(i,2) = pdr(i,2) + delta_y;
end
for i = 1:length(pdr)
    pdr(i,1) = pdr(i,1) + pdr_x(1);
    pdr(i,2) = pdr(i,2) + pdr_y(1);
end
hold on;
plot(pdr(:,1),pdr(:,2),'g');
plot(pdr(1,1),pdr(1,2),'go');

%ground_truth
pdr_gt=[];
temp_x = [];
temp_y = [];
for i = 1:length(pdr_x)-1
    if i==1
        temp_x = linspace(pdr_x(i),pdr_x(i+1),ze(i)-1);
        temp_y = linspace(pdr_y(i),pdr_y(i+1),ze(i)-1);
        pdr_gt = [pdr_gt; temp_x' temp_y']; %#ok<AGROW>
    else
        temp_x = linspace(pdr_x(i),pdr_x(i+1),(ze(i)-ze(i-1))-1);
        temp_y = linspace(pdr_y(i),pdr_y(i+1),(ze(i)-ze(i-1))-1);
        pdr_gt = [pdr_gt; temp_x' temp_y']; %#ok<AGROW>
    end
end
hold on;
plot(pdr_gt(:,1),pdr_gt(:,2),'r');
plot(pdr_gt(1,1),pdr_gt(1,2),'ro');

%% %¶ÁÈëbeacon,pf¹ì¼£×ø±ê,¸ù¾Ý²½×ÓÐÅÏ¢¼°×ªÍäµãÐÅÏ¢£¬¼ÆËãÍ¶µ½14Â¥µÄÕæÊµ×ø±ê
addpath('/Users/mpblue/Documents/Code/Matlab/AR¶¨Î»/jsonlab-1.5')
beacon_json=loadjson(fname1);
pf_json=loadjson(fname2);
%%%%%%%%%%%%%%%%%%%%%%%%%%%
beacon=[];
for i=1:length(beacon_json)
    current=beacon_json(i);
    current=current{1};
    x_mercator = getfield(current,'x');
    y_mercator = getfield(current,'y');
    beacon = [beacon; x_mercator y_mercator]; %#ok<AGROW>
end
%»¹Ô­ÕæÊµ×ªÍäµã×ø±ê
ze = find(beacon(:,1)==0);
beacon = beacon(1:ze(length(ze)),:);
for i=1:length(ze)
    beacon(ze(i),1)=turn_x(i);
    beacon(ze(i),2)=turn_y(i);
end
%¸ù¾ÝµÚÒ»¸ö×ªÍäµãµÄ×ø±ê¶ÔÓ¦14Â¥µÄ×ø±ê£¬¼ÆËãdelta
delta_x= pdr_x(2) - beacon(ze(1),1);
delta_y= pdr_y(2) - beacon(ze(1),2);

for i = 1:length(beacon)
    beacon(i,1) = beacon(i,1) + delta_x;
    beacon(i,2) = beacon(i,2) + delta_y;
end
%ground_truth
beacon_gt=[];
temp_x = [];
temp_y = [];
for i = 1:length(pdr_x)-1
    if i==1
        temp_x = linspace(pdr_x(i),pdr_x(i+1),ze(i));
        temp_y = linspace(pdr_y(i),pdr_y(i+1),ze(i));
        beacon_gt = [beacon_gt; temp_x' temp_y']; %#ok<AGROW>
    else
        temp_x = linspace(pdr_x(i),pdr_x(i+1),(ze(i)-ze(i-1)));
        temp_y = linspace(pdr_y(i),pdr_y(i+1),(ze(i)-ze(i-1)));
        beacon_gt = [beacon_gt; temp_x' temp_y']; %#ok<AGROW>
    end
end
if length(beacon_gt)~=length(beacon)
    beacon = beacon(1:length(beacon_gt),:);
end
hold on;
plot(beacon(:,1),beacon(:,2),'b');
plot(beacon(1,1),beacon(1,2),'bo');

%%%%%%%%%%%%%%%%%%%%%%%%%%%
pf=[];
for i=1:length(pf_json)
    current=pf_json(i);
    current=current{1};
    x_mercator = getfield(current,'x');
    y_mercator = getfield(current,'y');
    pf = [pf; x_mercator y_mercator]; %#ok<AGROW>
end
%»¹Ô­ÕæÊµ×ªÍäµã×ø±ê
ze = find(pf(:,1)==0);
pf = pf(1:ze(length(ze)),:);
for i=1:length(ze)
    pf(ze(i),1)=turn_x(i);
    pf(ze(i),2)=turn_y(i);
end
%¸ù¾ÝµÚÒ»¸ö×ªÍäµãµÄ×ø±ê¶ÔÓ¦14Â¥µÄ×ø±ê£¬¼ÆËãdelta
delta_x= pdr_x(2) - pf(ze(1),1);
delta_y= pdr_y(2) - pf(ze(1),2);

for i = 1:length(pf)
    pf(i,1) = pf(i,1) + delta_x;
    pf(i,2) = pf(i,2) + delta_y;
end
%ground_truth
pf_gt=[];
temp_x = [];
temp_y = [];
for i = 1:length(pdr_x)-1
    if i==1
        temp_x = linspace(pdr_x(i),pdr_x(i+1),ze(i));
        temp_y = linspace(pdr_y(i),pdr_y(i+1),ze(i));
        pf_gt = [pf_gt; temp_x' temp_y']; %#ok<AGROW>
    else
        temp_x = linspace(pdr_x(i),pdr_x(i+1),(ze(i)-ze(i-1)));
        temp_y = linspace(pdr_y(i),pdr_y(i+1),(ze(i)-ze(i-1)));
        pf_gt = [pf_gt; temp_x' temp_y']; %#ok<AGROW>
    end
end
if length(pf_gt)~=length(pf)
    pf = pf(1:length(pf_gt),:);
end
hold on;
plot(pf(:,1),pf(:,2),'k');
plot(pf(1,1),pf(1,2),'ko');


%% % pdrÓëÀ¶ÑÀÕûºÏ
% x_truth_a = [];
% y_truth_a = [];
% j = 1;
% for i = 2:size(pdr,1)
%     tt1 = (pdr(i,1)-pdr(i-1,1)) / (size(beacon,1));
%     tt2 = (pdr(i,2)-pdr(i-1,2)) / (size(beacon,1));
%     temp_abc = [];
%     temp_cba = [];
%     for j = 1:size(beacon,1)-1
%         if j == 1
%             temp_abc = pdr(i-1,1);
%             temp_cba = pdr(i-1,2);
%         end
%        temp_abc = [temp_abc; pdr(i-1,1) + tt1*j];
%        temp_cba = [temp_cba; pdr(i-1,2) + tt2*j];
%     end
%     x_truth_a = [x_truth_a; temp_abc];
%     y_truth_a = [y_truth_a; temp_cba];
% end
% 
% aa = 1;
% for i = 1:size(beacon,1)-1
%     aa = [aa; i*(size(pdr,1)-1)];
% end
% 
% x_truth_pdr = x_truth_a(aa); 
% y_truth_pdr = y_truth_a(aa);
% 
% pdr_beacon = [x_truth_pdr, y_truth_pdr];
% save '/Users/mpblue/Documents/Code/Matlab/AR¶¨Î»/result/¹ì¼£3/pdr_beacon.mat' pdr_beacon;

%% Í¨¹ýpdrÎ»ÖÃ,ÇóturnÓëdistance
PX1 = pdr(1:(size(pdr,1)-1),1); PY1 = pdr(1:(size(pdr,1)-1),2);     % x1£¬y1×ø±ê
PX2 = pdr(2:size(pdr,1),1); PY2 = pdr(2:size(pdr,1),2);             % x2£¬y2×ø±ê
% µ÷ºÃheadingµÄÆçÒåÎÊÌâ
heading = [];
distance = [];
heading_temp = atan2(PY2(1)-PY1(1),PX2(1)-PX1(1));
for i = 2 : length(PX1)
    
    h = atan2(PY2(i)-PY1(i),PX2(i)-PX1(i));
    
    if (heading_temp > pi/2) && (h < -pi/2)
        heading = [heading; abs(heading_temp) - abs(h)];
    elseif (heading_temp < -pi/2) && (h > pi/2)
        heading = [heading; abs(heading_temp) - abs(h)];
    else
        heading = [heading; h - heading_temp];
    end
    
    heading_temp = atan2(PY2(i)-PY1(i),PX2(i)-PX1(i));
    
    dis_temp = sqrt((PY2(i)-PY1(i))^2 + (PX2(i)-PX1(i))^2);
    distance = [distance; dis_temp];
    
end
pdr_distance_heading = [distance, heading];

for i = 1 : size(pdr_distance_heading,1)
    if pdr_distance_heading(i,2) < 0
        pdr_distance_heading(i,2) = pdr_distance_heading(i,2) + 2*pi;
    elseif pdr_distance_heading(i,2) > pi
        pdr_distance_heading(i,2) = pdr_distance_heading(i,2) - 2*pi;
    end
end

save '/Users/mpblue/Documents/Code/Matlab/AR¶¨Î»/result/¹ì¼£3/pdr_distance_heading.mat' pdr_distance_heading;


%% Í¨¹ýpdrÎ»ÖÃ, Çóazimuth
pdr_azimuth = [];
for i = 2 : length(PX1)   
    pdr_azimuth = [pdr_azimuth; atan2(PY2(i)-PY1(i),PX2(i)-PX1(i))];
end

for i = 1 : length(pdr_azimuth)
    if pdr_azimuth(i) < 0
        pdr_azimuth(i) = pdr_azimuth(i) + 2*pi;
    elseif pdr_azimuth(i) > pi
        pdr_azimuth(i) = pdr_azimuth(i) - 2*pi;
    end
end

save '/Users/mpblue/Documents/Code/Matlab/AR¶¨Î»/result/¹ì¼£3/pdr_azimuth.mat' pdr_azimuth;

%% %´æ´¢×ø±êµã
% save '/Users/mpblue/Documents/Code/Matlab/AR¶¨Î»/result/¹ì¼£3/pdr.mat' pdr;
% save '/Users/mpblue/Documents/Code/Matlab/AR¶¨Î»/result/¹ì¼£3/pdr_gt.mat' pdr_gt;
% 
% save '/Users/mpblue/Documents/Code/Matlab/AR¶¨Î»/result/¹ì¼£3/beacon.mat' beacon;
% save '/Users/mpblue/Documents/Code/Matlab/AR¶¨Î»/result/¹ì¼£3/beacon_gt.mat' beacon_gt;
% 
% save '/Users/mpblue/Documents/Code/Matlab/AR¶¨Î»/result/¹ì¼£3/pf.mat' pf;
% save '/Users/mpblue/Documents/Code/Matlab/AR¶¨Î»/result/¹ì¼£3/pf_gt.mat' pf_gt;
