# Supplementary material for: Mobile augmented reality based indoor map for improving geo-visualization
Source: PeerJ Comput Sci. 2021 Sep 2;7:e704. doi: 10.7717/peerj-cs.704 (PMC8444080; doi:10.7717/peerj-cs.704)
Supplement: Supplemental Information 3 [file peerj-cs-07-704-s003.zip]

Archive with 54 entries (49 files):
- point-lists/
- point-lists/.DS_Store
- point-lists/route-1/
- point-lists/route-1/beacon-1205-130138.json
- point-lists/route-1/beacon-1205-130446.json
- point-lists/route-1/beacon-1205-130840.json
- point-lists/route-1/beacon-1205-132011.json
- point-lists/route-1/beacon-1205-132324.json
- point-lists/route-1/beacon-1205-132831.json
- point-lists/route-1/pdr-1205-130138.json
- point-lists/route-1/pdr-1205-130446.json
- point-lists/route-1/pdr-1205-130840.json
- point-lists/route-1/pdr-1205-132011.json
- point-lists/route-1/pdr-1205-132324.json
- point-lists/route-1/pdr-1205-132831.json
- point-lists/route-1/pf-1205-130138.json
- point-lists/route-1/pf-1205-130446.json
- point-lists/route-1/pf-1205-130840.json
- point-lists/route-1/pf-1205-132011.json
- point-lists/route-1/pf-1205-132324.json
- point-lists/route-1/pf-1205-132831.json
- point-lists/route-1/README.txt
- point-lists/route-2/
- point-lists/route-2/beacon-1205-130416.json
- point-lists/route-2/pdr-1205-124852.json
- point-lists/route-2/pdr-1205-130416.json
- point-lists/route-2/pf-1205-124852.json
- point-lists/route-2/pf-1205-130416.json
- point-lists/route-3/
- point-lists/route-3/beacon-1205-125038.json
- point-lists/route-3/beacon-1205-125716.json
- point-lists/route-3/beacon-1205-130033.json
- point-lists/route-3/beacon-1205-130343.json
- point-lists/route-3/pdr-1205-125038.json
- point-lists/route-3/pdr-1205-125716.json
- point-lists/route-3/pdr-1205-130033.json
- point-lists/route-3/pdr-1205-130343.json
- point-lists/route-3/pf-1205-125038.json
- point-lists/route-3/pf-1205-125716.json
- point-lists/route-3/pf-1205-130033.json
- point-lists/route-3/pf-1205-130343.json
- point-lists/route-4/
- point-lists/route-4/beacon-1205-131538.json
- point-lists/route-4/beacon-1205-131842.json
- point-lists/route-4/beacon-1205-132007.json
- point-lists/route-4/beacon-1205-132654.json
- point-lists/route-4/pdr-1205-131538.json
- point-lists/route-4/pdr-1205-131842.json
- point-lists/route-4/pdr-1205-132007.json
- point-lists/route-4/pdr-1205-132654.json
- point-lists/route-4/pf-1205-131538.json
- point-lists/route-4/pf-1205-131842.json
- point-lists/route-4/pf-1205-132007.json
- point-lists/route-4/pf-1205-132654.json
