# Supplementary material for: Mobile augmented reality based indoor map for improving geo-visualization
Source: PeerJ Comput Sci. 2021 Sep 2;7:e704. doi: 10.7717/peerj-cs.704 (PMC8444080; doi:10.7717/peerj-cs.704)
Supplement: Supplemental Information 3 [file peerj-cs-07-704-s003.zip › point-lists/route-1/beacon-1205-130138.json]

[{"fnum":7,"pid":0,"x":1.2684125520609457E7,"y":2576488.804583093},{"fnum":7,"pid":0,"x":1.2684125521281071E7,"y":2576488.804719516},{"fnum":7,"pid":0,"x":1.2684125417272385E7,"y":2576489.1420507617},{"fnum":7,"pid":0,"x":1.2684123541537182E7,"y":2576489.1197160496},{"fnum":7,"pid":0,"x":1.2684121867757723E7,"y":2576488.9830565606},{"fnum":7,"pid":0,"x":1.2684120042294264E7,"y":2576488.7451465684},{"fnum":7,"pid":0,"x":1.2684118038036998E7,"y":2576488.5118004},{"fnum":7,"pid":0,"x":1.2684114931018261E7,"y":2576488.498761219},{"fnum":7,"pid":0,"x":1.268411298317386E7,"y":2576488.470740245},{"fnum":7,"pid":0,"x":1.268411207270889E7,"y":2576488.430407749},{"fnum":7,"pid":0,"x":1.2684112113503544E7,"y":2576488.1228564135},{"fnum":7,"pid":0,"x":1.2684112037859488E7,"y":2576488.4636299624},{"fnum":0,"pid":0,"x":0.0,"y":0.0},{"fnum":7,"pid":0,"x":1.2684109761204517E7,"y":2576488.5215147333},{"fnum":7,"pid":0,"x":1.2684108114719482E7,"y":2576488.641110054},{"fnum":7,"pid":0,"x":1.2684108462135125E7,"y":2576489.6359449183},{"fnum":7,"pid":0,"x":1.2684109255901998E7,"y":2576490.663908996},{"fnum":7,"pid":0,"x":1.2684109795170957E7,"y":2576491.2301767697},{"fnum":7,"pid":0,"x":1.2684109897219457E7,"y":2576492.515638331},{"fnum":7,"pid":0,"x":1.268410985804911E7,"y":2576494.365818381},{"fnum":7,"pid":0,"x":1.2684109816352908E7,"y":2576495.7035155967},{"fnum":7,"pid":0,"x":1.2684109801466443E7,"y":2576497.2443096805},{"fnum":7,"pid":0,"x":1.2684109784888482E7,"y":2576498.540684562},{"fnum":7,"pid":0,"x":1.2684109774791552E7,"y":2576499.354567987},{"fnum":7,"pid":0,"x":1.2684109767802123E7,"y":2576500.7597773694},{"fnum":7,"pid":0,"x":1.268410979346024E7,"y":2576503.5628045136},{"fnum":7,"pid":0,"x":1.2684109803180177E7,"y":2576505.102489216},{"fnum":7,"pid":0,"x":1.268410982085263E7,"y":2576506.276200106},{"fnum":7,"pid":0,"x":1.2684109839888982E7,"y":2576507.6184052676},{"fnum":7,"pid":0,"x":1.2684109848993415E7,"y":2576509.0287358444},{"fnum":7,"pid":0,"x":1.2684109855250983E7,"y":2576509.3816815307},{"fnum":7,"pid":0,"x":1.2684109838529155E7,"y":2576510.7136292155},{"fnum":7,"pid":0,"x":1.2684109818374898E7,"y":2576512.025291291},{"fnum":7,"pid":0,"x":1.26841097866475E7,"y":2576513.4499370833},{"fnum":0,"pid":0,"x":0.0,"y":0.0},{"fnum":7,"pid":0,"x":1.2684111303917184E7,"y":2576514.497872039},{"fnum":7,"pid":0,"x":1.2684113176348103E7,"y":2576515.273758647},{"fnum":7,"pid":0,"x":1.2684113970729169E7,"y":2576515.3743238994},{"fnum":7,"pid":0,"x":1.2684114078395037E7,"y":2576515.2441514265},{"fnum":7,"pid":0,"x":1.2684114441223979E7,"y":2576515.1479022503},{"fnum":7,"pid":0,"x":1.2684116235831551E7,"y":2576515.156760678},{"fnum":7,"pid":0,"x":1.2684117937165208E7,"y":2576515.18518926},{"fnum":7,"pid":0,"x":1.268411974298154E7,"y":2576515.2041948116},{"fnum":7,"pid":0,"x":1.2684122297133362E7,"y":2576515.206312519},{"fnum":7,"pid":0,"x":1.268412431448907E7,"y":2576515.197554649},{"fnum":7,"pid":0,"x":1.268412504580965E7,"y":2576515.186928543},{"fnum":0,"pid":0,"x":0.0,"y":0.0},{"fnum":7,"pid":0,"x":1.268412536351924E7,"y":2576515.178887474},{"fnum":7,"pid":0,"x":1.26841253962756E7,"y":2576514.0624684193},{"fnum":7,"pid":0,"x":1.2684125309888924E7,"y":2576512.220983785},{"fnum":7,"pid":0,"x":1.2684125314090535E7,"y":2576511.266416406},{"fnum":7,"pid":0,"x":1.2684125004716678E7,"y":2576510.4005347765},{"fnum":7,"pid":0,"x":1.2684124992105579E7,"y":2576509.724601938},{"fnum":7,"pid":0,"x":1.268412478194938E7,"y":2576507.4084863956},{"fnum":7,"pid":0,"x":1.2684124617757676E7,"y":2576505.514471672},{"fnum":7,"pid":0,"x":1.2684124558893355E7,"y":2576504.097409087},{"fnum":7,"pid":0,"x":1.2684124507814338E7,"y":2576502.189503129},{"fnum":7,"pid":0,"x":1.268412461933578E7,"y":2576502.542059321},{"fnum":7,"pid":0,"x":1.2684124664144976E7,"y":2576502.096283508},{"fnum":7,"pid":0,"x":1.2684124679903122E7,"y":2576500.863858356},{"fnum":7,"pid":0,"x":1.2684124677740246E7,"y":2576498.9524481413},{"fnum":7,"pid":0,"x":1.268412466646931E7,"y":2576497.6733600926},{"fnum":7,"pid":0,"x":1.2684124857876189E7,"y":2576496.3573589483},{"fnum":7,"pid":0,"x":1.26841254814228E7,"y":2576495.403655531},{"fnum":7,"pid":0,"x":1.2684125842741903E7,"y":2576494.6826627892},{"fnum":7,"pid":0,"x":1.2684126284070125E7,"y":2576493.3639229075},{"fnum":7,"pid":0,"x":1.2684126813401679E7,"y":2576492.062323703},{"fnum":7,"pid":0,"x":1.2684126916159496E7,"y":2576491.3054591664},{"fnum":7,"pid":0,"x":1.2684126478515366E7,"y":2576491.191260707},{"fnum":0,"pid":0,"x":0.0,"y":0.0},{"fnum":7,"pid":0,"x":1.2684125868303172E7,"y":2576490.8699790183},{"fnum":7,"pid":0,"x":1.2684125344710352E7,"y":2576491.6666002627},{"fnum":7,"pid":0,"x":1.26841252368117E7,"y":2576490.949422831},{"fnum":7,"pid":0,"x":1.2684126600395331E7,"y":2576489.4625225584},{"fnum":7,"pid":0,"x":1.2684127681696407E7,"y":2576487.942945959},{"fnum":7,"pid":0,"x":1.2684128467535015E7,"y":2576486.775208046},{"fnum":7,"pid":0,"x":1.2684129816934017E7,"y":2576488.2523734574},{"fnum":7,"pid":0,"x":1.2684131119796189E7,"y":2576489.327140517},{"fnum":7,"pid":0,"x":1.268413217865076E7,"y":2576489.9735945887},{"fnum":7,"pid":0,"x":1.2684133408256652E7,"y":2576490.3463026145},{"fnum":7,"pid":0,"x":1.2684133801262185E7,"y":2576490.691517817},{"fnum":7,"pid":0,"x":1.2684135052729174E7,"y":2576490.1752272313},{"fnum":7,"pid":0,"x":1.2684136466624325E7,"y":2576488.8906098367},{"fnum":7,"pid":0,"x":1.2684137964962075E7,"y":2576487.9946804247},{"fnum":7,"pid":0,"x":1.2684140743260466E7,"y":2576487.7884759456},{"fnum":7,"pid":0,"x":1.268414202806654E7,"y":2576488.40014776},{"fnum":7,"pid":0,"x":1.268414310180225E7,"y":2576489.01761212},{"fnum":0,"pid":0,"x":0.0,"y":0.0},{"fnum":7,"pid":0,"x":1.2684143778615851E7,"y":2576489.3609167202},{"fnum":7,"pid":0,"x":1.2684144005161032E7,"y":2576489.4386368934},{"fnum":7,"pid":0,"x":1.2684144149202334E7,"y":2576489.5392662254},{"fnum":7,"pid":0,"x":1.2684144158191556E7,"y":2576489.8536002045},{"fnum":7,"pid":0,"x":1.268414482466868E7,"y":2576491.868706767},{"fnum":7,"pid":0,"x":1.2684145210195847E7,"y":2576493.0982195335},{"fnum":7,"pid":0,"x":1.2684145357862614E7,"y":2576493.5586143015},{"fnum":7,"pid":0,"x":1.2684145379813133E7,"y":2576493.620536348},{"fnum":7,"pid":0,"x":1.2684145388645548E7,"y":2576496.5218412923},{"fnum":7,"pid":0,"x":1.2684145399635708E7,"y":2576500.16465447},{"fnum":7,"pid":0,"x":1.268414540847368E7,"y":2576502.3358594193},{"fnum":7,"pid":0,"x":1.268414540787037E7,"y":2576502.2730784845},{"fnum":7,"pid":0,"x":1.2684145404489918E7,"y":2576501.9483394073},{"fnum":7,"pid":0,"x":1.2684145426505208E7,"y":2576503.228332134},{"fnum":7,"pid":0,"x":1.2684145449894303E7,"y":2576504.641956138},{"fnum":7,"pid":0,"x":1.268414545593638E7,"y":2576506.0962420986},{"fnum":7,"pid":0,"x":1.2684145302691268E7,"y":2576507.784367721},{"fnum":7,"pid":0,"x":1.2684145084493995E7,"y":2576510.410411918},{"fnum":7,"pid":0,"x":1.2684145226923503E7,"y":2576512.6085338444},{"fnum":7,"pid":0,"x":1.2684145447829776E7,"y":2576512.789138299},{"fnum":7,"pid":0,"x":1.268414559199853E7,"y":2576513.724585683},{"fnum":0,"pid":0,"x":0.0,"y":0.0},{"fnum":7,"pid":0,"x":1.2684146115376702E7,"y":2576514.3689129264},{"fnum":7,"pid":0,"x":1.2684145874026142E7,"y":2576514.957062859},{"fnum":7,"pid":0,"x":1.2684144579214498E7,"y":2576514.7808301207},{"fnum":7,"pid":0,"x":1.268414382465059E7,"y":2576514.7404338364},{"fnum":7,"pid":0,"x":1.2684141448975751E7,"y":2576514.8403094197},{"fnum":7,"pid":0,"x":1.2684138917325325E7,"y":2576514.984521626},{"fnum":7,"pid":0,"x":1.268413764516668E7,"y":2576515.0659679114},{"fnum":7,"pid":0,"x":1.268413744998021E7,"y":2576515.084785568},{"fnum":7,"pid":0,"x":1.2684135884960072E7,"y":2576515.1231013793},{"fnum":7,"pid":0,"x":1.2684134220131394E7,"y":2576514.9042852097},{"fnum":7,"pid":0,"x":1.2684133594948428E7,"y":2576515.0876146215},{"fnum":7,"pid":0,"x":1.2684132846945394E7,"y":2576515.15396085},{"fnum":7,"pid":0,"x":1.2684132673866058E7,"y":2576515.182956465},{"fnum":7,"pid":0,"x":1.268413127857631E7,"y":2576515.200594832},{"fnum":7,"pid":0,"x":1.2684129150069132E7,"y":2576514.989752136},{"fnum":7,"pid":0,"x":1.2684127547615258E7,"y":2576513.60902547},{"fnum":7,"pid":0,"x":1.2684126435977018E7,"y":2576514.1655101557},{"fnum":0,"pid":0,"x":0.0,"y":0.0},{"fnum":7,"pid":0,"x":1.2684125591341585E7,"y":2576514.814817655},{"fnum":7,"pid":0,"x":1.268412541625202E7,"y":2576514.9920481048}]
