# Supplementary material for: Mobile augmented reality based indoor map for improving geo-visualization
Source: PeerJ Comput Sci. 2021 Sep 2;7:e704. doi: 10.7717/peerj-cs.704 (PMC8444080; doi:10.7717/peerj-cs.704)
Supplement: Supplemental Information 3 [file peerj-cs-07-704-s003.zip › point-lists/route-1/beacon-1205-130446.json]

[{"fnum":7,"pid":0,"x":1.2684125261686215E7,"y":2576489.6377525516},{"fnum":7,"pid":0,"x":1.2684125046334116E7,"y":2576490.9438103046},{"fnum":7,"pid":0,"x":1.2684124344431397E7,"y":2576491.3404448456},{"fnum":7,"pid":0,"x":1.2684124520381102E7,"y":2576490.91599479},{"fnum":7,"pid":0,"x":1.2684124733143017E7,"y":2576490.733288817},{"fnum":7,"pid":0,"x":1.2684123301824585E7,"y":2576489.9661425753},{"fnum":7,"pid":0,"x":1.2684122049312035E7,"y":2576489.4026192813},{"fnum":7,"pid":0,"x":1.268412056881986E7,"y":2576488.8397938665},{"fnum":7,"pid":0,"x":1.2684117080457453E7,"y":2576488.6156544164},{"fnum":7,"pid":0,"x":1.268411430007689E7,"y":2576488.6275970144},{"fnum":7,"pid":0,"x":1.2684112644414729E7,"y":2576488.660827964},{"fnum":7,"pid":0,"x":1.268411193481865E7,"y":2576488.669757224},{"fnum":7,"pid":0,"x":1.2684111623166915E7,"y":2576488.5216699895},{"fnum":7,"pid":0,"x":1.2684111911398755E7,"y":2576487.9598192787},{"fnum":0,"pid":0,"x":0.0,"y":0.0},{"fnum":7,"pid":0,"x":1.2684110143370217E7,"y":2576488.180844736},{"fnum":7,"pid":0,"x":1.2684108597157156E7,"y":2576488.409193386},{"fnum":7,"pid":0,"x":1.2684107810337584E7,"y":2576489.99050873},{"fnum":7,"pid":0,"x":1.2684108754800364E7,"y":2576490.6839239676},{"fnum":7,"pid":0,"x":1.2684109452260675E7,"y":2576491.7399135996},{"fnum":7,"pid":0,"x":1.268410940730845E7,"y":2576491.390805444},{"fnum":7,"pid":0,"x":1.2684109580040118E7,"y":2576494.6006332366},{"fnum":7,"pid":0,"x":1.268410969063999E7,"y":2576496.753618039},{"fnum":7,"pid":0,"x":1.2684109756138911E7,"y":2576498.103341568},{"fnum":7,"pid":0,"x":1.2684109784376245E7,"y":2576498.741845697},{"fnum":7,"pid":0,"x":1.2684109787928345E7,"y":2576498.851605812},{"fnum":7,"pid":0,"x":1.2684109787350405E7,"y":2576499.05330497},{"fnum":7,"pid":0,"x":1.2684109777852386E7,"y":2576499.7422723286},{"fnum":7,"pid":0,"x":1.2684109796933018E7,"y":2576502.6685953336},{"fnum":7,"pid":0,"x":1.2684109808539422E7,"y":2576504.5426390185},{"fnum":7,"pid":0,"x":1.268410981657087E7,"y":2576505.6905626813},{"fnum":7,"pid":0,"x":1.2684109819560245E7,"y":2576506.053043361},{"fnum":7,"pid":0,"x":1.2684109838383948E7,"y":2576507.3946032436},{"fnum":7,"pid":0,"x":1.268410985091713E7,"y":2576509.131681062},{"fnum":7,"pid":0,"x":1.2684109825783413E7,"y":2576511.4615149354},{"fnum":7,"pid":0,"x":1.268410982109947E7,"y":2576511.9428858506},{"fnum":0,"pid":0,"x":0.0,"y":0.0},{"fnum":7,"pid":0,"x":1.2684109808676794E7,"y":2576512.7198358444},{"fnum":7,"pid":0,"x":1.2684109788254676E7,"y":2576513.532860881},{"fnum":7,"pid":0,"x":1.2684111791743256E7,"y":2576514.3302000617},{"fnum":7,"pid":0,"x":1.2684114151762316E7,"y":2576515.023018174},{"fnum":7,"pid":0,"x":1.268411484755731E7,"y":2576515.195047947},{"fnum":7,"pid":0,"x":1.2684116059815908E7,"y":2576515.223114217},{"fnum":7,"pid":0,"x":1.2684117523345115E7,"y":2576515.2138433107},{"fnum":7,"pid":0,"x":1.268411784237233E7,"y":2576515.191897858},{"fnum":7,"pid":0,"x":1.2684118521199362E7,"y":2576515.1820020895},{"fnum":7,"pid":0,"x":1.2684120432485713E7,"y":2576515.1996499985},{"fnum":7,"pid":0,"x":1.2684122207845848E7,"y":2576515.2187735},{"fnum":7,"pid":0,"x":1.2684123433914276E7,"y":2576515.2128505358},{"fnum":7,"pid":0,"x":1.2684124567140564E7,"y":2576515.1930275685},{"fnum":0,"pid":0,"x":0.0,"y":0.0},{"fnum":7,"pid":0,"x":1.2684125298948146E7,"y":2576515.1775635327},{"fnum":7,"pid":0,"x":1.2684125253151543E7,"y":2576514.0217596316},{"fnum":7,"pid":0,"x":1.2684124847573297E7,"y":2576512.353912777},{"fnum":7,"pid":0,"x":1.2684124715827383E7,"y":2576511.1984636043},{"fnum":7,"pid":0,"x":1.2684124688405598E7,"y":2576510.3864970696},{"fnum":7,"pid":0,"x":1.2684124651826123E7,"y":2576509.742830895},{"fnum":7,"pid":0,"x":1.2684124618648058E7,"y":2576509.2130710757},{"fnum":7,"pid":0,"x":1.2684124601552382E7,"y":2576507.209310719},{"fnum":7,"pid":0,"x":1.2684124611283861E7,"y":2576505.167415407},{"fnum":7,"pid":0,"x":1.2684124614120968E7,"y":2576503.7104100287},{"fnum":7,"pid":0,"x":1.2684124650124064E7,"y":2576503.1062012417},{"fnum":7,"pid":0,"x":1.2684124666683985E7,"y":2576502.2806139467},{"fnum":7,"pid":0,"x":1.2684124673159078E7,"y":2576502.025458922},{"fnum":7,"pid":0,"x":1.2684124698676592E7,"y":2576501.7853954104},{"fnum":7,"pid":0,"x":1.268412468564997E7,"y":2576499.678240641},{"fnum":7,"pid":0,"x":1.2684124679616138E7,"y":2576498.5127624525},{"fnum":7,"pid":0,"x":1.2684124716904921E7,"y":2576497.311897147},{"fnum":7,"pid":0,"x":1.2684124685338192E7,"y":2576495.9305639905},{"fnum":7,"pid":0,"x":1.2684124876221284E7,"y":2576494.771245429},{"fnum":7,"pid":0,"x":1.268412534708819E7,"y":2576493.757703782},{"fnum":7,"pid":0,"x":1.2684125474952055E7,"y":2576491.8742237184},{"fnum":7,"pid":0,"x":1.2684125506266076E7,"y":2576490.224737124},{"fnum":0,"pid":0,"x":0.0,"y":0.0},{"fnum":7,"pid":0,"x":1.2684125514505202E7,"y":2576489.416007418},{"fnum":7,"pid":0,"x":1.2684125519389223E7,"y":2576488.966386476},{"fnum":7,"pid":0,"x":1.2684125521937579E7,"y":2576488.7564150975},{"fnum":7,"pid":0,"x":1.268412636780058E7,"y":2576489.111134735},{"fnum":7,"pid":0,"x":1.268412773604957E7,"y":2576489.599061933},{"fnum":7,"pid":0,"x":1.2684129283950143E7,"y":2576489.686685142},{"fnum":7,"pid":0,"x":1.2684130804364933E7,"y":2576490.0835943157},{"fnum":7,"pid":0,"x":1.2684132201905169E7,"y":2576489.304266216},{"fnum":7,"pid":0,"x":1.2684133136051668E7,"y":2576489.0881631155},{"fnum":7,"pid":0,"x":1.2684134605281724E7,"y":2576488.7786952173},{"fnum":7,"pid":0,"x":1.2684136140966445E7,"y":2576488.8241595165},{"fnum":7,"pid":0,"x":1.2684137017201945E7,"y":2576488.4596012775},{"fnum":7,"pid":0,"x":1.2684137618650453E7,"y":2576488.2746261484},{"fnum":7,"pid":0,"x":1.2684139859817335E7,"y":2576488.6139272517},{"fnum":7,"pid":0,"x":1.2684142225587301E7,"y":2576489.020774945},{"fnum":7,"pid":0,"x":1.2684142685752064E7,"y":2576489.0350056384},{"fnum":7,"pid":0,"x":1.2684143187942456E7,"y":2576489.350818025},{"fnum":0,"pid":0,"x":0.0,"y":0.0},{"fnum":7,"pid":0,"x":1.2684143448287943E7,"y":2576489.419051051},{"fnum":7,"pid":0,"x":1.268414316888826E7,"y":2576489.2558396035},{"fnum":7,"pid":0,"x":1.2684142839029813E7,"y":2576489.083264099},{"fnum":7,"pid":0,"x":1.2684143487432914E7,"y":2576490.38172012},{"fnum":7,"pid":0,"x":1.2684144427993864E7,"y":2576491.9869925315},{"fnum":7,"pid":0,"x":1.2684145171373485E7,"y":2576493.2169137173},{"fnum":7,"pid":0,"x":1.2684145394254453E7,"y":2576493.5744044557},{"fnum":7,"pid":0,"x":1.2684145424640685E7,"y":2576493.6194293206},{"fnum":7,"pid":0,"x":1.2684145414986799E7,"y":2576496.905876014},{"fnum":7,"pid":0,"x":1.2684145406787006E7,"y":2576500.2145970357},{"fnum":7,"pid":0,"x":1.2684145403784888E7,"y":2576501.6246436387},{"fnum":7,"pid":0,"x":1.2684145417747138E7,"y":2576502.7957363357},{"fnum":7,"pid":0,"x":1.2684145449718243E7,"y":2576504.7827169453},{"fnum":7,"pid":0,"x":1.268414548131275E7,"y":2576506.48283051},{"fnum":7,"pid":0,"x":1.268414548103097E7,"y":2576506.480631261},{"fnum":7,"pid":0,"x":1.2684145347883737E7,"y":2576507.337747105},{"fnum":7,"pid":0,"x":1.2684144953818765E7,"y":2576509.259386712},{"fnum":7,"pid":0,"x":1.2684144769777048E7,"y":2576511.5174815655},{"fnum":7,"pid":0,"x":1.2684144569140982E7,"y":2576512.7560884054},{"fnum":7,"pid":0,"x":1.2684145067254877E7,"y":2576514.1178851346},{"fnum":7,"pid":0,"x":1.2684145773490041E7,"y":2576514.5768802944},{"fnum":0,"pid":0,"x":0.0,"y":0.0},{"fnum":7,"pid":0,"x":1.2684146329055162E7,"y":2576514.736664325},{"fnum":7,"pid":0,"x":1.2684146308788642E7,"y":2576514.8154368293},{"fnum":7,"pid":0,"x":1.2684144797846042E7,"y":2576514.9046838456},{"fnum":7,"pid":0,"x":1.2684143716555294E7,"y":2576514.9692686265},{"fnum":7,"pid":0,"x":1.2684141845400816E7,"y":2576515.0197375193},{"fnum":7,"pid":0,"x":1.2684139853529692E7,"y":2576515.04886257},{"fnum":7,"pid":0,"x":1.2684138910606159E7,"y":2576515.0546182888},{"fnum":7,"pid":0,"x":1.268413798087348E7,"y":2576515.060823039},{"fnum":7,"pid":0,"x":1.2684135771612842E7,"y":2576515.1094342996},{"fnum":7,"pid":0,"x":1.268413373266313E7,"y":2576515.1575340945},{"fnum":7,"pid":0,"x":1.2684132715166768E7,"y":2576515.1824333877},{"fnum":7,"pid":0,"x":1.2684132198013756E7,"y":2576514.3268560283},{"fnum":7,"pid":0,"x":1.2684130824952628E7,"y":2576514.0181321613},{"fnum":7,"pid":0,"x":1.2684129511621261E7,"y":2576514.50013352},{"fnum":7,"pid":0,"x":1.2684128634526687E7,"y":2576515.0112718083},{"fnum":7,"pid":0,"x":1.2684127357677326E7,"y":2576515.1905918703},{"fnum":7,"pid":0,"x":1.2684126134878369E7,"y":2576515.217929774},{"fnum":0,"pid":0,"x":0.0,"y":0.0},{"fnum":7,"pid":0,"x":1.268412548592449E7,"y":2576515.196892747}]
