# Supplementary material for: Mobile augmented reality based indoor map for improving geo-visualization
Source: PeerJ Comput Sci. 2021 Sep 2;7:e704. doi: 10.7717/peerj-cs.704 (PMC8444080; doi:10.7717/peerj-cs.704)
Supplement: Supplemental Information 3 [file peerj-cs-07-704-s003.zip › point-lists/route-1/beacon-1205-130840.json]

[{"fnum":7,"pid":0,"x":1.2684122408187948E7,"y":2576489.6416148045},{"fnum":7,"pid":0,"x":1.2684124166740272E7,"y":2576492.1431799945},{"fnum":7,"pid":0,"x":1.2684124835309051E7,"y":2576490.5220782324},{"fnum":7,"pid":0,"x":1.2684125455399033E7,"y":2576489.7051950474},{"fnum":7,"pid":0,"x":1.2684125613531591E7,"y":2576489.3215070427},{"fnum":7,"pid":0,"x":1.2684125454219662E7,"y":2576488.815565398},{"fnum":7,"pid":0,"x":1.2684120960343814E7,"y":2576488.742480172},{"fnum":7,"pid":0,"x":1.2684118471700508E7,"y":2576488.6728394055},{"fnum":7,"pid":0,"x":1.268411589121103E7,"y":2576488.5508702826},{"fnum":7,"pid":0,"x":1.2684113603367858E7,"y":2576488.4039689014},{"fnum":7,"pid":0,"x":1.2684112335885037E7,"y":2576488.176550912},{"fnum":7,"pid":0,"x":1.26841121770062E7,"y":2576487.540699336},{"fnum":7,"pid":0,"x":1.2684112360450063E7,"y":2576486.975391226},{"fnum":0,"pid":0,"x":0.0,"y":0.0},{"fnum":7,"pid":0,"x":1.2684112615469292E7,"y":2576486.745976854},{"fnum":7,"pid":0,"x":1.2684110323377265E7,"y":2576487.635259079},{"fnum":7,"pid":0,"x":1.2684108692262555E7,"y":2576488.2668879954},{"fnum":7,"pid":0,"x":1.2684108295012483E7,"y":2576489.013041338},{"fnum":7,"pid":0,"x":1.2684108549522117E7,"y":2576490.8760800003},{"fnum":7,"pid":0,"x":1.2684109160603413E7,"y":2576492.861218359},{"fnum":7,"pid":0,"x":1.2684109622771135E7,"y":2576494.9505250477},{"fnum":7,"pid":0,"x":1.2684109729847366E7,"y":2576496.871339739},{"fnum":7,"pid":0,"x":1.2684109805409312E7,"y":2576498.718769075},{"fnum":7,"pid":0,"x":1.2684109830579294E7,"y":2576500.0181178455},{"fnum":7,"pid":0,"x":1.2684109829847792E7,"y":2576500.3548440374},{"fnum":7,"pid":0,"x":1.2684109824010713E7,"y":2576503.0530276983},{"fnum":7,"pid":0,"x":1.2684109820855279E7,"y":2576504.6566939526},{"fnum":7,"pid":0,"x":1.2684109819007615E7,"y":2576505.488450145},{"fnum":7,"pid":0,"x":1.2684109818162406E7,"y":2576505.821597255},{"fnum":7,"pid":0,"x":1.2684109830794E7,"y":2576506.85162383},{"fnum":7,"pid":0,"x":1.2684109843664892E7,"y":2576507.798260941},{"fnum":7,"pid":0,"x":1.2684109835920276E7,"y":2576509.203647998},{"fnum":7,"pid":0,"x":1.2684109814396434E7,"y":2576511.220261352},{"fnum":7,"pid":0,"x":1.2684109795068864E7,"y":2576512.8439396657},{"fnum":7,"pid":0,"x":1.2684109779787427E7,"y":2576513.8195196064},{"fnum":7,"pid":0,"x":1.2684109993221747E7,"y":2576514.4974783873},{"fnum":0,"pid":0,"x":0.0,"y":0.0},{"fnum":7,"pid":0,"x":1.2684113640606826E7,"y":2576514.887531978},{"fnum":7,"pid":0,"x":1.2684116500991015E7,"y":2576515.2003969178},{"fnum":7,"pid":0,"x":1.2684117798524756E7,"y":2576515.264136383},{"fnum":7,"pid":0,"x":1.26841169260739E7,"y":2576514.8409014028},{"fnum":7,"pid":0,"x":1.2684116498963112E7,"y":2576514.779070896},{"fnum":7,"pid":0,"x":1.2684117612128656E7,"y":2576515.0444094497},{"fnum":7,"pid":0,"x":1.2684118169963283E7,"y":2576515.1719934116},{"fnum":7,"pid":0,"x":1.2684119645838011E7,"y":2576515.2178288572},{"fnum":7,"pid":0,"x":1.2684121167314997E7,"y":2576515.2257651533},{"fnum":7,"pid":0,"x":1.2684122551267894E7,"y":2576515.221812342},{"fnum":7,"pid":0,"x":1.2684124129692618E7,"y":2576515.0420038286},{"fnum":7,"pid":0,"x":1.26841247571345E7,"y":2576515.1136314855},{"fnum":0,"pid":0,"x":0.0,"y":0.0},{"fnum":7,"pid":0,"x":1.2684125250711922E7,"y":2576515.1361866547},{"fnum":7,"pid":0,"x":1.2684125358894104E7,"y":2576514.379789178},{"fnum":7,"pid":0,"x":1.2684125277971374E7,"y":2576512.5270125195},{"fnum":7,"pid":0,"x":1.2684125256620865E7,"y":2576511.0726893893},{"fnum":7,"pid":0,"x":1.268412495978642E7,"y":2576509.91248138},{"fnum":7,"pid":0,"x":1.2684124675981442E7,"y":2576509.2784111854},{"fnum":7,"pid":0,"x":1.268412455006901E7,"y":2576507.9117851476},{"fnum":7,"pid":0,"x":1.2684124548117757E7,"y":2576506.5427265596},{"fnum":7,"pid":0,"x":1.2684124657355195E7,"y":2576504.5259329295},{"fnum":7,"pid":0,"x":1.2684124679323668E7,"y":2576503.1993072093},{"fnum":7,"pid":0,"x":1.2684124682983957E7,"y":2576502.480176407},{"fnum":7,"pid":0,"x":1.2684124675479878E7,"y":2576502.072668504},{"fnum":7,"pid":0,"x":1.2684124668227231E7,"y":2576500.924886756},{"fnum":7,"pid":0,"x":1.2684124661473056E7,"y":2576498.8879401684},{"fnum":7,"pid":0,"x":1.2684125450457983E7,"y":2576496.775804316},{"fnum":7,"pid":0,"x":1.2684125830634281E7,"y":2576495.3016522992},{"fnum":7,"pid":0,"x":1.2684126742425526E7,"y":2576494.5155586298},{"fnum":7,"pid":0,"x":1.2684127318237642E7,"y":2576493.666021775},{"fnum":7,"pid":0,"x":1.2684126890070138E7,"y":2576493.087763928},{"fnum":7,"pid":0,"x":1.2684126617789766E7,"y":2576492.447870616},{"fnum":7,"pid":0,"x":1.268412628035507E7,"y":2576491.7150979517},{"fnum":7,"pid":0,"x":1.2684125822425185E7,"y":2576490.3905643793},{"fnum":0,"pid":0,"x":0.0,"y":0.0},{"fnum":7,"pid":0,"x":1.2684125571891855E7,"y":2576489.350550437},{"fnum":7,"pid":0,"x":1.2684125486713782E7,"y":2576488.837920851},{"fnum":7,"pid":0,"x":1.2684125375428332E7,"y":2576488.679984933},{"fnum":7,"pid":0,"x":1.2684125053526565E7,"y":2576489.7631817367},{"fnum":7,"pid":0,"x":1.268412518675293E7,"y":2576489.5567840496},{"fnum":7,"pid":0,"x":1.2684126397092998E7,"y":2576489.9028838426},{"fnum":7,"pid":0,"x":1.2684127550047891E7,"y":2576488.4307150855},{"fnum":7,"pid":0,"x":1.268412845635104E7,"y":2576487.600774463},{"fnum":7,"pid":0,"x":1.2684130341825275E7,"y":2576487.29465943},{"fnum":7,"pid":0,"x":1.2684132526296312E7,"y":2576487.744398194},{"fnum":7,"pid":0,"x":1.268413317174927E7,"y":2576488.297820299},{"fnum":7,"pid":0,"x":1.2684136558383536E7,"y":2576488.9212044394},{"fnum":7,"pid":0,"x":1.2684138194812212E7,"y":2576488.8752789837},{"fnum":7,"pid":0,"x":1.2684138309739683E7,"y":2576488.63082051},{"fnum":7,"pid":0,"x":1.2684140219120769E7,"y":2576488.8102394454},{"fnum":7,"pid":0,"x":1.2684142164035395E7,"y":2576488.892347406},{"fnum":7,"pid":0,"x":1.2684142462304408E7,"y":2576488.9967679647},{"fnum":7,"pid":0,"x":1.2684143906938598E7,"y":2576489.425384297},{"fnum":0,"pid":0,"x":0.0,"y":0.0},{"fnum":7,"pid":0,"x":1.2684143949529732E7,"y":2576489.3947176365},{"fnum":7,"pid":0,"x":1.2684143670337405E7,"y":2576489.2859373973},{"fnum":7,"pid":0,"x":1.2684143613463677E7,"y":2576489.2664822475},{"fnum":7,"pid":0,"x":1.2684143333684703E7,"y":2576489.178341647},{"fnum":7,"pid":0,"x":1.2684144171208378E7,"y":2576492.732808326},{"fnum":7,"pid":0,"x":1.2684144784606691E7,"y":2576495.2975900117},{"fnum":7,"pid":0,"x":1.2684145128622806E7,"y":2576496.626901631},{"fnum":7,"pid":0,"x":1.2684145356400762E7,"y":2576498.420659216},{"fnum":7,"pid":0,"x":1.268414541818093E7,"y":2576500.1832303293},{"fnum":7,"pid":0,"x":1.2684145425952403E7,"y":2576501.283873953},{"fnum":7,"pid":0,"x":1.268414541965078E7,"y":2576502.084210078},{"fnum":7,"pid":0,"x":1.2684145441678619E7,"y":2576503.9209824554},{"fnum":7,"pid":0,"x":1.2684145461984381E7,"y":2576505.4391237358},{"fnum":7,"pid":0,"x":1.2684145473608645E7,"y":2576506.229400494},{"fnum":7,"pid":0,"x":1.2684145304098006E7,"y":2576507.711533324},{"fnum":7,"pid":0,"x":1.2684145290216394E7,"y":2576510.514306563},{"fnum":7,"pid":0,"x":1.2684144613217993E7,"y":2576512.8441439928},{"fnum":7,"pid":0,"x":1.2684144374213966E7,"y":2576513.962191775},{"fnum":7,"pid":0,"x":1.2684144756396355E7,"y":2576514.488824029},{"fnum":7,"pid":0,"x":1.2684145560034145E7,"y":2576514.591315203},{"fnum":0,"pid":0,"x":0.0,"y":0.0},{"fnum":7,"pid":0,"x":1.26841453916298E7,"y":2576514.549820532},{"fnum":7,"pid":0,"x":1.2684144722817875E7,"y":2576514.5524750813},{"fnum":7,"pid":0,"x":1.26841440652709E7,"y":2576514.636468284},{"fnum":7,"pid":0,"x":1.2684141884952568E7,"y":2576514.8018616955},{"fnum":7,"pid":0,"x":1.2684139283333596E7,"y":2576514.980324958},{"fnum":7,"pid":0,"x":1.2684138102952573E7,"y":2576515.057330613},{"fnum":7,"pid":0,"x":1.26841378070071E7,"y":2576515.0746184806},{"fnum":7,"pid":0,"x":1.2684136228169892E7,"y":2576515.1092225574},{"fnum":7,"pid":0,"x":1.2684134094931852E7,"y":2576515.154090183},{"fnum":7,"pid":0,"x":1.2684132258920833E7,"y":2576515.1168699097},{"fnum":7,"pid":0,"x":1.26841319866926E7,"y":2576513.4311744245},{"fnum":7,"pid":0,"x":1.2684131362645507E7,"y":2576511.999888865},{"fnum":7,"pid":0,"x":1.2684130015633494E7,"y":2576513.100841408},{"fnum":7,"pid":0,"x":1.2684128473077273E7,"y":2576514.42548548},{"fnum":7,"pid":0,"x":1.2684126893243138E7,"y":2576514.7509150463},{"fnum":7,"pid":0,"x":1.268412560642007E7,"y":2576515.092991765},{"fnum":0,"pid":0,"x":0.0,"y":0.0},{"fnum":7,"pid":0,"x":1.2684125127719399E7,"y":2576514.4982329793}]
