# Supplementary material for: Mobile augmented reality based indoor map for improving geo-visualization
Source: PeerJ Comput Sci. 2021 Sep 2;7:e704. doi: 10.7717/peerj-cs.704 (PMC8444080; doi:10.7717/peerj-cs.704)
Supplement: Supplemental Information 3 [file peerj-cs-07-704-s003.zip › point-lists/route-1/beacon-1205-132011.json]

[{"fnum":7,"pid":0,"x":1.268412552046418E7,"y":2576488.8045535837},{"fnum":7,"pid":0,"x":1.2684125453838319E7,"y":2576488.986514951},{"fnum":7,"pid":0,"x":1.2684125491253333E7,"y":2576489.603773961},{"fnum":7,"pid":0,"x":1.2684125511592716E7,"y":2576489.3539104457},{"fnum":7,"pid":0,"x":1.2684125387413688E7,"y":2576489.551969764},{"fnum":7,"pid":0,"x":1.268412523240168E7,"y":2576489.868364008},{"fnum":7,"pid":0,"x":1.2684125629466811E7,"y":2576490.7774160174},{"fnum":7,"pid":0,"x":1.2684125690282917E7,"y":2576491.0051487023},{"fnum":7,"pid":0,"x":1.2684125540765159E7,"y":2576491.1183120646},{"fnum":7,"pid":0,"x":1.2684124796826493E7,"y":2576490.8982751537},{"fnum":7,"pid":0,"x":1.2684120005914716E7,"y":2576489.966596152},{"fnum":7,"pid":0,"x":1.268412073510831E7,"y":2576489.390969694},{"fnum":7,"pid":0,"x":1.2684117970044052E7,"y":2576488.935310755},{"fnum":7,"pid":0,"x":1.2684116391429856E7,"y":2576488.7348729647},{"fnum":7,"pid":0,"x":1.2684116004344268E7,"y":2576488.5324639105},{"fnum":7,"pid":0,"x":1.2684114312867926E7,"y":2576488.4761501355},{"fnum":7,"pid":0,"x":1.2684112423670636E7,"y":2576488.4373123674},{"fnum":7,"pid":0,"x":1.2684111954715887E7,"y":2576487.5940178316},{"fnum":7,"pid":0,"x":1.2684109883460378E7,"y":2576488.09251962},{"fnum":0,"pid":0,"x":0.0,"y":0.0},{"fnum":7,"pid":0,"x":1.2684108269969188E7,"y":2576488.445803726},{"fnum":7,"pid":0,"x":1.2684107672738688E7,"y":2576488.6482694703},{"fnum":7,"pid":0,"x":1.2684108058179526E7,"y":2576489.7784727933},{"fnum":7,"pid":0,"x":1.268410895056046E7,"y":2576490.519942535},{"fnum":7,"pid":0,"x":1.2684109659247817E7,"y":2576491.1719148667},{"fnum":7,"pid":0,"x":1.2684109906333407E7,"y":2576492.4977520346},{"fnum":7,"pid":0,"x":1.2684109988188876E7,"y":2576494.1802069778},{"fnum":7,"pid":0,"x":1.268410989144537E7,"y":2576496.451160928},{"fnum":7,"pid":0,"x":1.2684109824592464E7,"y":2576498.142901887},{"fnum":7,"pid":0,"x":1.2684109776898157E7,"y":2576499.7745901076},{"fnum":7,"pid":0,"x":1.2684109738659801E7,"y":2576501.708397853},{"fnum":7,"pid":0,"x":1.268410977330164E7,"y":2576503.7317006993},{"fnum":7,"pid":0,"x":1.2684109797945365E7,"y":2576505.192113966},{"fnum":7,"pid":0,"x":1.2684109812187396E7,"y":2576505.7734697587},{"fnum":7,"pid":0,"x":1.2684109824525308E7,"y":2576506.309234022},{"fnum":7,"pid":0,"x":1.2684109836170474E7,"y":2576507.7813703753},{"fnum":7,"pid":0,"x":1.2684109843792059E7,"y":2576509.0984771424},{"fnum":7,"pid":0,"x":1.268411044165459E7,"y":2576511.053457643},{"fnum":7,"pid":0,"x":1.2684110100328822E7,"y":2576511.6363552506},{"fnum":7,"pid":0,"x":1.2684109967540015E7,"y":2576512.7322331783},{"fnum":7,"pid":0,"x":1.268411157882908E7,"y":2576513.907752806},{"fnum":0,"pid":0,"x":0.0,"y":0.0},{"fnum":7,"pid":0,"x":1.268411350445374E7,"y":2576514.924400964},{"fnum":7,"pid":0,"x":1.2684114278299546E7,"y":2576515.2538342397},{"fnum":7,"pid":0,"x":1.2684114388359994E7,"y":2576515.2543040765},{"fnum":7,"pid":0,"x":1.2684114334511753E7,"y":2576515.1937955553},{"fnum":7,"pid":0,"x":1.2684115286350599E7,"y":2576515.1620445563},{"fnum":7,"pid":0,"x":1.2684117963082941E7,"y":2576515.174917439},{"fnum":7,"pid":0,"x":1.2684120431506095E7,"y":2576515.1963321273},{"fnum":7,"pid":0,"x":1.2684121650571756E7,"y":2576515.2105317414},{"fnum":7,"pid":0,"x":1.268412287174819E7,"y":2576515.213035608},{"fnum":7,"pid":0,"x":1.2684124624558806E7,"y":2576515.190698871},{"fnum":0,"pid":0,"x":0.0,"y":0.0},{"fnum":7,"pid":0,"x":1.268412583868493E7,"y":2576514.475058646},{"fnum":7,"pid":0,"x":1.2684125637606997E7,"y":2576514.8180321995},{"fnum":7,"pid":0,"x":1.2684125469130289E7,"y":2576513.67408009},{"fnum":7,"pid":0,"x":1.2684125134821726E7,"y":2576511.6558321007},{"fnum":7,"pid":0,"x":1.2684125154431457E7,"y":2576509.53228272},{"fnum":7,"pid":0,"x":1.2684124960849626E7,"y":2576507.462360048},{"fnum":7,"pid":0,"x":1.268412479426004E7,"y":2576506.2070728694},{"fnum":7,"pid":0,"x":1.2684124673236348E7,"y":2576505.4619687954},{"fnum":7,"pid":0,"x":1.2684124627586534E7,"y":2576504.2559440103},{"fnum":7,"pid":0,"x":1.2684124635349285E7,"y":2576503.0539244725},{"fnum":7,"pid":0,"x":1.2684124652947806E7,"y":2576502.4100613114},{"fnum":7,"pid":0,"x":1.2684124667908326E7,"y":2576502.0594573547},{"fnum":7,"pid":0,"x":1.2684124724984284E7,"y":2576501.3025725707},{"fnum":7,"pid":0,"x":1.2684124706777975E7,"y":2576499.4954623147},{"fnum":7,"pid":0,"x":1.2684125467516283E7,"y":2576496.965914278},{"fnum":7,"pid":0,"x":1.268412643530847E7,"y":2576494.844324869},{"fnum":7,"pid":0,"x":1.268412606804546E7,"y":2576494.2869815435},{"fnum":7,"pid":0,"x":1.2684125921753112E7,"y":2576494.0687920013},{"fnum":7,"pid":0,"x":1.268412613068383E7,"y":2576494.246417465},{"fnum":7,"pid":0,"x":1.2684126357882194E7,"y":2576493.43018305},{"fnum":7,"pid":0,"x":1.2684126101148834E7,"y":2576492.13737592},{"fnum":0,"pid":0,"x":0.0,"y":0.0},{"fnum":7,"pid":0,"x":1.268412545609888E7,"y":2576491.246090576},{"fnum":7,"pid":0,"x":1.2684125344149763E7,"y":2576490.079775971},{"fnum":7,"pid":0,"x":1.2684125660778021E7,"y":2576489.354327137},{"fnum":7,"pid":0,"x":1.2684126066313824E7,"y":2576489.281395623},{"fnum":7,"pid":0,"x":1.2684127189005595E7,"y":2576489.3202687404},{"fnum":7,"pid":0,"x":1.2684127927709546E7,"y":2576487.8112837677},{"fnum":7,"pid":0,"x":1.2684128338560525E7,"y":2576487.101989416},{"fnum":7,"pid":0,"x":1.2684128826497E7,"y":2576486.487193495},{"fnum":7,"pid":0,"x":1.268412920271851E7,"y":2576487.55285134},{"fnum":7,"pid":0,"x":1.268413152173114E7,"y":2576488.227384071},{"fnum":7,"pid":0,"x":1.268413366837337E7,"y":2576488.7808656353},{"fnum":7,"pid":0,"x":1.2684135801331945E7,"y":2576488.5190113354},{"fnum":7,"pid":0,"x":1.2684136686397785E7,"y":2576488.7278342703},{"fnum":7,"pid":0,"x":1.2684138818168975E7,"y":2576488.90784395},{"fnum":7,"pid":0,"x":1.2684138447476951E7,"y":2576488.4909678097},{"fnum":7,"pid":0,"x":1.2684139946014073E7,"y":2576488.5855495487},{"fnum":7,"pid":0,"x":1.2684141323244195E7,"y":2576488.535791011},{"fnum":7,"pid":0,"x":1.268414232135416E7,"y":2576488.6995462677},{"fnum":7,"pid":0,"x":1.2684143215126103E7,"y":2576488.9980715076},{"fnum":0,"pid":0,"x":0.0,"y":0.0},{"fnum":7,"pid":0,"x":1.268414415376185E7,"y":2576489.6932628513},{"fnum":7,"pid":0,"x":1.2684144101383042E7,"y":2576489.538590579},{"fnum":7,"pid":0,"x":1.268414381595069E7,"y":2576489.416955318},{"fnum":7,"pid":0,"x":1.268414397412044E7,"y":2576490.446339024},{"fnum":7,"pid":0,"x":1.2684144554546593E7,"y":2576494.161301197},{"fnum":7,"pid":0,"x":1.268414497205145E7,"y":2576496.0638823984},{"fnum":7,"pid":0,"x":1.2684145257206036E7,"y":2576497.2827633717},{"fnum":7,"pid":0,"x":1.2684145382922554E7,"y":2576498.980888233},{"fnum":7,"pid":0,"x":1.268414541595487E7,"y":2576500.5127837877},{"fnum":7,"pid":0,"x":1.2684145418660816E7,"y":2576501.6055417415},{"fnum":7,"pid":0,"x":1.2684145427430328E7,"y":2576502.9375463305},{"fnum":7,"pid":0,"x":1.268414545096107E7,"y":2576504.528447008},{"fnum":7,"pid":0,"x":1.2684145468464764E7,"y":2576505.7930928064},{"fnum":7,"pid":0,"x":1.2684145475600332E7,"y":2576506.279463711},{"fnum":7,"pid":0,"x":1.2684145478039736E7,"y":2576506.432151241},{"fnum":7,"pid":0,"x":1.2684145472148001E7,"y":2576506.038960325},{"fnum":7,"pid":0,"x":1.2684145289626157E7,"y":2576509.7736906535},{"fnum":7,"pid":0,"x":1.268414537579442E7,"y":2576511.861257053},{"fnum":7,"pid":0,"x":1.2684145421120161E7,"y":2576513.4073605374},{"fnum":0,"pid":0,"x":0.0,"y":0.0},{"fnum":7,"pid":0,"x":1.268414554801757E7,"y":2576514.756408437},{"fnum":7,"pid":0,"x":1.2684146454101251E7,"y":2576514.891552712},{"fnum":7,"pid":0,"x":1.2684144728870243E7,"y":2576515.192278427},{"fnum":7,"pid":0,"x":1.268414395897294E7,"y":2576514.9569833684},{"fnum":7,"pid":0,"x":1.2684143562783612E7,"y":2576514.7961569736},{"fnum":7,"pid":0,"x":1.2684141217752531E7,"y":2576514.8748896997},{"fnum":7,"pid":0,"x":1.2684139037223902E7,"y":2576514.9823310548},{"fnum":7,"pid":0,"x":1.2684137856187383E7,"y":2576515.0550533673},{"fnum":7,"pid":0,"x":1.268413606771554E7,"y":2576515.11620754},{"fnum":7,"pid":0,"x":1.2684134367033249E7,"y":2576515.15262031},{"fnum":7,"pid":0,"x":1.2684133487071974E7,"y":2576515.1691293824},{"fnum":7,"pid":0,"x":1.2684132697216645E7,"y":2576514.992255465},{"fnum":7,"pid":0,"x":1.2684131576326333E7,"y":2576512.7380366675},{"fnum":7,"pid":0,"x":1.2684130069927733E7,"y":2576510.9751009988},{"fnum":7,"pid":0,"x":1.2684129417171173E7,"y":2576513.6986110937},{"fnum":7,"pid":0,"x":1.2684128112859316E7,"y":2576514.7211773153},{"fnum":7,"pid":0,"x":1.268412673553233E7,"y":2576515.023793636},{"fnum":7,"pid":0,"x":1.268412553977546E7,"y":2576515.1815458955},{"fnum":0,"pid":0,"x":0.0,"y":0.0},{"fnum":7,"pid":0,"x":1.2684125335076448E7,"y":2576515.191130588},{"fnum":7,"pid":0,"x":1.268412536188371E7,"y":2576515.181028685},{"fnum":7,"pid":0,"x":1.2684125414070183E7,"y":2576515.17310686},{"fnum":7,"pid":0,"x":1.268412520101386E7,"y":2576515.173662549},{"fnum":7,"pid":0,"x":1.2684125039330276E7,"y":2576514.764219908},{"fnum":7,"pid":0,"x":1.2684124725082163E7,"y":2576514.8452749182}]
