# Supplementary material for: Mobile augmented reality based indoor map for improving geo-visualization
Source: PeerJ Comput Sci. 2021 Sep 2;7:e704. doi: 10.7717/peerj-cs.704 (PMC8444080; doi:10.7717/peerj-cs.704)
Supplement: Supplemental Information 3 [file peerj-cs-07-704-s003.zip › point-lists/route-1/beacon-1205-132324.json]

[{"fnum":7,"pid":0,"x":1.2684125520889327E7,"y":2576488.8046399425},{"fnum":7,"pid":0,"x":1.2684125336946651E7,"y":2576488.876374071},{"fnum":7,"pid":0,"x":1.2684125277169848E7,"y":2576488.8996926583},{"fnum":7,"pid":0,"x":1.268412537193692E7,"y":2576488.863004901},{"fnum":7,"pid":0,"x":1.2684123718353925E7,"y":2576488.481153108},{"fnum":7,"pid":0,"x":1.2684120570856193E7,"y":2576488.3097796035},{"fnum":7,"pid":0,"x":1.268411791899465E7,"y":2576488.280075342},{"fnum":7,"pid":0,"x":1.2684115361770945E7,"y":2576488.383177119},{"fnum":7,"pid":0,"x":1.268411348590395E7,"y":2576488.5392526253},{"fnum":7,"pid":0,"x":1.26841123934272E7,"y":2576488.5532280584},{"fnum":7,"pid":0,"x":1.2684111957391541E7,"y":2576488.5450046887},{"fnum":7,"pid":0,"x":1.2684111793685958E7,"y":2576488.632388473},{"fnum":7,"pid":0,"x":1.2684109960356666E7,"y":2576488.6402406543},{"fnum":0,"pid":0,"x":0.0,"y":0.0},{"fnum":7,"pid":0,"x":1.2684108751684826E7,"y":2576488.6384453448},{"fnum":7,"pid":0,"x":1.2684107773125958E7,"y":2576488.631640911},{"fnum":7,"pid":0,"x":1.268410812556804E7,"y":2576489.380578148},{"fnum":7,"pid":0,"x":1.268410899360653E7,"y":2576490.3820552877},{"fnum":7,"pid":0,"x":1.2684109573443927E7,"y":2576490.9922510595},{"fnum":7,"pid":0,"x":1.268410984319483E7,"y":2576492.8700617994},{"fnum":7,"pid":0,"x":1.268410987609978E7,"y":2576495.542820635},{"fnum":7,"pid":0,"x":1.2684109857107682E7,"y":2576496.9484508536},{"fnum":7,"pid":0,"x":1.2684109820000468E7,"y":2576497.8458818793},{"fnum":7,"pid":0,"x":1.2684109788849005E7,"y":2576498.6640069117},{"fnum":7,"pid":0,"x":1.2684109772527184E7,"y":2576499.2879564203},{"fnum":7,"pid":0,"x":1.268410975682743E7,"y":2576500.378536375},{"fnum":7,"pid":0,"x":1.2684109760647591E7,"y":2576501.8117846455},{"fnum":7,"pid":0,"x":1.2684109791493405E7,"y":2576503.830826479},{"fnum":7,"pid":0,"x":1.2684109810677415E7,"y":2576505.3368854863},{"fnum":7,"pid":0,"x":1.268410982804771E7,"y":2576506.580103703},{"fnum":7,"pid":0,"x":1.268410980991732E7,"y":2576509.8476300724},{"fnum":7,"pid":0,"x":1.2684109794155717E7,"y":2576511.8468832704},{"fnum":7,"pid":0,"x":1.2684109794404313E7,"y":2576512.526495416},{"fnum":7,"pid":0,"x":1.2684110894458985E7,"y":2576513.577027242},{"fnum":0,"pid":0,"x":0.0,"y":0.0},{"fnum":7,"pid":0,"x":1.2684111451995695E7,"y":2576514.3111095703},{"fnum":7,"pid":0,"x":1.2684110911981713E7,"y":2576514.27054275},{"fnum":7,"pid":0,"x":1.2684110293912021E7,"y":2576514.1607990484},{"fnum":7,"pid":0,"x":1.268411127686178E7,"y":2576514.3885557586},{"fnum":7,"pid":0,"x":1.2684114771511028E7,"y":2576514.7924598977},{"fnum":7,"pid":0,"x":1.2684115110650258E7,"y":2576514.9937002393},{"fnum":7,"pid":0,"x":1.268411621998211E7,"y":2576515.121788879},{"fnum":7,"pid":0,"x":1.268411835338725E7,"y":2576515.1993587813},{"fnum":7,"pid":0,"x":1.2684120621241728E7,"y":2576515.218661421},{"fnum":7,"pid":0,"x":1.26841222361888E7,"y":2576515.222980441},{"fnum":7,"pid":0,"x":1.2684123272285841E7,"y":2576515.210756528},{"fnum":7,"pid":0,"x":1.2684125008926405E7,"y":2576515.1807622067},{"fnum":0,"pid":0,"x":0.0,"y":0.0},{"fnum":7,"pid":0,"x":1.2684126068467833E7,"y":2576514.236487339},{"fnum":7,"pid":0,"x":1.2684126477352414E7,"y":2576512.567536123},{"fnum":7,"pid":0,"x":1.268412580100254E7,"y":2576511.353209794},{"fnum":7,"pid":0,"x":1.2684125771874184E7,"y":2576510.2783911997},{"fnum":7,"pid":0,"x":1.2684125353006307E7,"y":2576508.0494483444},{"fnum":7,"pid":0,"x":1.26841249907928E7,"y":2576506.4585980675},{"fnum":7,"pid":0,"x":1.2684124742210427E7,"y":2576505.5872981376},{"fnum":7,"pid":0,"x":1.2684124565970806E7,"y":2576504.6903570225},{"fnum":7,"pid":0,"x":1.268412451129675E7,"y":2576505.2801846727},{"fnum":7,"pid":0,"x":1.2684124586012907E7,"y":2576503.7699724548},{"fnum":7,"pid":0,"x":1.2684124631946346E7,"y":2576502.82478886},{"fnum":7,"pid":0,"x":1.2684124716618668E7,"y":2576501.9249108103},{"fnum":7,"pid":0,"x":1.2684124762486279E7,"y":2576501.6493573245},{"fnum":7,"pid":0,"x":1.2684124726656074E7,"y":2576500.0355491685},{"fnum":7,"pid":0,"x":1.2684124684694646E7,"y":2576498.1188443727},{"fnum":7,"pid":0,"x":1.2684124663085168E7,"y":2576497.0946557326},{"fnum":7,"pid":0,"x":1.2684125275980957E7,"y":2576495.7874782546},{"fnum":7,"pid":0,"x":1.2684125682071133E7,"y":2576494.7088192697},{"fnum":7,"pid":0,"x":1.2684125990763618E7,"y":2576493.47985812},{"fnum":7,"pid":0,"x":1.2684126118093606E7,"y":2576492.494037385},{"fnum":7,"pid":0,"x":1.2684125592995025E7,"y":2576492.14127396},{"fnum":0,"pid":0,"x":0.0,"y":0.0},{"fnum":7,"pid":0,"x":1.268412483808093E7,"y":2576492.0808539195},{"fnum":7,"pid":0,"x":1.2684124410150172E7,"y":2576491.598399575},{"fnum":7,"pid":0,"x":1.2684124306805596E7,"y":2576488.7986415746},{"fnum":7,"pid":0,"x":1.2684124397853589E7,"y":2576486.337034332},{"fnum":7,"pid":0,"x":1.2684126043650739E7,"y":2576485.9895620802},{"fnum":7,"pid":0,"x":1.2684127958377743E7,"y":2576486.326162792},{"fnum":7,"pid":0,"x":1.2684130975782443E7,"y":2576487.8166341414},{"fnum":7,"pid":0,"x":1.2684133750447512E7,"y":2576488.5041285316},{"fnum":7,"pid":0,"x":1.268413539359342E7,"y":2576488.9251987287},{"fnum":7,"pid":0,"x":1.268413695130428E7,"y":2576489.2511936845},{"fnum":7,"pid":0,"x":1.2684136765592538E7,"y":2576488.712791788},{"fnum":7,"pid":0,"x":1.268413868117083E7,"y":2576488.708169111},{"fnum":7,"pid":0,"x":1.2684142043393157E7,"y":2576489.2745249886},{"fnum":7,"pid":0,"x":1.2684142287805218E7,"y":2576488.958807517},{"fnum":7,"pid":0,"x":1.2684141954119578E7,"y":2576488.6932372446},{"fnum":7,"pid":0,"x":1.2684142345434107E7,"y":2576488.8112856424},{"fnum":0,"pid":0,"x":0.0,"y":0.0},{"fnum":7,"pid":0,"x":1.2684143346203197E7,"y":2576489.152121796},{"fnum":7,"pid":0,"x":1.2684144075994622E7,"y":2576489.409513835},{"fnum":7,"pid":0,"x":1.268414441198959E7,"y":2576489.5346849705},{"fnum":7,"pid":0,"x":1.2684144831054471E7,"y":2576491.1654048627},{"fnum":7,"pid":0,"x":1.2684145134780627E7,"y":2576492.463775028},{"fnum":7,"pid":0,"x":1.2684145310863867E7,"y":2576493.2793406355},{"fnum":7,"pid":0,"x":1.2684145375754831E7,"y":2576493.614882549},{"fnum":7,"pid":0,"x":1.2684145339466916E7,"y":2576493.7707486865},{"fnum":7,"pid":0,"x":1.2684145377433173E7,"y":2576497.964636935},{"fnum":7,"pid":0,"x":1.2684145389611848E7,"y":2576500.575664471},{"fnum":7,"pid":0,"x":1.2684145395314906E7,"y":2576501.2760484004},{"fnum":7,"pid":0,"x":1.268414542324881E7,"y":2576503.055727958},{"fnum":7,"pid":0,"x":1.2684145457640171E7,"y":2576505.163989273},{"fnum":7,"pid":0,"x":1.2684145470522586E7,"y":2576505.937525728},{"fnum":7,"pid":0,"x":1.2684145475474352E7,"y":2576506.2262576907},{"fnum":7,"pid":0,"x":1.268414547637562E7,"y":2576506.2749448814},{"fnum":7,"pid":0,"x":1.268414543989419E7,"y":2576508.4833452245},{"fnum":7,"pid":0,"x":1.2684145142123366E7,"y":2576511.0758096175},{"fnum":7,"pid":0,"x":1.2684145214435536E7,"y":2576513.1554529388},{"fnum":7,"pid":0,"x":1.2684145662687004E7,"y":2576514.3486520983},{"fnum":7,"pid":0,"x":1.268414636150645E7,"y":2576515.110948188},{"fnum":0,"pid":0,"x":0.0,"y":0.0},{"fnum":7,"pid":0,"x":1.2684147170105029E7,"y":2576515.415178407},{"fnum":7,"pid":0,"x":1.268414358812818E7,"y":2576515.3839148553},{"fnum":7,"pid":0,"x":1.2684140708178801E7,"y":2576514.8041638103},{"fnum":7,"pid":0,"x":1.2684139268018741E7,"y":2576514.9002752556},{"fnum":7,"pid":0,"x":1.2684138907216711E7,"y":2576515.0132936942},{"fnum":7,"pid":0,"x":1.2684138178216062E7,"y":2576515.0397766624},{"fnum":7,"pid":0,"x":1.2684137945402293E7,"y":2576515.057285547},{"fnum":7,"pid":0,"x":1.2684137909819558E7,"y":2576515.063327929},{"fnum":7,"pid":0,"x":1.2684135760462144E7,"y":2576515.113276024},{"fnum":7,"pid":0,"x":1.2684133920764882E7,"y":2576515.155396441},{"fnum":7,"pid":0,"x":1.2684132846772004E7,"y":2576515.179687416},{"fnum":7,"pid":0,"x":1.2684132359206606E7,"y":2576515.1036570743},{"fnum":7,"pid":0,"x":1.2684130761085385E7,"y":2576515.0858353837},{"fnum":7,"pid":0,"x":1.2684129484736502E7,"y":2576515.1363267475},{"fnum":7,"pid":0,"x":1.2684127655148016E7,"y":2576515.1638622987},{"fnum":7,"pid":0,"x":1.2684126103320828E7,"y":2576515.175005207},{"fnum":0,"pid":0,"x":0.0,"y":0.0},{"fnum":7,"pid":0,"x":1.2684125321854074E7,"y":2576514.915192808},{"fnum":7,"pid":0,"x":1.2684125327224664E7,"y":2576514.9804531336}]
