# Supplementary material for: Mobile augmented reality based indoor map for improving geo-visualization
Source: PeerJ Comput Sci. 2021 Sep 2;7:e704. doi: 10.7717/peerj-cs.704 (PMC8444080; doi:10.7717/peerj-cs.704)
Supplement: Supplemental Information 3 [file peerj-cs-07-704-s003.zip › point-lists/route-1/beacon-1205-132831.json]

[{"fnum":7,"pid":0,"x":1.2684125749281012E7,"y":2576491.6976106744},{"fnum":7,"pid":0,"x":1.2684125649879783E7,"y":2576490.432050719},{"fnum":7,"pid":0,"x":1.2684125553362845E7,"y":2576489.2043128917},{"fnum":7,"pid":0,"x":1.268412552330402E7,"y":2576488.822643261},{"fnum":7,"pid":0,"x":1.268412510151777E7,"y":2576488.6785559314},{"fnum":7,"pid":0,"x":1.2684123915369775E7,"y":2576488.706437347},{"fnum":7,"pid":0,"x":1.268412235868704E7,"y":2576488.7549750586},{"fnum":7,"pid":0,"x":1.2684121332304994E7,"y":2576488.791280128},{"fnum":7,"pid":0,"x":1.268411976589863E7,"y":2576488.690384553},{"fnum":7,"pid":0,"x":1.268411591645659E7,"y":2576488.692418506},{"fnum":7,"pid":0,"x":1.268411287959448E7,"y":2576488.690168632},{"fnum":7,"pid":0,"x":1.2684111848304065E7,"y":2576488.6961067393},{"fnum":7,"pid":0,"x":1.2684111759504888E7,"y":2576488.505206038},{"fnum":7,"pid":0,"x":1.2684110545129072E7,"y":2576488.3925053147},{"fnum":7,"pid":0,"x":1.2684109095261857E7,"y":2576488.4847199824},{"fnum":0,"pid":0,"x":0.0,"y":0.0},{"fnum":7,"pid":0,"x":1.26841079922368E7,"y":2576488.588990189},{"fnum":7,"pid":0,"x":1.2684108129576901E7,"y":2576489.231822231},{"fnum":7,"pid":0,"x":1.2684109029586105E7,"y":2576490.3830124647},{"fnum":7,"pid":0,"x":1.2684109672206398E7,"y":2576491.9731112807},{"fnum":7,"pid":0,"x":1.2684109998598473E7,"y":2576493.1464372203},{"fnum":7,"pid":0,"x":1.2684109936429437E7,"y":2576494.014310682},{"fnum":7,"pid":0,"x":1.2684109899666851E7,"y":2576494.895175879},{"fnum":7,"pid":0,"x":1.268410983987669E7,"y":2576497.126051936},{"fnum":7,"pid":0,"x":1.268410970948277E7,"y":2576497.4245142676},{"fnum":7,"pid":0,"x":1.2684109773442643E7,"y":2576498.0666381093},{"fnum":7,"pid":0,"x":1.2684109760976356E7,"y":2576499.3896170454},{"fnum":7,"pid":0,"x":1.2684109848506482E7,"y":2576501.1451905165},{"fnum":7,"pid":0,"x":1.2684109832985876E7,"y":2576503.4548834357},{"fnum":7,"pid":0,"x":1.2684109833272152E7,"y":2576504.9885951397},{"fnum":7,"pid":0,"x":1.2684109826681023E7,"y":2576505.692602037},{"fnum":7,"pid":0,"x":1.2684109821805304E7,"y":2576506.0928399013},{"fnum":7,"pid":0,"x":1.2684109819533993E7,"y":2576506.468209068},{"fnum":7,"pid":0,"x":1.2684109808704559E7,"y":2576509.47059075},{"fnum":7,"pid":0,"x":1.2684109791423554E7,"y":2576511.4226578604},{"fnum":7,"pid":0,"x":1.2684109782029213E7,"y":2576512.6676214836},{"fnum":0,"pid":0,"x":0.0,"y":0.0},{"fnum":7,"pid":0,"x":1.268410976656242E7,"y":2576514.0305481865},{"fnum":7,"pid":0,"x":1.2684110618544608E7,"y":2576515.210239394},{"fnum":7,"pid":0,"x":1.268411238159318E7,"y":2576515.2313558515},{"fnum":7,"pid":0,"x":1.268411310184798E7,"y":2576515.141661662},{"fnum":7,"pid":0,"x":1.2684113658195956E7,"y":2576515.1324121873},{"fnum":7,"pid":0,"x":1.2684114619098354E7,"y":2576515.125199571},{"fnum":7,"pid":0,"x":1.2684116467086822E7,"y":2576515.1540808785},{"fnum":7,"pid":0,"x":1.2684117457440091E7,"y":2576515.1765653915},{"fnum":7,"pid":0,"x":1.2684118406457214E7,"y":2576515.1956020948},{"fnum":7,"pid":0,"x":1.268412009033999E7,"y":2576515.116781677},{"fnum":7,"pid":0,"x":1.2684121161202101E7,"y":2576515.186405308},{"fnum":7,"pid":0,"x":1.2684122361346724E7,"y":2576515.1842636536},{"fnum":7,"pid":0,"x":1.268412378661377E7,"y":2576515.165152266},{"fnum":7,"pid":0,"x":1.2684124686843991E7,"y":2576515.166840774},{"fnum":0,"pid":0,"x":0.0,"y":0.0},{"fnum":7,"pid":0,"x":1.2684125391480513E7,"y":2576514.950697759},{"fnum":7,"pid":0,"x":1.2684125500846855E7,"y":2576513.2239700626},{"fnum":7,"pid":0,"x":1.2684125573415633E7,"y":2576511.7517078463},{"fnum":7,"pid":0,"x":1.2684125289536342E7,"y":2576510.8897881317},{"fnum":7,"pid":0,"x":1.2684124985472066E7,"y":2576510.5597636024},{"fnum":7,"pid":0,"x":1.2684124738717156E7,"y":2576509.953875701},{"fnum":7,"pid":0,"x":1.268412458711239E7,"y":2576508.4084578245},{"fnum":7,"pid":0,"x":1.2684123390813451E7,"y":2576507.3073427402},{"fnum":7,"pid":0,"x":1.268412172300763E7,"y":2576506.6452743984},{"fnum":7,"pid":0,"x":1.2684123347595554E7,"y":2576504.2968622237},{"fnum":7,"pid":0,"x":1.26841240036977E7,"y":2576502.9453951376},{"fnum":7,"pid":0,"x":1.2684124443473158E7,"y":2576502.2557679936},{"fnum":7,"pid":0,"x":1.268412468301275E7,"y":2576501.9736284725},{"fnum":7,"pid":0,"x":1.2684124741628792E7,"y":2576501.9534324394},{"fnum":7,"pid":0,"x":1.2684124713692483E7,"y":2576499.925873604},{"fnum":7,"pid":0,"x":1.268412467761249E7,"y":2576497.7482537674},{"fnum":7,"pid":0,"x":1.268412513333969E7,"y":2576495.8402912086},{"fnum":7,"pid":0,"x":1.268412547280758E7,"y":2576494.664609093},{"fnum":7,"pid":0,"x":1.2684125985103963E7,"y":2576493.619915037},{"fnum":7,"pid":0,"x":1.2684126384458758E7,"y":2576492.578372687},{"fnum":7,"pid":0,"x":1.2684126233781567E7,"y":2576491.7429801472},{"fnum":0,"pid":0,"x":0.0,"y":0.0},{"fnum":7,"pid":0,"x":1.2684125823352255E7,"y":2576490.906520656},{"fnum":7,"pid":0,"x":1.268412585996951E7,"y":2576489.895018574},{"fnum":7,"pid":0,"x":1.2684126062589776E7,"y":2576489.174222282},{"fnum":7,"pid":0,"x":1.2684127639259264E7,"y":2576487.6140901856},{"fnum":7,"pid":0,"x":1.2684128473982656E7,"y":2576486.3964657243},{"fnum":7,"pid":0,"x":1.2684128943731051E7,"y":2576486.5722022955},{"fnum":7,"pid":0,"x":1.2684129068635503E7,"y":2576487.257856175},{"fnum":7,"pid":0,"x":1.2684130651148735E7,"y":2576488.2572222515},{"fnum":7,"pid":0,"x":1.2684131933752006E7,"y":2576488.9905373417},{"fnum":7,"pid":0,"x":1.2684134658953356E7,"y":2576489.0252467585},{"fnum":7,"pid":0,"x":1.2684135795282977E7,"y":2576488.3405964947},{"fnum":7,"pid":0,"x":1.2684136766253037E7,"y":2576488.3139560814},{"fnum":7,"pid":0,"x":1.2684137434649885E7,"y":2576488.2545961826},{"fnum":7,"pid":0,"x":1.2684140326207362E7,"y":2576488.775232606},{"fnum":7,"pid":0,"x":1.2684142061069088E7,"y":2576489.0069647017},{"fnum":7,"pid":0,"x":1.2684142926823769E7,"y":2576489.136274803},{"fnum":0,"pid":0,"x":0.0,"y":0.0},{"fnum":7,"pid":0,"x":1.2684143253310706E7,"y":2576489.150604853},{"fnum":7,"pid":0,"x":1.268414356776588E7,"y":2576489.239958711},{"fnum":7,"pid":0,"x":1.2684144089956915E7,"y":2576489.5711122756},{"fnum":7,"pid":0,"x":1.2684144699896984E7,"y":2576491.2978667547},{"fnum":7,"pid":0,"x":1.2684145084000552E7,"y":2576492.5137338797},{"fnum":7,"pid":0,"x":1.2684145265470931E7,"y":2576493.156620964},{"fnum":7,"pid":0,"x":1.2684145344123682E7,"y":2576493.489507521},{"fnum":7,"pid":0,"x":1.2684145362669107E7,"y":2576493.5804468705},{"fnum":7,"pid":0,"x":1.2684145382182606E7,"y":2576497.1410474502},{"fnum":7,"pid":0,"x":1.2684145398861706E7,"y":2576500.3007169385},{"fnum":7,"pid":0,"x":1.268414540570125E7,"y":2576501.733475792},{"fnum":7,"pid":0,"x":1.2684145411244007E7,"y":2576502.9179728306},{"fnum":7,"pid":0,"x":1.268414544399239E7,"y":2576504.5390796354},{"fnum":7,"pid":0,"x":1.2684145462045988E7,"y":2576505.5597586385},{"fnum":7,"pid":0,"x":1.2684145472983757E7,"y":2576506.139929291},{"fnum":7,"pid":0,"x":1.2684145476588182E7,"y":2576506.2815401074},{"fnum":7,"pid":0,"x":1.2684145409133667E7,"y":2576508.7642446286},{"fnum":7,"pid":0,"x":1.2684145360429201E7,"y":2576510.0568933403},{"fnum":7,"pid":0,"x":1.2684145321396517E7,"y":2576511.720812905},{"fnum":7,"pid":0,"x":1.2684145498676611E7,"y":2576512.9786071526},{"fnum":7,"pid":0,"x":1.2684145812726438E7,"y":2576513.7771789837},{"fnum":0,"pid":0,"x":0.0,"y":0.0},{"fnum":7,"pid":0,"x":1.2684146338341996E7,"y":2576514.466200819},{"fnum":7,"pid":0,"x":1.2684145422795907E7,"y":2576514.8672622307},{"fnum":7,"pid":0,"x":1.2684142465979518E7,"y":2576515.0456802254},{"fnum":7,"pid":0,"x":1.2684142347598566E7,"y":2576515.04974376},{"fnum":7,"pid":0,"x":1.2684141418462295E7,"y":2576515.047176087},{"fnum":7,"pid":0,"x":1.2684139433930133E7,"y":2576515.0530533097},{"fnum":7,"pid":0,"x":1.2684138166064994E7,"y":2576515.0578767196},{"fnum":7,"pid":0,"x":1.268413776541731E7,"y":2576515.0598888006},{"fnum":7,"pid":0,"x":1.268413587117173E7,"y":2576515.1039288174},{"fnum":7,"pid":0,"x":1.26841341511271E7,"y":2576515.1457607234},{"fnum":7,"pid":0,"x":1.2684133320906427E7,"y":2576515.166816506},{"fnum":7,"pid":0,"x":1.2684132733442655E7,"y":2576515.1820184453},{"fnum":7,"pid":0,"x":1.2684131623140149E7,"y":2576515.194322422},{"fnum":7,"pid":0,"x":1.2684129682483066E7,"y":2576515.2089398643},{"fnum":7,"pid":0,"x":1.268412811365662E7,"y":2576515.208712483},{"fnum":7,"pid":0,"x":1.268412674076314E7,"y":2576515.1930770962},{"fnum":7,"pid":0,"x":1.2684125468215717E7,"y":2576515.180628945},{"fnum":0,"pid":0,"x":0.0,"y":0.0},{"fnum":7,"pid":0,"x":1.2684125339547565E7,"y":2576515.176230912}]
