# Supplementary material for: Mobile augmented reality based indoor map for improving geo-visualization
Source: PeerJ Comput Sci. 2021 Sep 2;7:e704. doi: 10.7717/peerj-cs.704 (PMC8444080; doi:10.7717/peerj-cs.704)
Supplement: Supplemental Information 3 [file peerj-cs-07-704-s003.zip › point-lists/route-1/pdr-1205-130138.json]

[{"fnum":7,"pid":0,"x":1.2684124708578043E7,"y":2576489.217047266},{"fnum":7,"pid":0,"x":1.2684124007629136E7,"y":2576489.3007683405},{"fnum":7,"pid":0,"x":1.2684123317747554E7,"y":2576489.4340249477},{"fnum":7,"pid":0,"x":1.2684122612245662E7,"y":2576489.520671397},{"fnum":7,"pid":0,"x":1.268412194065337E7,"y":2576489.661680009},{"fnum":7,"pid":0,"x":1.2684121231128706E7,"y":2576489.720936941},{"fnum":7,"pid":0,"x":1.2684120558092423E7,"y":2576489.8699315106},{"fnum":7,"pid":0,"x":1.2684119861418065E7,"y":2576490.0130328787},{"fnum":7,"pid":0,"x":1.2684119190052394E7,"y":2576490.2035023854},{"fnum":7,"pid":0,"x":1.268411848400699E7,"y":2576490.292175484},{"fnum":7,"pid":0,"x":1.268411779886173E7,"y":2576490.4071912407},{"fnum":7,"pid":0,"x":1.26841170920101E7,"y":2576490.497295326},{"fnum":7,"pid":0,"x":1.2684116423555687E7,"y":2576490.648155752},{"fnum":7,"pid":0,"x":1.2684115694020879E7,"y":2576490.700828141},{"fnum":7,"pid":0,"x":1.2684115004692467E7,"y":2576490.780172299},{"fnum":7,"pid":0,"x":1.2684114321939487E7,"y":2576490.904491467},{"fnum":7,"pid":0,"x":1.2684113708033826E7,"y":2576491.175965046},{"fnum":0,"pid":0,"x":0.0,"y":0.0},{"fnum":7,"pid":0,"x":1.2684113154018551E7,"y":2576491.597595794},{"fnum":7,"pid":0,"x":1.2684112877910335E7,"y":2576492.221294066},{"fnum":7,"pid":0,"x":1.2684112650784547E7,"y":2576492.8744236273},{"fnum":7,"pid":0,"x":1.2684112557859924E7,"y":2576493.534650447},{"fnum":7,"pid":0,"x":1.268411246921667E7,"y":2576494.234357112},{"fnum":7,"pid":0,"x":1.268411244157306E7,"y":2576494.9095233344},{"fnum":7,"pid":0,"x":1.2684112385396449E7,"y":2576495.603220511},{"fnum":7,"pid":0,"x":1.2684112424864829E7,"y":2576496.2933146134},{"fnum":7,"pid":0,"x":1.2684112469966045E7,"y":2576496.996755804},{"fnum":7,"pid":0,"x":1.2684112566467468E7,"y":2576497.6638933807},{"fnum":7,"pid":0,"x":1.268411262532932E7,"y":2576498.3549920702},{"fnum":7,"pid":0,"x":1.26841126909369E7,"y":2576499.044020673},{"fnum":7,"pid":0,"x":1.2684112744864872E7,"y":2576499.7405625735},{"fnum":7,"pid":0,"x":1.2684112830326855E7,"y":2576500.4388602288},{"fnum":7,"pid":0,"x":1.2684112862019673E7,"y":2576501.1384271802},{"fnum":7,"pid":0,"x":1.268411292421573E7,"y":2576501.82383146},{"fnum":7,"pid":0,"x":1.2684112972020315E7,"y":2576502.5013977643},{"fnum":7,"pid":0,"x":1.2684113025922261E7,"y":2576503.1766962144},{"fnum":7,"pid":0,"x":1.2684113070866968E7,"y":2576503.853405565},{"fnum":7,"pid":0,"x":1.2684113158337172E7,"y":2576504.5205291556},{"fnum":7,"pid":0,"x":1.2684113230264246E7,"y":2576505.1935802037},{"fnum":7,"pid":0,"x":1.2684113310143081E7,"y":2576505.8257954195},{"fnum":7,"pid":0,"x":1.2684113301814748E7,"y":2576506.4992670543},{"fnum":7,"pid":0,"x":1.268411327770848E7,"y":2576507.1689944207},{"fnum":7,"pid":0,"x":1.2684113208616735E7,"y":2576507.84702944},{"fnum":7,"pid":0,"x":1.2684113178803703E7,"y":2576508.5361707667},{"fnum":7,"pid":0,"x":1.2684113230606185E7,"y":2576509.1931124213},{"fnum":7,"pid":0,"x":1.2684113271863766E7,"y":2576509.878007845},{"fnum":7,"pid":0,"x":1.26841132913337E7,"y":2576510.5547415786},{"fnum":7,"pid":0,"x":1.2684113324246958E7,"y":2576511.242803027},{"fnum":7,"pid":0,"x":1.2684113362292137E7,"y":2576511.918324521},{"fnum":7,"pid":0,"x":1.2684113431944415E7,"y":2576512.588167154},{"fnum":7,"pid":0,"x":1.2684113499432879E7,"y":2576513.245193947},{"fnum":7,"pid":0,"x":1.2684113590023601E7,"y":2576513.8941611852},{"fnum":7,"pid":0,"x":1.2684113689388659E7,"y":2576514.554083873},{"fnum":7,"pid":0,"x":1.2684113878196597E7,"y":2576515.1833518986},{"fnum":7,"pid":0,"x":1.2684114283129577E7,"y":2576515.728632322},{"fnum":7,"pid":0,"x":1.268411483132532E7,"y":2576516.0919276974},{"fnum":7,"pid":0,"x":1.2684115451042455E7,"y":2576516.2374858875},{"fnum":0,"pid":0,"x":0.0,"y":0.0},{"fnum":7,"pid":0,"x":1.2684116117748765E7,"y":2576516.2259915457},{"fnum":7,"pid":0,"x":1.2684116788002266E7,"y":2576516.2600086494},{"fnum":7,"pid":0,"x":1.2684117460062165E7,"y":2576516.2895232397},{"fnum":7,"pid":0,"x":1.2684118141631275E7,"y":2576516.354930142},{"fnum":7,"pid":0,"x":1.2684118823442843E7,"y":2576516.403063257},{"fnum":7,"pid":0,"x":1.2684119493046684E7,"y":2576516.4873988614},{"fnum":7,"pid":0,"x":1.268412015703602E7,"y":2576516.503614553},{"fnum":7,"pid":0,"x":1.2684120826919986E7,"y":2576516.496111143},{"fnum":7,"pid":0,"x":1.2684121517045429E7,"y":2576516.564144283},{"fnum":7,"pid":0,"x":1.2684122187708389E7,"y":2576516.624493673},{"fnum":7,"pid":0,"x":1.268412284959832E7,"y":2576516.7670264975},{"fnum":7,"pid":0,"x":1.268412351601482E7,"y":2576516.802133389},{"fnum":7,"pid":0,"x":1.2684124187246015E7,"y":2576516.8549427893},{"fnum":7,"pid":0,"x":1.2684124818153122E7,"y":2576516.8524117065},{"fnum":7,"pid":0,"x":1.268412548585642E7,"y":2576516.8900000523},{"fnum":7,"pid":0,"x":1.2684126178301658E7,"y":2576516.9268094143},{"fnum":7,"pid":0,"x":1.2684126850295927E7,"y":2576516.8702768143},{"fnum":0,"pid":0,"x":0.0,"y":0.0},{"fnum":7,"pid":0,"x":1.2684127406535141E7,"y":2576516.583529728},{"fnum":7,"pid":0,"x":1.2684127638723606E7,"y":2576516.033927182},{"fnum":7,"pid":0,"x":1.2684127560803466E7,"y":2576515.3893738906},{"fnum":7,"pid":0,"x":1.26841275146027E7,"y":2576514.719202823},{"fnum":7,"pid":0,"x":1.2684127548707204E7,"y":2576514.032318711},{"fnum":7,"pid":0,"x":1.2684127579453876E7,"y":2576513.348609983},{"fnum":7,"pid":0,"x":1.2684127575825108E7,"y":2576512.647980907},{"fnum":7,"pid":0,"x":1.2684127599056792E7,"y":2576511.9563948056},{"fnum":7,"pid":0,"x":1.2684127678988768E7,"y":2576511.3049436416},{"fnum":7,"pid":0,"x":1.268412769953724E7,"y":2576510.6364485957},{"fnum":7,"pid":0,"x":1.268412768409944E7,"y":2576509.965486097},{"fnum":7,"pid":0,"x":1.2684127703394568E7,"y":2576509.25846119},{"fnum":7,"pid":0,"x":1.268412772079307E7,"y":2576508.588810536},{"fnum":7,"pid":0,"x":1.2684127788666159E7,"y":2576507.892505251},{"fnum":7,"pid":0,"x":1.2684127870517232E7,"y":2576507.2208019737},{"fnum":7,"pid":0,"x":1.2684127947725995E7,"y":2576506.5234458526},{"fnum":7,"pid":0,"x":1.2684128048171934E7,"y":2576505.8397871032},{"fnum":7,"pid":0,"x":1.2684128129336894E7,"y":2576505.151628285},{"fnum":7,"pid":0,"x":1.2684128221537713E7,"y":2576504.485200215},{"fnum":7,"pid":0,"x":1.2684128336636603E7,"y":2576503.821247493},{"fnum":7,"pid":0,"x":1.2684128455999821E7,"y":2576503.152251226},{"fnum":7,"pid":0,"x":1.2684128587331053E7,"y":2576502.463434547},{"fnum":7,"pid":0,"x":1.2684128700851005E7,"y":2576501.7828400587},{"fnum":7,"pid":0,"x":1.268412878312444E7,"y":2576501.141720217},{"fnum":7,"pid":0,"x":1.268412884991411E7,"y":2576500.4769707224},{"fnum":7,"pid":0,"x":1.2684128914346453E7,"y":2576499.814409682},{"fnum":7,"pid":0,"x":1.2684128722483449E7,"y":2576499.327991001},{"fnum":7,"pid":0,"x":1.2684128416643206E7,"y":2576499.006712687},{"fnum":0,"pid":0,"x":0.0,"y":0.0},{"fnum":7,"pid":0,"x":1.2684128832375852E7,"y":2576499.054624079},{"fnum":7,"pid":0,"x":1.2684129484871665E7,"y":2576499.2541192584},{"fnum":7,"pid":0,"x":1.2684130125184482E7,"y":2576499.4151184973},{"fnum":7,"pid":0,"x":1.2684130795066569E7,"y":2576499.5776198683},{"fnum":7,"pid":0,"x":1.2684131445919693E7,"y":2576499.669381382},{"fnum":7,"pid":0,"x":1.2684132095658146E7,"y":2576499.7976790746},{"fnum":7,"pid":0,"x":1.2684132755038077E7,"y":2576499.900677373},{"fnum":7,"pid":0,"x":1.2684133412452653E7,"y":2576499.9785913853},{"fnum":7,"pid":0,"x":1.2684134056380332E7,"y":2576500.138319053},{"fnum":7,"pid":0,"x":1.2684134706997806E7,"y":2576500.2359796576},{"fnum":7,"pid":0,"x":1.2684135357355755E7,"y":2576500.380660557},{"fnum":7,"pid":0,"x":1.2684136053144338E7,"y":2576500.475684937},{"fnum":7,"pid":0,"x":1.2684136725134064E7,"y":2576500.5589042893},{"fnum":7,"pid":0,"x":1.2684137393554196E7,"y":2576500.69813381},{"fnum":7,"pid":0,"x":1.26841380521794E7,"y":2576500.8002341865},{"fnum":7,"pid":0,"x":1.268413871005168E7,"y":2576500.915890402},{"fnum":7,"pid":0,"x":1.268413936957504E7,"y":2576501.009539282},{"fnum":7,"pid":0,"x":1.2684140036477609E7,"y":2576501.0799008915},{"fnum":7,"pid":0,"x":1.2684140684771879E7,"y":2576501.174037952},{"fnum":7,"pid":0,"x":1.2684141340786377E7,"y":2576501.2176018315},{"fnum":7,"pid":0,"x":1.268414200239102E7,"y":2576501.2831325284},{"fnum":7,"pid":0,"x":1.2684142646903066E7,"y":2576501.3524443945},{"fnum":7,"pid":0,"x":1.2684143288524937E7,"y":2576501.4366038493},{"fnum":7,"pid":0,"x":1.2684143957809426E7,"y":2576501.4805160663},{"fnum":7,"pid":0,"x":1.2684144590693837E7,"y":2576501.5485045183},{"fnum":7,"pid":0,"x":1.268414524573136E7,"y":2576501.661438635},{"fnum":7,"pid":0,"x":1.2684145875685848E7,"y":2576501.8653825764},{"fnum":7,"pid":0,"x":1.2684146474934166E7,"y":2576502.0796499075},{"fnum":7,"pid":0,"x":1.26841470737318E7,"y":2576502.371843721},{"fnum":7,"pid":0,"x":1.268414746112763E7,"y":2576502.8519596383},{"fnum":0,"pid":0,"x":0.0,"y":0.0},{"fnum":7,"pid":0,"x":1.2684147410452724E7,"y":2576503.5377165624},{"fnum":7,"pid":0,"x":1.2684147345227163E7,"y":2576504.1463961},{"fnum":7,"pid":0,"x":1.2684147159220384E7,"y":2576504.7772572148},{"fnum":7,"pid":0,"x":1.2684147014897607E7,"y":2576505.4288535523},{"fnum":7,"pid":0,"x":1.2684146920030328E7,"y":2576506.1011801204},{"fnum":7,"pid":0,"x":1.2684146869244022E7,"y":2576506.783495092},{"fnum":7,"pid":0,"x":1.2684146793940548E7,"y":2576507.4467355986},{"fnum":7,"pid":0,"x":1.2684146721206272E7,"y":2576508.127133384},{"fnum":7,"pid":0,"x":1.2684146639969045E7,"y":2576508.809667002},{"fnum":7,"pid":0,"x":1.2684146578985551E7,"y":2576509.495980769},{"fnum":7,"pid":0,"x":1.2684146504279682E7,"y":2576510.152129515},{"fnum":7,"pid":0,"x":1.2684146470968591E7,"y":2576510.842833227},{"fnum":7,"pid":0,"x":1.2684146418073991E7,"y":2576511.518027601},{"fnum":7,"pid":0,"x":1.268414638733485E7,"y":2576512.162975849},{"fnum":7,"pid":0,"x":1.2684146318183485E7,"y":2576512.822961417},{"fnum":7,"pid":0,"x":1.268414629785477E7,"y":2576513.5098857246},{"fnum":7,"pid":0,"x":1.268414621837995E7,"y":2576514.204118094},{"fnum":7,"pid":0,"x":1.2684146175634561E7,"y":2576514.9144552476},{"fnum":7,"pid":0,"x":1.2684146112127021E7,"y":2576515.5895840037},{"fnum":7,"pid":0,"x":1.2684146055258796E7,"y":2576516.2718736352},{"fnum":7,"pid":0,"x":1.268414597947084E7,"y":2576516.9326093392},{"fnum":7,"pid":0,"x":1.2684145961140642E7,"y":2576517.6119103376},{"fnum":7,"pid":0,"x":1.268414590405536E7,"y":2576518.2884244407},{"fnum":7,"pid":0,"x":1.2684145859224744E7,"y":2576518.991629393},{"fnum":7,"pid":0,"x":1.2684145793160781E7,"y":2576519.6889065052},{"fnum":7,"pid":0,"x":1.2684145740350839E7,"y":2576520.391103356},{"fnum":7,"pid":0,"x":1.268414564033944E7,"y":2576521.0540770013},{"fnum":7,"pid":0,"x":1.268414557557767E7,"y":2576521.746177367},{"fnum":7,"pid":0,"x":1.2684145492220648E7,"y":2576522.4276980716},{"fnum":7,"pid":0,"x":1.268414542900734E7,"y":2576523.1082103485},{"fnum":7,"pid":0,"x":1.2684145342918515E7,"y":2576523.7958757277},{"fnum":7,"pid":0,"x":1.2684145289786384E7,"y":2576524.464664731},{"fnum":7,"pid":0,"x":1.2684145225263929E7,"y":2576525.1502321106},{"fnum":7,"pid":0,"x":1.2684145211774454E7,"y":2576525.818376255},{"fnum":7,"pid":0,"x":1.2684145203018215E7,"y":2576526.5073720664},{"fnum":7,"pid":0,"x":1.2684145206207281E7,"y":2576527.15748045},{"fnum":7,"pid":0,"x":1.2684145181582196E7,"y":2576527.826811925},{"fnum":7,"pid":0,"x":1.268414515416725E7,"y":2576528.484251955},{"fnum":7,"pid":0,"x":1.2684145056079123E7,"y":2576529.1560737113},{"fnum":7,"pid":0,"x":1.2684144864214865E7,"y":2576529.7661145567},{"fnum":7,"pid":0,"x":1.2684144543439906E7,"y":2576530.310162401},{"fnum":0,"pid":0,"x":0.0,"y":0.0},{"fnum":7,"pid":0,"x":1.2684144097629504E7,"y":2576530.5160257993},{"fnum":7,"pid":0,"x":1.2684143390163183E7,"y":2576530.4943033336},{"fnum":7,"pid":0,"x":1.2684142780640066E7,"y":2576530.494327464},{"fnum":7,"pid":0,"x":1.2684142096167302E7,"y":2576530.4670121064},{"fnum":7,"pid":0,"x":1.2684141410620933E7,"y":2576530.492926546},{"fnum":7,"pid":0,"x":1.2684140745243073E7,"y":2576530.463987905},{"fnum":7,"pid":0,"x":1.2684140053554727E7,"y":2576530.4696530746},{"fnum":7,"pid":0,"x":1.2684139385425674E7,"y":2576530.4602563246},{"fnum":7,"pid":0,"x":1.2684138693944655E7,"y":2576530.4862161367},{"fnum":7,"pid":0,"x":1.2684138029265765E7,"y":2576530.4755649776},{"fnum":7,"pid":0,"x":1.2684137352150226E7,"y":2576530.516853817},{"fnum":7,"pid":0,"x":1.268413667882247E7,"y":2576530.5481563667},{"fnum":7,"pid":0,"x":1.2684135988269228E7,"y":2576530.558240019},{"fnum":7,"pid":0,"x":1.2684135342015497E7,"y":2576530.524629509},{"fnum":7,"pid":0,"x":1.2684134691706983E7,"y":2576530.5143438624},{"fnum":7,"pid":0,"x":1.2684134039360497E7,"y":2576530.498668876},{"fnum":7,"pid":0,"x":1.2684133408107616E7,"y":2576530.446009556},{"fnum":7,"pid":0,"x":1.2684132755641453E7,"y":2576530.366678453},{"fnum":7,"pid":0,"x":1.2684132096320486E7,"y":2576530.2864800803},{"fnum":7,"pid":0,"x":1.2684131460091207E7,"y":2576530.213390466},{"fnum":7,"pid":0,"x":1.2684130785154935E7,"y":2576530.1615662877},{"fnum":7,"pid":0,"x":1.2684130117039066E7,"y":2576530.132688265},{"fnum":7,"pid":0,"x":1.2684129463243607E7,"y":2576530.1265060073},{"fnum":7,"pid":0,"x":1.2684128798158249E7,"y":2576530.1450132206},{"fnum":7,"pid":0,"x":1.2684128142204227E7,"y":2576530.214503521},{"fnum":7,"pid":0,"x":1.2684127459670598E7,"y":2576530.233769212},{"fnum":7,"pid":0,"x":1.2684126813258601E7,"y":2576530.257210146},{"fnum":7,"pid":0,"x":1.268412614555224E7,"y":2576530.218740566},{"fnum":7,"pid":0,"x":1.2684125529939925E7,"y":2576530.1880580555},{"fnum":7,"pid":0,"x":1.2684124898037149E7,"y":2576530.136820032},{"fnum":7,"pid":0,"x":1.2684124274377411E7,"y":2576530.0400715536},{"fnum":7,"pid":0,"x":1.2684123830459865E7,"y":2576529.9231424923},{"fnum":0,"pid":0,"x":0.0,"y":0.0},{"fnum":7,"pid":0,"x":1.2684123321958963E7,"y":2576529.7073172093}]
