# Supplementary material for: Mobile augmented reality based indoor map for improving geo-visualization
Source: PeerJ Comput Sci. 2021 Sep 2;7:e704. doi: 10.7717/peerj-cs.704 (PMC8444080; doi:10.7717/peerj-cs.704)
Supplement: Supplemental Information 3 [file peerj-cs-07-704-s003.zip › point-lists/route-1/pdr-1205-130446.json]

[{"fnum":7,"pid":0,"x":1.2684123728269778E7,"y":2576491.397351465},{"fnum":7,"pid":0,"x":1.2684123039614057E7,"y":2576491.4366419264},{"fnum":7,"pid":0,"x":1.2684122357999431E7,"y":2576491.5208446295},{"fnum":7,"pid":0,"x":1.2684121671266565E7,"y":2576491.579697032},{"fnum":7,"pid":0,"x":1.2684120977345994E7,"y":2576491.6582430485},{"fnum":7,"pid":0,"x":1.2684120312074935E7,"y":2576491.787918424},{"fnum":7,"pid":0,"x":1.2684119639870174E7,"y":2576491.8630504813},{"fnum":7,"pid":0,"x":1.2684118983326396E7,"y":2576491.9949641326},{"fnum":7,"pid":0,"x":1.2684118297182009E7,"y":2576492.0399931744},{"fnum":7,"pid":0,"x":1.2684117638225075E7,"y":2576492.132272677},{"fnum":7,"pid":0,"x":1.2684116958833896E7,"y":2576492.179260535},{"fnum":7,"pid":0,"x":1.2684116301576585E7,"y":2576492.2937226673},{"fnum":7,"pid":0,"x":1.268411560453032E7,"y":2576492.3379158364},{"fnum":7,"pid":0,"x":1.268411503552894E7,"y":2576492.407027724},{"fnum":7,"pid":0,"x":1.268411433744245E7,"y":2576492.44276759},{"fnum":7,"pid":0,"x":1.2684113666796114E7,"y":2576492.5723326267},{"fnum":7,"pid":0,"x":1.2684112945079712E7,"y":2576492.648334836},{"fnum":7,"pid":0,"x":1.2684112310518097E7,"y":2576492.8140529166},{"fnum":7,"pid":0,"x":1.2684111710915724E7,"y":2576493.0661892486},{"fnum":0,"pid":0,"x":0.0,"y":0.0},{"fnum":7,"pid":0,"x":1.2684111197371306E7,"y":2576493.4789796583},{"fnum":7,"pid":0,"x":1.2684110808263866E7,"y":2576494.0489139715},{"fnum":7,"pid":0,"x":1.2684110612826683E7,"y":2576494.715587289},{"fnum":7,"pid":0,"x":1.2684110458439497E7,"y":2576495.393914638},{"fnum":7,"pid":0,"x":1.2684110370462378E7,"y":2576496.0950549096},{"fnum":7,"pid":0,"x":1.2684110303021636E7,"y":2576496.7891791137},{"fnum":7,"pid":0,"x":1.268411027539226E7,"y":2576497.475567797},{"fnum":7,"pid":0,"x":1.2684110209279433E7,"y":2576498.185654604},{"fnum":7,"pid":0,"x":1.268411023905521E7,"y":2576498.8670218177},{"fnum":7,"pid":0,"x":1.2684110264128285E7,"y":2576499.5602278286},{"fnum":7,"pid":0,"x":1.2684110308855189E7,"y":2576500.229257769},{"fnum":7,"pid":0,"x":1.2684110328752847E7,"y":2576500.939798227},{"fnum":7,"pid":0,"x":1.2684110368961025E7,"y":2576501.6402028147},{"fnum":7,"pid":0,"x":1.2684110360663086E7,"y":2576502.363789718},{"fnum":7,"pid":0,"x":1.268411036184777E7,"y":2576503.065937633},{"fnum":7,"pid":0,"x":1.2684110312509738E7,"y":2576503.775717153},{"fnum":7,"pid":0,"x":1.2684110330045948E7,"y":2576504.449844076},{"fnum":7,"pid":0,"x":1.2684110352717135E7,"y":2576505.1377108605},{"fnum":7,"pid":0,"x":1.2684110410460083E7,"y":2576505.8289392856},{"fnum":7,"pid":0,"x":1.2684110410886033E7,"y":2576506.530451195},{"fnum":7,"pid":0,"x":1.2684110482019497E7,"y":2576507.203467906},{"fnum":7,"pid":0,"x":1.2684110545037746E7,"y":2576507.897006835},{"fnum":7,"pid":0,"x":1.2684110605746634E7,"y":2576508.5646640873},{"fnum":7,"pid":0,"x":1.268411059740953E7,"y":2576509.272216816},{"fnum":7,"pid":0,"x":1.2684110559455551E7,"y":2576509.9329730575},{"fnum":7,"pid":0,"x":1.268411044899057E7,"y":2576510.6151521695},{"fnum":7,"pid":0,"x":1.26841104124992E7,"y":2576511.297686122},{"fnum":7,"pid":0,"x":1.2684110338856306E7,"y":2576511.983427833},{"fnum":7,"pid":0,"x":1.2684110327573096E7,"y":2576512.6464487636},{"fnum":7,"pid":0,"x":1.2684110325451925E7,"y":2576513.339278225},{"fnum":7,"pid":0,"x":1.2684110368071739E7,"y":2576514.0303054764},{"fnum":7,"pid":0,"x":1.2684110384768829E7,"y":2576514.723985171},{"fnum":7,"pid":0,"x":1.2684110434024697E7,"y":2576515.3849862004},{"fnum":7,"pid":0,"x":1.2684110452943102E7,"y":2576516.0678774705},{"fnum":7,"pid":0,"x":1.2684110507289825E7,"y":2576516.743616975},{"fnum":7,"pid":0,"x":1.2684110513056597E7,"y":2576517.4225557283},{"fnum":7,"pid":0,"x":1.2684110582856067E7,"y":2576518.092286497},{"fnum":7,"pid":0,"x":1.2684110591702538E7,"y":2576518.789671729},{"fnum":7,"pid":0,"x":1.26841106475697E7,"y":2576519.459442611},{"fnum":7,"pid":0,"x":1.2684110731266478E7,"y":2576520.163267759},{"fnum":7,"pid":0,"x":1.268411093593754E7,"y":2576520.787695257},{"fnum":7,"pid":0,"x":1.2684111337380743E7,"y":2576521.330221205},{"fnum":0,"pid":0,"x":0.0,"y":0.0},{"fnum":7,"pid":0,"x":1.2684111906407157E7,"y":2576521.624981991},{"fnum":7,"pid":0,"x":1.2684112518122446E7,"y":2576521.727538574},{"fnum":7,"pid":0,"x":1.2684113186243387E7,"y":2576521.816752592},{"fnum":7,"pid":0,"x":1.268411387563323E7,"y":2576521.96203948},{"fnum":7,"pid":0,"x":1.2684114549985006E7,"y":2576522.0714926645},{"fnum":7,"pid":0,"x":1.2684115241954068E7,"y":2576522.231571892},{"fnum":7,"pid":0,"x":1.2684115895472351E7,"y":2576522.325426388},{"fnum":7,"pid":0,"x":1.2684116582446195E7,"y":2576522.44274779},{"fnum":7,"pid":0,"x":1.2684117255634252E7,"y":2576522.5221356596},{"fnum":7,"pid":0,"x":1.2684117920731174E7,"y":2576522.598352775},{"fnum":7,"pid":0,"x":1.2684118593478022E7,"y":2576522.7307025865},{"fnum":7,"pid":0,"x":1.2684119243343024E7,"y":2576522.8317341357},{"fnum":7,"pid":0,"x":1.2684119909214314E7,"y":2576522.988373931},{"fnum":7,"pid":0,"x":1.2684120544805592E7,"y":2576523.128056747},{"fnum":7,"pid":0,"x":1.2684121203856163E7,"y":2576523.266782668},{"fnum":7,"pid":0,"x":1.2684121858703908E7,"y":2576523.3792591193},{"fnum":7,"pid":0,"x":1.2684122552819226E7,"y":2576523.5001463857},{"fnum":7,"pid":0,"x":1.2684123216582533E7,"y":2576523.590337577},{"fnum":7,"pid":0,"x":1.2684123872330014E7,"y":2576523.686834125},{"fnum":7,"pid":0,"x":1.2684124508594025E7,"y":2576523.81024816},{"fnum":7,"pid":0,"x":1.2684125149063103E7,"y":2576523.841526168},{"fnum":7,"pid":0,"x":1.268412580622035E7,"y":2576523.8055459317},{"fnum":7,"pid":0,"x":1.2684126369333137E7,"y":2576523.7691440918},{"fnum":0,"pid":0,"x":0.0,"y":0.0},{"fnum":7,"pid":0,"x":1.268412649488721E7,"y":2576523.115040268},{"fnum":7,"pid":0,"x":1.2684126607205322E7,"y":2576522.464328399},{"fnum":7,"pid":0,"x":1.2684126685889224E7,"y":2576521.773057464},{"fnum":7,"pid":0,"x":1.2684126792433294E7,"y":2576521.0784572046},{"fnum":7,"pid":0,"x":1.2684126812587604E7,"y":2576520.4061989756},{"fnum":7,"pid":0,"x":1.2684126905271756E7,"y":2576519.7083338457},{"fnum":7,"pid":0,"x":1.2684126917052152E7,"y":2576519.037434042},{"fnum":7,"pid":0,"x":1.2684126996974004E7,"y":2576518.3627397683},{"fnum":7,"pid":0,"x":1.2684127029456966E7,"y":2576517.687357862},{"fnum":7,"pid":0,"x":1.268412709846984E7,"y":2576516.991951309},{"fnum":7,"pid":0,"x":1.268412712237438E7,"y":2576516.313103162},{"fnum":7,"pid":0,"x":1.2684127194290632E7,"y":2576515.6289193123},{"fnum":7,"pid":0,"x":1.268412725451782E7,"y":2576514.955921099},{"fnum":7,"pid":0,"x":1.2684127348680606E7,"y":2576514.283426648},{"fnum":7,"pid":0,"x":1.2684127409332693E7,"y":2576513.612876937},{"fnum":7,"pid":0,"x":1.2684127522551725E7,"y":2576512.9370250404},{"fnum":7,"pid":0,"x":1.2684127607111696E7,"y":2576512.268260018},{"fnum":7,"pid":0,"x":1.268412773452239E7,"y":2576511.5940702246},{"fnum":7,"pid":0,"x":1.2684127811471017E7,"y":2576510.915566946},{"fnum":7,"pid":0,"x":1.2684127947582649E7,"y":2576510.2457328457},{"fnum":7,"pid":0,"x":1.268412804651992E7,"y":2576509.5738417385},{"fnum":7,"pid":0,"x":1.2684128196428774E7,"y":2576508.89677841},{"fnum":7,"pid":0,"x":1.2684128289202893E7,"y":2576508.2321767234},{"fnum":7,"pid":0,"x":1.268412844532418E7,"y":2576507.5414995872},{"fnum":7,"pid":0,"x":1.2684128551641826E7,"y":2576506.872739},{"fnum":7,"pid":0,"x":1.2684128699855758E7,"y":2576506.192137768},{"fnum":7,"pid":0,"x":1.268412881197454E7,"y":2576505.5038358555},{"fnum":7,"pid":0,"x":1.2684128980620861E7,"y":2576504.832712759},{"fnum":7,"pid":0,"x":1.2684129124707649E7,"y":2576504.1524980827},{"fnum":7,"pid":0,"x":1.2684129221720256E7,"y":2576503.4804706126},{"fnum":7,"pid":0,"x":1.2684129344179418E7,"y":2576502.784146678},{"fnum":7,"pid":0,"x":1.2684129413233737E7,"y":2576502.1142749134},{"fnum":7,"pid":0,"x":1.2684129503272926E7,"y":2576501.4334596577},{"fnum":7,"pid":0,"x":1.2684129618504163E7,"y":2576500.7680704794},{"fnum":7,"pid":0,"x":1.268412976434753E7,"y":2576500.1159283165},{"fnum":7,"pid":0,"x":1.2684129923513088E7,"y":2576499.4389238637},{"fnum":7,"pid":0,"x":1.2684130006808387E7,"y":2576498.7872679937},{"fnum":7,"pid":0,"x":1.2684130104031418E7,"y":2576498.1206837045},{"fnum":7,"pid":0,"x":1.268413033983436E7,"y":2576497.52413103},{"fnum":0,"pid":0,"x":0.0,"y":0.0},{"fnum":7,"pid":0,"x":1.2684130976432722E7,"y":2576497.4978698767},{"fnum":7,"pid":0,"x":1.268413163356666E7,"y":2576497.61182837},{"fnum":7,"pid":0,"x":1.2684132319794722E7,"y":2576497.7783731995},{"fnum":7,"pid":0,"x":1.2684133002944076E7,"y":2576497.8371210936},{"fnum":7,"pid":0,"x":1.2684133693354288E7,"y":2576497.967528333},{"fnum":7,"pid":0,"x":1.2684134382341478E7,"y":2576497.9938434106},{"fnum":7,"pid":0,"x":1.2684135076961545E7,"y":2576498.088562032},{"fnum":7,"pid":0,"x":1.2684135759718273E7,"y":2576498.1166686458},{"fnum":7,"pid":0,"x":1.2684136453746572E7,"y":2576498.1969315037},{"fnum":7,"pid":0,"x":1.2684137130575731E7,"y":2576498.231118211},{"fnum":7,"pid":0,"x":1.2684137796944363E7,"y":2576498.2295104465},{"fnum":7,"pid":0,"x":1.2684138507859508E7,"y":2576498.2821496977},{"fnum":7,"pid":0,"x":1.2684139176941123E7,"y":2576498.289137761},{"fnum":7,"pid":0,"x":1.2684139900710594E7,"y":2576498.325206892},{"fnum":7,"pid":0,"x":1.2684140578809539E7,"y":2576498.3201245465},{"fnum":7,"pid":0,"x":1.2684141281648863E7,"y":2576498.362333572},{"fnum":7,"pid":0,"x":1.2684141947139174E7,"y":2576498.3585410058},{"fnum":7,"pid":0,"x":1.268414262128038E7,"y":2576498.380005224},{"fnum":7,"pid":0,"x":1.2684143299326219E7,"y":2576498.3470535297},{"fnum":7,"pid":0,"x":1.2684143982941205E7,"y":2576498.3538673767},{"fnum":7,"pid":0,"x":1.268414463976548E7,"y":2576498.3584929705},{"fnum":7,"pid":0,"x":1.2684145309024513E7,"y":2576498.4068010626},{"fnum":7,"pid":0,"x":1.2684145987974985E7,"y":2576498.441253961},{"fnum":7,"pid":0,"x":1.2684146637942092E7,"y":2576498.470817762},{"fnum":7,"pid":0,"x":1.2684147331384903E7,"y":2576498.493368539},{"fnum":7,"pid":0,"x":1.2684148006237473E7,"y":2576498.5530640436},{"fnum":7,"pid":0,"x":1.2684148665949497E7,"y":2576498.620903686},{"fnum":7,"pid":0,"x":1.2684149340281116E7,"y":2576498.757943316},{"fnum":7,"pid":0,"x":1.2684149978650039E7,"y":2576498.9108482385},{"fnum":7,"pid":0,"x":1.2684150594884643E7,"y":2576499.0676728454},{"fnum":0,"pid":0,"x":0.0,"y":0.0},{"fnum":7,"pid":0,"x":1.2684150665983168E7,"y":2576499.7133959006},{"fnum":7,"pid":0,"x":1.268415068979995E7,"y":2576500.342986344},{"fnum":7,"pid":0,"x":1.2684150532677649E7,"y":2576501.0184115837},{"fnum":7,"pid":0,"x":1.2684150418202238E7,"y":2576501.6870237114},{"fnum":7,"pid":0,"x":1.268415026187916E7,"y":2576502.3366306084},{"fnum":7,"pid":0,"x":1.2684150195301298E7,"y":2576503.0246618455},{"fnum":7,"pid":0,"x":1.2684150076097857E7,"y":2576503.7131885584},{"fnum":7,"pid":0,"x":1.2684150031817371E7,"y":2576504.408803824},{"fnum":7,"pid":0,"x":1.268414998595064E7,"y":2576505.102882733},{"fnum":7,"pid":0,"x":1.2684149979808865E7,"y":2576505.797492641},{"fnum":7,"pid":0,"x":1.268414994617414E7,"y":2576506.481378502},{"fnum":7,"pid":0,"x":1.2684149946173929E7,"y":2576507.175961322},{"fnum":7,"pid":0,"x":1.268414994894941E7,"y":2576507.8403823287},{"fnum":7,"pid":0,"x":1.2684149982566489E7,"y":2576508.4830731386},{"fnum":7,"pid":0,"x":1.2684149999681732E7,"y":2576509.1872022795},{"fnum":7,"pid":0,"x":1.2684150075912824E7,"y":2576509.848177164},{"fnum":7,"pid":0,"x":1.2684150087255843E7,"y":2576510.545091324},{"fnum":7,"pid":0,"x":1.2684150123767922E7,"y":2576511.2313286727},{"fnum":7,"pid":0,"x":1.2684150098207666E7,"y":2576511.9160808483},{"fnum":7,"pid":0,"x":1.268415014251317E7,"y":2576512.59298162},{"fnum":7,"pid":0,"x":1.2684150150944822E7,"y":2576513.31039515},{"fnum":7,"pid":0,"x":1.2684150186069584E7,"y":2576514.001290763},{"fnum":7,"pid":0,"x":1.2684150169627316E7,"y":2576514.7013649},{"fnum":7,"pid":0,"x":1.2684150175930943E7,"y":2576515.391618402},{"fnum":7,"pid":0,"x":1.2684150120372148E7,"y":2576516.0950908195},{"fnum":7,"pid":0,"x":1.2684150100202734E7,"y":2576516.803667853},{"fnum":7,"pid":0,"x":1.2684150068081403E7,"y":2576517.4608635977},{"fnum":7,"pid":0,"x":1.2684150071632698E7,"y":2576518.130403347},{"fnum":7,"pid":0,"x":1.2684150064880842E7,"y":2576518.828671543},{"fnum":7,"pid":0,"x":1.268415006410253E7,"y":2576519.5128660225},{"fnum":7,"pid":0,"x":1.2684150010057924E7,"y":2576520.206695907},{"fnum":7,"pid":0,"x":1.2684149951508341E7,"y":2576520.894468495},{"fnum":7,"pid":0,"x":1.2684149883773958E7,"y":2576521.606008538},{"fnum":7,"pid":0,"x":1.2684149843054647E7,"y":2576522.2703705514},{"fnum":7,"pid":0,"x":1.2684149820589138E7,"y":2576522.965053574},{"fnum":7,"pid":0,"x":1.2684149822822344E7,"y":2576523.6483192467},{"fnum":7,"pid":0,"x":1.2684149794859659E7,"y":2576524.3503768435},{"fnum":7,"pid":0,"x":1.2684149803744389E7,"y":2576525.01190454},{"fnum":7,"pid":0,"x":1.268414969407265E7,"y":2576525.717250034},{"fnum":7,"pid":0,"x":1.268414945776552E7,"y":2576526.3029691745},{"fnum":7,"pid":0,"x":1.2684148992737597E7,"y":2576526.705829265},{"fnum":0,"pid":0,"x":0.0,"y":0.0},{"fnum":7,"pid":0,"x":1.268414828137492E7,"y":2576526.740408145},{"fnum":7,"pid":0,"x":1.268414766330735E7,"y":2576526.775348115},{"fnum":7,"pid":0,"x":1.2684146930188479E7,"y":2576526.758302061},{"fnum":7,"pid":0,"x":1.2684146205839776E7,"y":2576526.8096105987},{"fnum":7,"pid":0,"x":1.2684145489565361E7,"y":2576526.7848044387},{"fnum":7,"pid":0,"x":1.268414478740713E7,"y":2576526.8611395834},{"fnum":7,"pid":0,"x":1.268414407167143E7,"y":2576526.9079731456},{"fnum":7,"pid":0,"x":1.2684143399879778E7,"y":2576526.988894071},{"fnum":7,"pid":0,"x":1.2684142685517583E7,"y":2576527.0117581123},{"fnum":7,"pid":0,"x":1.2684142024785684E7,"y":2576527.1026374935},{"fnum":7,"pid":0,"x":1.2684141328115126E7,"y":2576527.155586554},{"fnum":7,"pid":0,"x":1.2684140669396138E7,"y":2576527.2588664335},{"fnum":7,"pid":0,"x":1.2684139944562282E7,"y":2576527.320895624},{"fnum":7,"pid":0,"x":1.268413927708415E7,"y":2576527.4393429887},{"fnum":7,"pid":0,"x":1.2684138586591223E7,"y":2576527.495961237},{"fnum":7,"pid":0,"x":1.268413790800132E7,"y":2576527.6107780105},{"fnum":7,"pid":0,"x":1.2684137184471788E7,"y":2576527.6636716276},{"fnum":7,"pid":0,"x":1.2684136489022214E7,"y":2576527.729395612},{"fnum":7,"pid":0,"x":1.268413577746275E7,"y":2576527.7597567667},{"fnum":7,"pid":0,"x":1.2684135102068083E7,"y":2576527.8947481276},{"fnum":7,"pid":0,"x":1.2684134429071024E7,"y":2576528.0310860677},{"fnum":7,"pid":0,"x":1.2684133757856369E7,"y":2576528.2075391375},{"fnum":7,"pid":0,"x":1.26841330889568E7,"y":2576528.3108236417},{"fnum":7,"pid":0,"x":1.2684132404621892E7,"y":2576528.4407765064},{"fnum":7,"pid":0,"x":1.2684131737736557E7,"y":2576528.502335086},{"fnum":7,"pid":0,"x":1.2684131073442241E7,"y":2576528.578047429},{"fnum":7,"pid":0,"x":1.2684130394695316E7,"y":2576528.601797627},{"fnum":7,"pid":0,"x":1.2684129721533854E7,"y":2576528.521929697},{"fnum":7,"pid":0,"x":1.2684129097312137E7,"y":2576528.424468158},{"fnum":7,"pid":0,"x":1.2684128554240456E7,"y":2576528.3868488176},{"fnum":0,"pid":0,"x":0.0,"y":0.0},{"fnum":7,"pid":0,"x":1.268412806921639E7,"y":2576528.3821956087}]
