# Supplementary material for: Mobile augmented reality based indoor map for improving geo-visualization
Source: PeerJ Comput Sci. 2021 Sep 2;7:e704. doi: 10.7717/peerj-cs.704 (PMC8444080; doi:10.7717/peerj-cs.704)
Supplement: Supplemental Information 3 [file peerj-cs-07-704-s003.zip › point-lists/route-1/pdr-1205-130840.json]

[{"fnum":7,"pid":0,"x":1.2684124125706958E7,"y":2576490.485650776},{"fnum":7,"pid":0,"x":1.268412344097573E7,"y":2576490.5070320717},{"fnum":7,"pid":0,"x":1.268412271325021E7,"y":2576490.4793300163},{"fnum":7,"pid":0,"x":1.2684122005200606E7,"y":2576490.5047329688},{"fnum":7,"pid":0,"x":1.2684121278522922E7,"y":2576490.4964732826},{"fnum":7,"pid":0,"x":1.2684120600957964E7,"y":2576490.542250354},{"fnum":7,"pid":0,"x":1.2684119917550668E7,"y":2576490.6100338115},{"fnum":7,"pid":0,"x":1.2684119214219054E7,"y":2576490.6190595827},{"fnum":7,"pid":0,"x":1.2684118530861188E7,"y":2576490.6846055435},{"fnum":7,"pid":0,"x":1.2684117823820215E7,"y":2576490.6836045724},{"fnum":7,"pid":0,"x":1.2684117152006008E7,"y":2576490.742547263},{"fnum":7,"pid":0,"x":1.2684116481212495E7,"y":2576490.745662083},{"fnum":7,"pid":0,"x":1.268411579638672E7,"y":2576490.764747695},{"fnum":7,"pid":0,"x":1.2684115093686847E7,"y":2576490.7523272494},{"fnum":7,"pid":0,"x":1.2684114418612847E7,"y":2576490.767447836},{"fnum":7,"pid":0,"x":1.268411375936123E7,"y":2576490.885628995},{"fnum":7,"pid":0,"x":1.2684113160382831E7,"y":2576491.205575544},{"fnum":0,"pid":0,"x":0.0,"y":0.0},{"fnum":7,"pid":0,"x":1.2684112691481514E7,"y":2576491.631971465},{"fnum":7,"pid":0,"x":1.2684112233213553E7,"y":2576492.1485115713},{"fnum":7,"pid":0,"x":1.2684111981221542E7,"y":2576492.797681808},{"fnum":7,"pid":0,"x":1.2684111751527483E7,"y":2576493.4441162073},{"fnum":7,"pid":0,"x":1.2684111644361112E7,"y":2576494.1160408654},{"fnum":7,"pid":0,"x":1.2684111507063944E7,"y":2576494.7687605103},{"fnum":7,"pid":0,"x":1.2684111429798E7,"y":2576495.435609024},{"fnum":7,"pid":0,"x":1.2684111325312497E7,"y":2576496.125055983},{"fnum":7,"pid":0,"x":1.2684111291388523E7,"y":2576496.8187264446},{"fnum":7,"pid":0,"x":1.2684111186106268E7,"y":2576497.518200708},{"fnum":7,"pid":0,"x":1.268411117362277E7,"y":2576498.2125937203},{"fnum":7,"pid":0,"x":1.268411112134437E7,"y":2576498.9247022294},{"fnum":7,"pid":0,"x":1.2684111099260869E7,"y":2576499.601241693},{"fnum":7,"pid":0,"x":1.2684111034560181E7,"y":2576500.2906726804},{"fnum":7,"pid":0,"x":1.268411100256299E7,"y":2576500.9458667594},{"fnum":7,"pid":0,"x":1.2684110978846766E7,"y":2576501.659669443},{"fnum":7,"pid":0,"x":1.268411095418781E7,"y":2576502.3459351314},{"fnum":7,"pid":0,"x":1.2684110902171688E7,"y":2576503.023529254},{"fnum":7,"pid":0,"x":1.2684110932131866E7,"y":2576503.698808929},{"fnum":7,"pid":0,"x":1.268411095451985E7,"y":2576504.4004005785},{"fnum":7,"pid":0,"x":1.2684111017957304E7,"y":2576505.0778767555},{"fnum":7,"pid":0,"x":1.268411102238184E7,"y":2576505.7660360644},{"fnum":7,"pid":0,"x":1.2684110968679972E7,"y":2576506.4148138077},{"fnum":7,"pid":0,"x":1.2684110869275358E7,"y":2576507.0815573465},{"fnum":7,"pid":0,"x":1.2684110810319223E7,"y":2576507.7577776155},{"fnum":7,"pid":0,"x":1.2684110711671507E7,"y":2576508.4451648644},{"fnum":7,"pid":0,"x":1.2684110666858727E7,"y":2576509.1205342575},{"fnum":7,"pid":0,"x":1.2684110642087542E7,"y":2576509.7794775674},{"fnum":7,"pid":0,"x":1.2684110627838628E7,"y":2576510.438491727},{"fnum":7,"pid":0,"x":1.2684110557347843E7,"y":2576511.1170925456},{"fnum":7,"pid":0,"x":1.2684110514303347E7,"y":2576511.7741109678},{"fnum":7,"pid":0,"x":1.2684110443020312E7,"y":2576512.4621774913},{"fnum":7,"pid":0,"x":1.268411046553871E7,"y":2576513.094471655},{"fnum":7,"pid":0,"x":1.2684110473327473E7,"y":2576513.7782684662},{"fnum":7,"pid":0,"x":1.2684110555608628E7,"y":2576514.4524090504},{"fnum":7,"pid":0,"x":1.268411057895055E7,"y":2576515.1408109656},{"fnum":7,"pid":0,"x":1.2684110627134897E7,"y":2576515.800235111},{"fnum":7,"pid":0,"x":1.2684110632001203E7,"y":2576516.4907679935},{"fnum":7,"pid":0,"x":1.2684110694836551E7,"y":2576517.1601119647},{"fnum":7,"pid":0,"x":1.2684110724353021E7,"y":2576517.844718142},{"fnum":7,"pid":0,"x":1.268411084657292E7,"y":2576518.460527986},{"fnum":7,"pid":0,"x":1.268411126788648E7,"y":2576518.98422853},{"fnum":0,"pid":0,"x":0.0,"y":0.0},{"fnum":7,"pid":0,"x":1.2684111909011152E7,"y":2576519.129127192},{"fnum":7,"pid":0,"x":1.2684112561554287E7,"y":2576519.28942537},{"fnum":7,"pid":0,"x":1.2684113189225797E7,"y":2576519.427756069},{"fnum":7,"pid":0,"x":1.2684113831809996E7,"y":2576519.5916633005},{"fnum":7,"pid":0,"x":1.2684114510069557E7,"y":2576519.7229855773},{"fnum":7,"pid":0,"x":1.2684115196004514E7,"y":2576519.9034862835},{"fnum":7,"pid":0,"x":1.2684115880825022E7,"y":2576520.0109790885},{"fnum":7,"pid":0,"x":1.2684116591950746E7,"y":2576520.1933090338},{"fnum":7,"pid":0,"x":1.2684117246687954E7,"y":2576520.3492337093},{"fnum":7,"pid":0,"x":1.2684117931721937E7,"y":2576520.6035766457},{"fnum":7,"pid":0,"x":1.2684118585135726E7,"y":2576520.810994481},{"fnum":7,"pid":0,"x":1.268411924690894E7,"y":2576521.0786894904},{"fnum":7,"pid":0,"x":1.2684119916848555E7,"y":2576521.2122976044},{"fnum":7,"pid":0,"x":1.268412061182778E7,"y":2576521.3715996062},{"fnum":7,"pid":0,"x":1.2684121271243796E7,"y":2576521.4998230664},{"fnum":7,"pid":0,"x":1.26841219098089E7,"y":2576521.732432642},{"fnum":7,"pid":0,"x":1.2684122599350803E7,"y":2576521.9511618163},{"fnum":7,"pid":0,"x":1.2684123263393752E7,"y":2576522.169578376},{"fnum":7,"pid":0,"x":1.2684123926758215E7,"y":2576522.273883547},{"fnum":7,"pid":0,"x":1.268412457840416E7,"y":2576522.3550937246},{"fnum":7,"pid":0,"x":1.268412523301967E7,"y":2576522.3056640723},{"fnum":7,"pid":0,"x":1.2684125760427093E7,"y":2576522.2681783377},{"fnum":0,"pid":0,"x":0.0,"y":0.0},{"fnum":7,"pid":0,"x":1.2684126264267493E7,"y":2576522.240930954},{"fnum":7,"pid":0,"x":1.2684126454898488E7,"y":2576521.5935513517},{"fnum":7,"pid":0,"x":1.2684126651959438E7,"y":2576520.984714963},{"fnum":7,"pid":0,"x":1.2684126853175018E7,"y":2576520.3412925294},{"fnum":7,"pid":0,"x":1.2684127068775969E7,"y":2576519.705487257},{"fnum":7,"pid":0,"x":1.2684127250445046E7,"y":2576519.0570699363},{"fnum":7,"pid":0,"x":1.2684127470142087E7,"y":2576518.4182703486},{"fnum":7,"pid":0,"x":1.2684127613817405E7,"y":2576517.764708287},{"fnum":7,"pid":0,"x":1.268412774936698E7,"y":2576517.110055667},{"fnum":7,"pid":0,"x":1.268412781624267E7,"y":2576516.4437537007},{"fnum":7,"pid":0,"x":1.2684127977404581E7,"y":2576515.7631085957},{"fnum":7,"pid":0,"x":1.2684128139324622E7,"y":2576515.103416209},{"fnum":7,"pid":0,"x":1.2684128378184913E7,"y":2576514.469350873},{"fnum":7,"pid":0,"x":1.2684128577668805E7,"y":2576513.844071376},{"fnum":7,"pid":0,"x":1.2684128604777476E7,"y":2576513.216778848},{"fnum":7,"pid":0,"x":1.2684128662225422E7,"y":2576512.5441337014},{"fnum":7,"pid":0,"x":1.2684128768066363E7,"y":2576511.904264659},{"fnum":7,"pid":0,"x":1.2684128868331572E7,"y":2576511.249153137},{"fnum":7,"pid":0,"x":1.26841290040323E7,"y":2576510.5752672115},{"fnum":7,"pid":0,"x":1.2684129189745957E7,"y":2576509.9130217154},{"fnum":7,"pid":0,"x":1.2684129383272758E7,"y":2576509.2519680373},{"fnum":7,"pid":0,"x":1.2684129529739494E7,"y":2576508.58866575},{"fnum":7,"pid":0,"x":1.2684129708144847E7,"y":2576507.918661501},{"fnum":7,"pid":0,"x":1.2684129831309615E7,"y":2576507.2448389535},{"fnum":7,"pid":0,"x":1.2684129975703426E7,"y":2576506.5930877784},{"fnum":7,"pid":0,"x":1.268413012428268E7,"y":2576505.9254610613},{"fnum":7,"pid":0,"x":1.2684130258159645E7,"y":2576505.3636068716},{"fnum":7,"pid":0,"x":1.2684130440254465E7,"y":2576504.704662583},{"fnum":7,"pid":0,"x":1.2684130563737677E7,"y":2576504.024916878},{"fnum":7,"pid":0,"x":1.2684130738194522E7,"y":2576503.3616755283},{"fnum":7,"pid":0,"x":1.2684130879292196E7,"y":2576502.688696538},{"fnum":7,"pid":0,"x":1.268413097372488E7,"y":2576502.0025554835},{"fnum":7,"pid":0,"x":1.268413110655786E7,"y":2576501.3341826806},{"fnum":7,"pid":0,"x":1.2684131240285946E7,"y":2576500.7068272107},{"fnum":7,"pid":0,"x":1.2684131392877527E7,"y":2576500.094511588},{"fnum":7,"pid":0,"x":1.2684131574115502E7,"y":2576499.6036076313},{"fnum":0,"pid":0,"x":0.0,"y":0.0},{"fnum":7,"pid":0,"x":1.268413213359266E7,"y":2576499.4359577997},{"fnum":7,"pid":0,"x":1.2684132677755542E7,"y":2576499.5414495985},{"fnum":7,"pid":0,"x":1.2684133244650539E7,"y":2576499.8099556975},{"fnum":7,"pid":0,"x":1.2684133860511571E7,"y":2576500.0908437637},{"fnum":7,"pid":0,"x":1.2684134471073963E7,"y":2576500.4309610263},{"fnum":7,"pid":0,"x":1.2684135080586195E7,"y":2576500.7206314877},{"fnum":7,"pid":0,"x":1.2684135687573168E7,"y":2576500.986682333},{"fnum":7,"pid":0,"x":1.2684136289663099E7,"y":2576501.201047603},{"fnum":7,"pid":0,"x":1.2684136705393953E7,"y":2576501.3309038877},{"fnum":7,"pid":0,"x":1.2684137277357182E7,"y":2576501.524616115},{"fnum":7,"pid":0,"x":1.2684137838781834E7,"y":2576501.7204250195},{"fnum":7,"pid":0,"x":1.2684138474665005E7,"y":2576501.9631192656},{"fnum":7,"pid":0,"x":1.2684139090958038E7,"y":2576502.055138472},{"fnum":7,"pid":0,"x":1.26841396645227E7,"y":2576502.0610540537},{"fnum":7,"pid":0,"x":1.2684140241016215E7,"y":2576502.0692808446},{"fnum":7,"pid":0,"x":1.268414091023286E7,"y":2576502.0542362784},{"fnum":7,"pid":0,"x":1.268414151937836E7,"y":2576502.034934252},{"fnum":7,"pid":0,"x":1.268414212239162E7,"y":2576502.11357009},{"fnum":7,"pid":0,"x":1.268414274456677E7,"y":2576502.1635988075},{"fnum":7,"pid":0,"x":1.2684143378442952E7,"y":2576502.207189327},{"fnum":7,"pid":0,"x":1.2684144026159413E7,"y":2576502.2623085924},{"fnum":7,"pid":0,"x":1.2684144669680547E7,"y":2576502.3637986965},{"fnum":7,"pid":0,"x":1.2684145325183867E7,"y":2576502.450050317},{"fnum":7,"pid":0,"x":1.2684145959440611E7,"y":2576502.5613612323},{"fnum":7,"pid":0,"x":1.2684146586468345E7,"y":2576502.7334417314},{"fnum":0,"pid":0,"x":0.0,"y":0.0},{"fnum":7,"pid":0,"x":1.2684146982564745E7,"y":2576503.0760352653},{"fnum":7,"pid":0,"x":1.268414678002553E7,"y":2576503.707891205},{"fnum":7,"pid":0,"x":1.2684146635753367E7,"y":2576504.319793524},{"fnum":7,"pid":0,"x":1.2684146553208867E7,"y":2576505.0025366945},{"fnum":7,"pid":0,"x":1.2684146417488076E7,"y":2576505.6368513294},{"fnum":7,"pid":0,"x":1.268414631752317E7,"y":2576506.28606954},{"fnum":7,"pid":0,"x":1.268414617884868E7,"y":2576506.976885713},{"fnum":7,"pid":0,"x":1.2684146088515962E7,"y":2576507.635097159},{"fnum":7,"pid":0,"x":1.2684145978441373E7,"y":2576508.2859756425},{"fnum":7,"pid":0,"x":1.268414592448584E7,"y":2576508.961258213},{"fnum":7,"pid":0,"x":1.2684145852868631E7,"y":2576509.6273893295},{"fnum":7,"pid":0,"x":1.2684145835871214E7,"y":2576510.3174298774},{"fnum":7,"pid":0,"x":1.2684145804028435E7,"y":2576511.0391590674},{"fnum":7,"pid":0,"x":1.2684145724204766E7,"y":2576511.7160780444},{"fnum":7,"pid":0,"x":1.2684145686755288E7,"y":2576512.4071979416},{"fnum":7,"pid":0,"x":1.2684145607413193E7,"y":2576513.0639631944},{"fnum":7,"pid":0,"x":1.2684145560739327E7,"y":2576513.7539917445},{"fnum":7,"pid":0,"x":1.2684145553998558E7,"y":2576514.444439311},{"fnum":7,"pid":0,"x":1.2684145516799096E7,"y":2576515.099479395},{"fnum":7,"pid":0,"x":1.2684145524350028E7,"y":2576515.779164888},{"fnum":7,"pid":0,"x":1.2684145529025048E7,"y":2576516.470444704},{"fnum":7,"pid":0,"x":1.2684145484844936E7,"y":2576517.17528098},{"fnum":7,"pid":0,"x":1.2684145383113595E7,"y":2576517.8657029727},{"fnum":7,"pid":0,"x":1.2684145365124825E7,"y":2576518.5987010607},{"fnum":7,"pid":0,"x":1.2684145310595997E7,"y":2576519.2673266833},{"fnum":7,"pid":0,"x":1.2684145309825545E7,"y":2576519.9871564265},{"fnum":7,"pid":0,"x":1.2684145247702869E7,"y":2576520.6893173982},{"fnum":7,"pid":0,"x":1.2684145230895145E7,"y":2576521.360642936},{"fnum":7,"pid":0,"x":1.268414524763369E7,"y":2576521.984867927},{"fnum":7,"pid":0,"x":1.2684145250712128E7,"y":2576522.603515711},{"fnum":7,"pid":0,"x":1.2684145190022498E7,"y":2576523.249500809},{"fnum":7,"pid":0,"x":1.2684145131908415E7,"y":2576523.9074971103},{"fnum":7,"pid":0,"x":1.2684144976406684E7,"y":2576524.564677033},{"fnum":7,"pid":0,"x":1.2684144524074322E7,"y":2576525.0164582985},{"fnum":7,"pid":0,"x":1.268414393411131E7,"y":2576525.1392030916},{"fnum":7,"pid":0,"x":1.268414337846246E7,"y":2576525.161591629},{"fnum":0,"pid":0,"x":0.0,"y":0.0},{"fnum":7,"pid":0,"x":1.2684142717009252E7,"y":2576525.07371043},{"fnum":7,"pid":0,"x":1.2684142080102807E7,"y":2576525.084607977},{"fnum":7,"pid":0,"x":1.2684141534429373E7,"y":2576525.0568950307},{"fnum":7,"pid":0,"x":1.2684140913438704E7,"y":2576524.9445012147},{"fnum":7,"pid":0,"x":1.2684140272157148E7,"y":2576524.817387318},{"fnum":7,"pid":0,"x":1.268413960285485E7,"y":2576524.7996605635},{"fnum":7,"pid":0,"x":1.2684138961036569E7,"y":2576524.788495922},{"fnum":7,"pid":0,"x":1.2684138270401092E7,"y":2576524.7815355025},{"fnum":7,"pid":0,"x":1.2684137605453447E7,"y":2576524.727141817},{"fnum":7,"pid":0,"x":1.2684136919748036E7,"y":2576524.6810332066},{"fnum":7,"pid":0,"x":1.26841362510924E7,"y":2576524.586597293},{"fnum":7,"pid":0,"x":1.268413558885954E7,"y":2576524.5041072434},{"fnum":7,"pid":0,"x":1.2684134900969885E7,"y":2576524.45180512},{"fnum":7,"pid":0,"x":1.2684134243378324E7,"y":2576524.34275461},{"fnum":7,"pid":0,"x":1.26841336151997E7,"y":2576524.1785578937},{"fnum":7,"pid":0,"x":1.2684132955903964E7,"y":2576524.126111199},{"fnum":7,"pid":0,"x":1.268413226139133E7,"y":2576524.1066651577},{"fnum":7,"pid":0,"x":1.2684131574205933E7,"y":2576524.0994121265},{"fnum":7,"pid":0,"x":1.2684130923205836E7,"y":2576524.1392904734},{"fnum":7,"pid":0,"x":1.2684130233544625E7,"y":2576524.162651152},{"fnum":7,"pid":0,"x":1.268412957435233E7,"y":2576524.202712361},{"fnum":7,"pid":0,"x":1.2684128901832737E7,"y":2576524.2209466635},{"fnum":7,"pid":0,"x":1.268412822987325E7,"y":2576524.1586990026},{"fnum":7,"pid":0,"x":1.2684127574607974E7,"y":2576524.09071361},{"fnum":7,"pid":0,"x":1.2684126922895622E7,"y":2576524.1487460714},{"fnum":7,"pid":0,"x":1.2684126303739848E7,"y":2576524.2049833857},{"fnum":7,"pid":0,"x":1.2684125767387047E7,"y":2576524.153721558},{"fnum":0,"pid":0,"x":0.0,"y":0.0},{"fnum":7,"pid":0,"x":1.2684125311446464E7,"y":2576523.9238835205}]
