# Supplementary material for: Mobile augmented reality based indoor map for improving geo-visualization
Source: PeerJ Comput Sci. 2021 Sep 2;7:e704. doi: 10.7717/peerj-cs.704 (PMC8444080; doi:10.7717/peerj-cs.704)
Supplement: Supplemental Information 3 [file peerj-cs-07-704-s003.zip › point-lists/route-1/pdr-1205-132011.json]

[{"fnum":7,"pid":0,"x":1.2684125061162293E7,"y":2576489.136176543},{"fnum":7,"pid":0,"x":1.2684124611240877E7,"y":2576489.224903662},{"fnum":7,"pid":0,"x":1.2684123998665314E7,"y":2576489.2375662024},{"fnum":7,"pid":0,"x":1.2684123329611596E7,"y":2576489.249337706},{"fnum":7,"pid":0,"x":1.268412266747E7,"y":2576489.210144846},{"fnum":7,"pid":0,"x":1.2684121979623633E7,"y":2576489.2664291966},{"fnum":7,"pid":0,"x":1.2684121298291704E7,"y":2576489.2580906306},{"fnum":7,"pid":0,"x":1.2684120616764609E7,"y":2576489.367842278},{"fnum":7,"pid":0,"x":1.2684119944567468E7,"y":2576489.409326999},{"fnum":7,"pid":0,"x":1.2684119269396769E7,"y":2576489.414127632},{"fnum":7,"pid":0,"x":1.268411858412521E7,"y":2576489.496858928},{"fnum":7,"pid":0,"x":1.2684117923188679E7,"y":2576489.528689682},{"fnum":7,"pid":0,"x":1.2684117247771492E7,"y":2576489.5197299877},{"fnum":7,"pid":0,"x":1.2684116599024676E7,"y":2576489.5460583847},{"fnum":7,"pid":0,"x":1.2684115928094046E7,"y":2576489.5374481077},{"fnum":7,"pid":0,"x":1.2684115243922722E7,"y":2576489.6373574347},{"fnum":7,"pid":0,"x":1.2684114552950481E7,"y":2576489.6957099643},{"fnum":7,"pid":0,"x":1.2684113913803648E7,"y":2576489.7886046},{"fnum":7,"pid":0,"x":1.268411326489004E7,"y":2576489.866557857},{"fnum":0,"pid":0,"x":0.0,"y":0.0},{"fnum":7,"pid":0,"x":1.2684112621389365E7,"y":2576490.107910999},{"fnum":7,"pid":0,"x":1.2684112255322041E7,"y":2576490.6497334247},{"fnum":7,"pid":0,"x":1.2684112173906133E7,"y":2576491.322025267},{"fnum":7,"pid":0,"x":1.2684112093254142E7,"y":2576491.97653194},{"fnum":7,"pid":0,"x":1.2684112020303687E7,"y":2576492.651478437},{"fnum":7,"pid":0,"x":1.2684112008617377E7,"y":2576493.3302341546},{"fnum":7,"pid":0,"x":1.2684111951546026E7,"y":2576493.9619070822},{"fnum":7,"pid":0,"x":1.2684111984476669E7,"y":2576494.652527415},{"fnum":7,"pid":0,"x":1.26841120814403E7,"y":2576495.330868512},{"fnum":7,"pid":0,"x":1.268411215544592E7,"y":2576495.9861192424},{"fnum":7,"pid":0,"x":1.2684112186319988E7,"y":2576496.6623090194},{"fnum":7,"pid":0,"x":1.2684112212849177E7,"y":2576497.2970405906},{"fnum":7,"pid":0,"x":1.2684112238583723E7,"y":2576497.9517783136},{"fnum":7,"pid":0,"x":1.2684112290917864E7,"y":2576498.6263793656},{"fnum":7,"pid":0,"x":1.2684112328988677E7,"y":2576499.288061094},{"fnum":7,"pid":0,"x":1.2684112407552548E7,"y":2576499.9673496615},{"fnum":7,"pid":0,"x":1.2684112479404332E7,"y":2576500.6470504655},{"fnum":7,"pid":0,"x":1.2684112548423102E7,"y":2576501.28958324},{"fnum":7,"pid":0,"x":1.2684112576506305E7,"y":2576501.951199806},{"fnum":7,"pid":0,"x":1.2684112622399347E7,"y":2576502.6175399553},{"fnum":7,"pid":0,"x":1.268411262191739E7,"y":2576503.285297054},{"fnum":7,"pid":0,"x":1.2684112639157616E7,"y":2576503.9418636835},{"fnum":7,"pid":0,"x":1.2684112622871256E7,"y":2576504.5731749875},{"fnum":7,"pid":0,"x":1.268411264618712E7,"y":2576505.270168638},{"fnum":7,"pid":0,"x":1.2684112629871525E7,"y":2576505.880509053},{"fnum":7,"pid":0,"x":1.268411270257741E7,"y":2576506.5520329457},{"fnum":7,"pid":0,"x":1.2684112777555102E7,"y":2576507.216291634},{"fnum":7,"pid":0,"x":1.2684112880459687E7,"y":2576507.869156809},{"fnum":7,"pid":0,"x":1.2684112956848193E7,"y":2576508.5413867156},{"fnum":7,"pid":0,"x":1.2684113111102479E7,"y":2576509.2066275915},{"fnum":7,"pid":0,"x":1.2684113252703648E7,"y":2576509.882307498},{"fnum":7,"pid":0,"x":1.2684113343954341E7,"y":2576510.5238019493},{"fnum":7,"pid":0,"x":1.268411345454676E7,"y":2576511.1912232516},{"fnum":7,"pid":0,"x":1.2684113516091665E7,"y":2576511.8429623316},{"fnum":7,"pid":0,"x":1.2684113655234475E7,"y":2576512.5060628066},{"fnum":7,"pid":0,"x":1.2684113817770552E7,"y":2576513.1088254815},{"fnum":7,"pid":0,"x":1.2684114219059363E7,"y":2576513.663968674},{"fnum":7,"pid":0,"x":1.2684114775859462E7,"y":2576513.976718132},{"fnum":0,"pid":0,"x":0.0,"y":0.0},{"fnum":7,"pid":0,"x":1.2684115460393904E7,"y":2576514.026388451},{"fnum":7,"pid":0,"x":1.2684116141471554E7,"y":2576514.0588685386},{"fnum":7,"pid":0,"x":1.268411677676716E7,"y":2576514.1488830573},{"fnum":7,"pid":0,"x":1.268411747139836E7,"y":2576514.2355332775},{"fnum":7,"pid":0,"x":1.2684118135156961E7,"y":2576514.3443963123},{"fnum":7,"pid":0,"x":1.2684118796028228E7,"y":2576514.3757133195},{"fnum":7,"pid":0,"x":1.268411942306378E7,"y":2576514.4363843673},{"fnum":7,"pid":0,"x":1.2684120085836207E7,"y":2576514.473887891},{"fnum":7,"pid":0,"x":1.2684120703400422E7,"y":2576514.5703993984},{"fnum":7,"pid":0,"x":1.2684121355831947E7,"y":2576514.652753114},{"fnum":7,"pid":0,"x":1.2684122010247748E7,"y":2576514.787733081},{"fnum":7,"pid":0,"x":1.2684122675369468E7,"y":2576514.909200079},{"fnum":7,"pid":0,"x":1.268412332607099E7,"y":2576515.06006051},{"fnum":7,"pid":0,"x":1.2684124000819808E7,"y":2576515.180653573},{"fnum":7,"pid":0,"x":1.268412467560942E7,"y":2576515.3575387564},{"fnum":7,"pid":0,"x":1.2684125360217279E7,"y":2576515.5261983653},{"fnum":7,"pid":0,"x":1.2684126011797337E7,"y":2576515.6704915515},{"fnum":7,"pid":0,"x":1.268412668779198E7,"y":2576515.8275975864},{"fnum":7,"pid":0,"x":1.2684127358244566E7,"y":2576515.920127333},{"fnum":7,"pid":0,"x":1.2684127974339662E7,"y":2576515.918655187},{"fnum":0,"pid":0,"x":0.0,"y":0.0},{"fnum":7,"pid":0,"x":1.2684128498606844E7,"y":2576515.553113517},{"fnum":7,"pid":0,"x":1.2684128653451107E7,"y":2576514.9699462866},{"fnum":7,"pid":0,"x":1.2684128685144084E7,"y":2576514.302637871},{"fnum":7,"pid":0,"x":1.268412878395339E7,"y":2576513.6407878716},{"fnum":7,"pid":0,"x":1.2684128892441357E7,"y":2576512.9745714855},{"fnum":7,"pid":0,"x":1.2684129042814877E7,"y":2576512.359168014},{"fnum":7,"pid":0,"x":1.2684129110183943E7,"y":2576511.67190445},{"fnum":7,"pid":0,"x":1.2684129211802363E7,"y":2576510.9981748373},{"fnum":7,"pid":0,"x":1.2684129290713692E7,"y":2576510.294333305},{"fnum":7,"pid":0,"x":1.2684129414252665E7,"y":2576509.6347972816},{"fnum":7,"pid":0,"x":1.2684129534483869E7,"y":2576508.93020084},{"fnum":7,"pid":0,"x":1.2684129686368037E7,"y":2576508.281446555},{"fnum":7,"pid":0,"x":1.2684129823759636E7,"y":2576507.678605605},{"fnum":7,"pid":0,"x":1.2684129996285561E7,"y":2576506.999984225},{"fnum":7,"pid":0,"x":1.2684130102846801E7,"y":2576506.3574353186},{"fnum":7,"pid":0,"x":1.2684130234614301E7,"y":2576505.739744104},{"fnum":7,"pid":0,"x":1.26841302684491E7,"y":2576505.0989011223},{"fnum":7,"pid":0,"x":1.2684130217282886E7,"y":2576504.4460215257},{"fnum":7,"pid":0,"x":1.2684130182464795E7,"y":2576503.7558840862},{"fnum":7,"pid":0,"x":1.2684130247822152E7,"y":2576503.1028766097},{"fnum":7,"pid":0,"x":1.2684130298964428E7,"y":2576502.4286354017},{"fnum":7,"pid":0,"x":1.2684130370737439E7,"y":2576501.789162868},{"fnum":7,"pid":0,"x":1.2684130405241773E7,"y":2576501.11798459},{"fnum":7,"pid":0,"x":1.2684130446509147E7,"y":2576500.5036996426},{"fnum":7,"pid":0,"x":1.2684130461701952E7,"y":2576499.8439273876},{"fnum":7,"pid":0,"x":1.2684130511043338E7,"y":2576499.1592569896},{"fnum":7,"pid":0,"x":1.2684130603673363E7,"y":2576498.5165646756},{"fnum":7,"pid":0,"x":1.26841306984045E7,"y":2576497.865360863},{"fnum":7,"pid":0,"x":1.2684130789427044E7,"y":2576497.1891564727},{"fnum":7,"pid":0,"x":1.2684130833185866E7,"y":2576496.5732443845},{"fnum":7,"pid":0,"x":1.2684130900689345E7,"y":2576495.967208114},{"fnum":7,"pid":0,"x":1.268413089001913E7,"y":2576495.342432618},{"fnum":7,"pid":0,"x":1.2684130915720563E7,"y":2576494.69429738},{"fnum":7,"pid":0,"x":1.2684130934867289E7,"y":2576494.0324693155},{"fnum":7,"pid":0,"x":1.2684130985412886E7,"y":2576493.418341673},{"fnum":7,"pid":0,"x":1.2684131019054957E7,"y":2576492.7646595887},{"fnum":7,"pid":0,"x":1.268413108177068E7,"y":2576492.159930414},{"fnum":7,"pid":0,"x":1.2684131140216269E7,"y":2576491.486098598},{"fnum":7,"pid":0,"x":1.2684131188922696E7,"y":2576490.8784936657},{"fnum":7,"pid":0,"x":1.2684131214513557E7,"y":2576490.3592021265},{"fnum":0,"pid":0,"x":0.0,"y":0.0},{"fnum":7,"pid":0,"x":1.2684131526396072E7,"y":2576490.0382886515},{"fnum":7,"pid":0,"x":1.2684132076480381E7,"y":2576489.971696621},{"fnum":7,"pid":0,"x":1.268413266671674E7,"y":2576490.032576879},{"fnum":7,"pid":0,"x":1.2684133265556145E7,"y":2576490.1388462773},{"fnum":7,"pid":0,"x":1.2684133892399207E7,"y":2576490.2998185446},{"fnum":7,"pid":0,"x":1.2684134499190558E7,"y":2576490.414983241},{"fnum":7,"pid":0,"x":1.2684135124964818E7,"y":2576490.545327911},{"fnum":7,"pid":0,"x":1.2684135789406283E7,"y":2576490.632149657},{"fnum":7,"pid":0,"x":1.2684136416964902E7,"y":2576490.7414861703},{"fnum":7,"pid":0,"x":1.2684137062740413E7,"y":2576490.809591213},{"fnum":7,"pid":0,"x":1.268413770007203E7,"y":2576490.914112546},{"fnum":7,"pid":0,"x":1.2684138340257265E7,"y":2576490.9905871404},{"fnum":7,"pid":0,"x":1.2684138949011588E7,"y":2576491.1257141572},{"fnum":7,"pid":0,"x":1.2684139597321268E7,"y":2576491.2185314735},{"fnum":7,"pid":0,"x":1.2684140235734126E7,"y":2576491.3598657358},{"fnum":7,"pid":0,"x":1.2684140893022815E7,"y":2576491.479212192},{"fnum":7,"pid":0,"x":1.2684141524135381E7,"y":2576491.61655386},{"fnum":7,"pid":0,"x":1.268414218116578E7,"y":2576491.711548352},{"fnum":7,"pid":0,"x":1.2684142800306136E7,"y":2576491.787839991},{"fnum":7,"pid":0,"x":1.2684143460028274E7,"y":2576491.8339795526},{"fnum":7,"pid":0,"x":1.2684144084966399E7,"y":2576491.9260204406},{"fnum":7,"pid":0,"x":1.2684144739127856E7,"y":2576492.020529442},{"fnum":7,"pid":0,"x":1.268414532643543E7,"y":2576492.142725814},{"fnum":7,"pid":0,"x":1.2684145969939107E7,"y":2576492.2570458367},{"fnum":7,"pid":0,"x":1.2684146564055486E7,"y":2576492.341173976},{"fnum":7,"pid":0,"x":1.2684147213390207E7,"y":2576492.441071884},{"fnum":7,"pid":0,"x":1.268414783808221E7,"y":2576492.5451094657},{"fnum":7,"pid":0,"x":1.2684148491953533E7,"y":2576492.654434146},{"fnum":7,"pid":0,"x":1.2684149127061866E7,"y":2576492.7014642893},{"fnum":7,"pid":0,"x":1.2684149777376601E7,"y":2576492.7258296004},{"fnum":7,"pid":0,"x":1.2684150408562468E7,"y":2576492.7998093492},{"fnum":7,"pid":0,"x":1.2684151058453182E7,"y":2576492.892733166},{"fnum":7,"pid":0,"x":1.2684151621510103E7,"y":2576492.9930043966},{"fnum":7,"pid":0,"x":1.2684152212886155E7,"y":2576493.047593716},{"fnum":0,"pid":0,"x":0.0,"y":0.0},{"fnum":7,"pid":0,"x":1.268415250399745E7,"y":2576493.541930808},{"fnum":7,"pid":0,"x":1.2684152461755909E7,"y":2576494.2480505314},{"fnum":7,"pid":0,"x":1.268415228828032E7,"y":2576494.8876277516},{"fnum":7,"pid":0,"x":1.2684152128197081E7,"y":2576495.495287433},{"fnum":7,"pid":0,"x":1.2684152002900485E7,"y":2576496.1403844915},{"fnum":7,"pid":0,"x":1.2684151983294142E7,"y":2576496.8210774427},{"fnum":7,"pid":0,"x":1.2684151985884143E7,"y":2576497.47518376},{"fnum":7,"pid":0,"x":1.2684152033993887E7,"y":2576498.099623046},{"fnum":7,"pid":0,"x":1.2684152102449803E7,"y":2576498.715529822},{"fnum":7,"pid":0,"x":1.2684152118315943E7,"y":2576499.343725167},{"fnum":7,"pid":0,"x":1.268415213042439E7,"y":2576499.906047193},{"fnum":7,"pid":0,"x":1.268415214361399E7,"y":2576500.5232188813},{"fnum":7,"pid":0,"x":1.2684152161685396E7,"y":2576501.165099268},{"fnum":7,"pid":0,"x":1.2684152208004782E7,"y":2576501.848953441},{"fnum":7,"pid":0,"x":1.26841521824256E7,"y":2576502.5165096703},{"fnum":7,"pid":0,"x":1.2684152193529626E7,"y":2576503.185588511},{"fnum":7,"pid":0,"x":1.2684152200127464E7,"y":2576503.836689097},{"fnum":7,"pid":0,"x":1.2684152176724354E7,"y":2576504.4580796626},{"fnum":7,"pid":0,"x":1.268415217198964E7,"y":2576505.0876020626},{"fnum":7,"pid":0,"x":1.2684152152205963E7,"y":2576505.739139477},{"fnum":7,"pid":0,"x":1.268415217142378E7,"y":2576506.38058429},{"fnum":7,"pid":0,"x":1.2684152166364308E7,"y":2576506.944217912},{"fnum":7,"pid":0,"x":1.2684152191538624E7,"y":2576507.6022070213},{"fnum":7,"pid":0,"x":1.2684152202920377E7,"y":2576508.1852746424},{"fnum":7,"pid":0,"x":1.2684152285687525E7,"y":2576508.821516254},{"fnum":7,"pid":0,"x":1.268415230504219E7,"y":2576509.4667963334},{"fnum":7,"pid":0,"x":1.2684152375276217E7,"y":2576510.079837817},{"fnum":7,"pid":0,"x":1.2684152397282448E7,"y":2576510.7281377246},{"fnum":7,"pid":0,"x":1.2684152404747153E7,"y":2576511.3697285866},{"fnum":7,"pid":0,"x":1.2684152350631855E7,"y":2576511.997373238},{"fnum":7,"pid":0,"x":1.2684152267854268E7,"y":2576512.594019065},{"fnum":0,"pid":0,"x":0.0,"y":0.0},{"fnum":7,"pid":0,"x":1.2684151659244023E7,"y":2576512.6977561223},{"fnum":7,"pid":0,"x":1.2684151051323317E7,"y":2576512.6548950966},{"fnum":7,"pid":0,"x":1.2684150379816046E7,"y":2576512.664856285},{"fnum":7,"pid":0,"x":1.2684149739130342E7,"y":2576512.705358069},{"fnum":7,"pid":0,"x":1.2684149061059892E7,"y":2576512.7802357823},{"fnum":7,"pid":0,"x":1.2684148462623281E7,"y":2576512.817546484},{"fnum":7,"pid":0,"x":1.2684147806834165E7,"y":2576512.8601566474},{"fnum":7,"pid":0,"x":1.2684147145907164E7,"y":2576512.8822935047},{"fnum":7,"pid":0,"x":1.2684146490002526E7,"y":2576512.9125375156},{"fnum":7,"pid":0,"x":1.2684145794015452E7,"y":2576512.9653291535},{"fnum":7,"pid":0,"x":1.2684145163842557E7,"y":2576513.028767938},{"fnum":7,"pid":0,"x":1.2684144522336312E7,"y":2576513.1138405395},{"fnum":7,"pid":0,"x":1.268414390872463E7,"y":2576513.1712137447},{"fnum":7,"pid":0,"x":1.2684143230390627E7,"y":2576513.256854723},{"fnum":7,"pid":0,"x":1.2684142670223538E7,"y":2576513.3304152996},{"fnum":7,"pid":0,"x":1.268414205908432E7,"y":2576513.420677009},{"fnum":7,"pid":0,"x":1.2684141406496072E7,"y":2576513.5239469325},{"fnum":7,"pid":0,"x":1.2684140776458949E7,"y":2576513.5716896383},{"fnum":7,"pid":0,"x":1.2684140149358772E7,"y":2576513.6788441692},{"fnum":7,"pid":0,"x":1.2684139668418769E7,"y":2576513.8451172295},{"fnum":7,"pid":0,"x":1.2684139087040229E7,"y":2576513.949367894},{"fnum":0,"pid":0,"x":0.0,"y":0.0}]
