# Supplementary material for: Mobile augmented reality based indoor map for improving geo-visualization
Source: PeerJ Comput Sci. 2021 Sep 2;7:e704. doi: 10.7717/peerj-cs.704 (PMC8444080; doi:10.7717/peerj-cs.704)
Supplement: Supplemental Information 3 [file peerj-cs-07-704-s003.zip › point-lists/route-1/pdr-1205-132324.json]

[{"fnum":7,"pid":0,"x":1.268412463257428E7,"y":2576489.014406617},{"fnum":7,"pid":0,"x":1.2684123991484752E7,"y":2576489.150278755},{"fnum":7,"pid":0,"x":1.2684123323746402E7,"y":2576489.28685056},{"fnum":7,"pid":0,"x":1.2684122681106986E7,"y":2576489.4300069753},{"fnum":7,"pid":0,"x":1.2684122060087757E7,"y":2576489.5488318983},{"fnum":7,"pid":0,"x":1.2684121406749075E7,"y":2576489.7225261535},{"fnum":7,"pid":0,"x":1.2684120755072128E7,"y":2576489.8191894544},{"fnum":7,"pid":0,"x":1.2684120096068585E7,"y":2576489.9730983786},{"fnum":7,"pid":0,"x":1.2684119469019033E7,"y":2576490.05187702},{"fnum":7,"pid":0,"x":1.2684118808722144E7,"y":2576490.1984048286},{"fnum":7,"pid":0,"x":1.268411819457598E7,"y":2576490.2799817175},{"fnum":7,"pid":0,"x":1.2684117538858779E7,"y":2576490.400896968},{"fnum":7,"pid":0,"x":1.2684116885501267E7,"y":2576490.470702644},{"fnum":7,"pid":0,"x":1.268411626497379E7,"y":2576490.583296857},{"fnum":7,"pid":0,"x":1.2684115648636933E7,"y":2576490.813265502},{"fnum":7,"pid":0,"x":1.2684115102343688E7,"y":2576491.134072224},{"fnum":0,"pid":0,"x":0.0,"y":0.0},{"fnum":7,"pid":0,"x":1.2684114760698741E7,"y":2576491.7434829194},{"fnum":7,"pid":0,"x":1.2684114689180091E7,"y":2576492.3270201916},{"fnum":7,"pid":0,"x":1.2684114717338199E7,"y":2576493.0246733227},{"fnum":7,"pid":0,"x":1.2684114723598033E7,"y":2576493.7042953377},{"fnum":7,"pid":0,"x":1.2684114796844112E7,"y":2576494.375327504},{"fnum":7,"pid":0,"x":1.2684114832534783E7,"y":2576495.023770642},{"fnum":7,"pid":0,"x":1.2684114939215116E7,"y":2576495.7125526224},{"fnum":7,"pid":0,"x":1.268411501353546E7,"y":2576496.3618648634},{"fnum":7,"pid":0,"x":1.2684115164237E7,"y":2576497.0276281745},{"fnum":7,"pid":0,"x":1.2684115290323969E7,"y":2576497.6610168293},{"fnum":7,"pid":0,"x":1.2684115403973952E7,"y":2576498.285228457},{"fnum":7,"pid":0,"x":1.2684115559395758E7,"y":2576498.9395755823},{"fnum":7,"pid":0,"x":1.268411568948074E7,"y":2576499.5870444556},{"fnum":7,"pid":0,"x":1.2684115784496976E7,"y":2576500.2271991256},{"fnum":7,"pid":0,"x":1.2684115894443773E7,"y":2576500.8087460576},{"fnum":7,"pid":0,"x":1.268411598737125E7,"y":2576501.465759386},{"fnum":7,"pid":0,"x":1.2684116077348832E7,"y":2576502.121140994},{"fnum":7,"pid":0,"x":1.2684116141077343E7,"y":2576502.7806604845},{"fnum":7,"pid":0,"x":1.2684116224506432E7,"y":2576503.3939603367},{"fnum":7,"pid":0,"x":1.2684116277550383E7,"y":2576504.062523749},{"fnum":7,"pid":0,"x":1.2684116371843714E7,"y":2576504.731549294},{"fnum":7,"pid":0,"x":1.2684116438984284E7,"y":2576505.415611535},{"fnum":7,"pid":0,"x":1.2684116563938811E7,"y":2576506.037333635},{"fnum":7,"pid":0,"x":1.268411663202768E7,"y":2576506.6337776054},{"fnum":7,"pid":0,"x":1.2684116749381177E7,"y":2576507.2480444876},{"fnum":7,"pid":0,"x":1.2684116850491686E7,"y":2576507.8200653945},{"fnum":7,"pid":0,"x":1.2684116979781035E7,"y":2576508.4777539545},{"fnum":7,"pid":0,"x":1.2684117053021267E7,"y":2576509.1420224216},{"fnum":7,"pid":0,"x":1.268411715012734E7,"y":2576509.829129519},{"fnum":7,"pid":0,"x":1.2684117176751776E7,"y":2576510.486240238},{"fnum":7,"pid":0,"x":1.2684117274791839E7,"y":2576511.128468282},{"fnum":7,"pid":0,"x":1.2684117417609897E7,"y":2576511.7928768517},{"fnum":7,"pid":0,"x":1.2684117537490841E7,"y":2576512.4234964554},{"fnum":7,"pid":0,"x":1.268411776819507E7,"y":2576513.062124395},{"fnum":7,"pid":0,"x":1.268411807199625E7,"y":2576513.5886697047},{"fnum":0,"pid":0,"x":0.0,"y":0.0},{"fnum":7,"pid":0,"x":1.2684118644937672E7,"y":2576513.8725706786},{"fnum":7,"pid":0,"x":1.2684119345481198E7,"y":2576513.903212841},{"fnum":7,"pid":0,"x":1.2684120000831397E7,"y":2576513.9666950167},{"fnum":7,"pid":0,"x":1.2684120681873111E7,"y":2576513.979010616},{"fnum":7,"pid":0,"x":1.2684121355860915E7,"y":2576514.051039684},{"fnum":7,"pid":0,"x":1.2684122056889266E7,"y":2576514.053182121},{"fnum":7,"pid":0,"x":1.2684122662949571E7,"y":2576514.0639420385},{"fnum":7,"pid":0,"x":1.2684123339702204E7,"y":2576514.0284200166},{"fnum":7,"pid":0,"x":1.268412395418243E7,"y":2576514.0326953973},{"fnum":7,"pid":0,"x":1.2684124652546618E7,"y":2576514.022657875},{"fnum":7,"pid":0,"x":1.2684125270793378E7,"y":2576514.0528542516},{"fnum":7,"pid":0,"x":1.2684125964417426E7,"y":2576514.06331584},{"fnum":7,"pid":0,"x":1.268412659960442E7,"y":2576514.141415437},{"fnum":7,"pid":0,"x":1.268412729444262E7,"y":2576514.2036315342},{"fnum":7,"pid":0,"x":1.2684127975000614E7,"y":2576514.2722999216},{"fnum":7,"pid":0,"x":1.2684128604304537E7,"y":2576514.371120847},{"fnum":7,"pid":0,"x":1.2684129287126053E7,"y":2576514.429725995},{"fnum":7,"pid":0,"x":1.2684129944687564E7,"y":2576514.5453684665},{"fnum":7,"pid":0,"x":1.2684130609499129E7,"y":2576514.615317149},{"fnum":7,"pid":0,"x":1.26841312593259E7,"y":2576514.6643142547},{"fnum":7,"pid":0,"x":1.2684131904509766E7,"y":2576514.64601721},{"fnum":0,"pid":0,"x":0.0,"y":0.0},{"fnum":7,"pid":0,"x":1.2684132410161959E7,"y":2576514.5299608763},{"fnum":7,"pid":0,"x":1.2684132604600104E7,"y":2576513.9191989973},{"fnum":7,"pid":0,"x":1.2684132742851848E7,"y":2576513.2506128275},{"fnum":7,"pid":0,"x":1.2684132904636288E7,"y":2576512.5947942017},{"fnum":7,"pid":0,"x":1.2684132988471441E7,"y":2576511.9491148368},{"fnum":7,"pid":0,"x":1.2684133102620926E7,"y":2576511.2714532563},{"fnum":7,"pid":0,"x":1.2684133139097005E7,"y":2576510.631566945},{"fnum":7,"pid":0,"x":1.26841331518714E7,"y":2576510.0004470246},{"fnum":7,"pid":0,"x":1.2684133156613052E7,"y":2576509.341451408},{"fnum":7,"pid":0,"x":1.2684133174267162E7,"y":2576508.7165591144},{"fnum":7,"pid":0,"x":1.2684133150373062E7,"y":2576508.073395009},{"fnum":7,"pid":0,"x":1.2684133123453142E7,"y":2576507.4369831537},{"fnum":7,"pid":0,"x":1.268413307489907E7,"y":2576506.7952139257},{"fnum":7,"pid":0,"x":1.2684133088404302E7,"y":2576506.2424338},{"fnum":7,"pid":0,"x":1.2684133016743476E7,"y":2576505.62693225},{"fnum":7,"pid":0,"x":1.2684132971049776E7,"y":2576505.0019378774},{"fnum":7,"pid":0,"x":1.268413294379301E7,"y":2576504.4057745044},{"fnum":7,"pid":0,"x":1.2684132935205346E7,"y":2576503.852003073},{"fnum":7,"pid":0,"x":1.2684132930137454E7,"y":2576503.2165021063},{"fnum":7,"pid":0,"x":1.2684132871189643E7,"y":2576502.6432896885},{"fnum":7,"pid":0,"x":1.268413278971544E7,"y":2576502.0842544995},{"fnum":7,"pid":0,"x":1.268413265685269E7,"y":2576501.402304323},{"fnum":7,"pid":0,"x":1.268413254484928E7,"y":2576500.7718840237},{"fnum":7,"pid":0,"x":1.2684132465053452E7,"y":2576500.2010700917},{"fnum":7,"pid":0,"x":1.2684132371607393E7,"y":2576499.5730311824},{"fnum":7,"pid":0,"x":1.2684132298375301E7,"y":2576498.977055294},{"fnum":7,"pid":0,"x":1.2684132198310563E7,"y":2576498.364010782},{"fnum":7,"pid":0,"x":1.268413211246271E7,"y":2576497.7401437727},{"fnum":7,"pid":0,"x":1.2684132103898995E7,"y":2576497.1010270403},{"fnum":7,"pid":0,"x":1.2684132137000738E7,"y":2576496.558362166},{"fnum":7,"pid":0,"x":1.2684132166086176E7,"y":2576495.8892367017},{"fnum":7,"pid":0,"x":1.268413217069762E7,"y":2576495.3050744883},{"fnum":7,"pid":0,"x":1.2684132142535878E7,"y":2576494.732989473},{"fnum":7,"pid":0,"x":1.2684132210278435E7,"y":2576494.155621373},{"fnum":7,"pid":0,"x":1.2684132301127829E7,"y":2576493.7268715533},{"fnum":0,"pid":0,"x":0.0,"y":0.0},{"fnum":7,"pid":0,"x":1.2684132872817041E7,"y":2576493.5478570764},{"fnum":7,"pid":0,"x":1.2684133367396157E7,"y":2576493.4673342216},{"fnum":7,"pid":0,"x":1.2684133985138802E7,"y":2576493.4441727144},{"fnum":7,"pid":0,"x":1.268413459609167E7,"y":2576493.456507317},{"fnum":7,"pid":0,"x":1.2684135238923566E7,"y":2576493.407650984},{"fnum":7,"pid":0,"x":1.268413588784122E7,"y":2576493.4154157266},{"fnum":7,"pid":0,"x":1.2684136577792505E7,"y":2576493.4106403487},{"fnum":7,"pid":0,"x":1.268413721245888E7,"y":2576493.404644614},{"fnum":7,"pid":0,"x":1.268413786776809E7,"y":2576493.4168948284},{"fnum":7,"pid":0,"x":1.2684138489860613E7,"y":2576493.4447697834},{"fnum":7,"pid":0,"x":1.268413915385745E7,"y":2576493.4316400965},{"fnum":7,"pid":0,"x":1.268413978210622E7,"y":2576493.429580277},{"fnum":7,"pid":0,"x":1.2684140457783924E7,"y":2576493.4242462297},{"fnum":7,"pid":0,"x":1.2684141077928184E7,"y":2576493.411113186},{"fnum":7,"pid":0,"x":1.2684141723465629E7,"y":2576493.396313608},{"fnum":7,"pid":0,"x":1.2684142347173754E7,"y":2576493.399276225},{"fnum":7,"pid":0,"x":1.2684142983412242E7,"y":2576493.3549445434},{"fnum":7,"pid":0,"x":1.2684143636394495E7,"y":2576493.3454842367},{"fnum":7,"pid":0,"x":1.268414429721914E7,"y":2576493.3953886214},{"fnum":7,"pid":0,"x":1.2684144960977096E7,"y":2576493.45417139},{"fnum":7,"pid":0,"x":1.2684145609495813E7,"y":2576493.524980085},{"fnum":7,"pid":0,"x":1.2684146231371967E7,"y":2576493.56258043},{"fnum":7,"pid":0,"x":1.2684146862593474E7,"y":2576493.613435697},{"fnum":7,"pid":0,"x":1.2684147453013774E7,"y":2576493.7229329343},{"fnum":7,"pid":0,"x":1.2684147970203213E7,"y":2576493.799699898},{"fnum":0,"pid":0,"x":0.0,"y":0.0},{"fnum":7,"pid":0,"x":1.2684148432534346E7,"y":2576493.9235621425},{"fnum":7,"pid":0,"x":1.2684148364071187E7,"y":2576494.6071589035},{"fnum":7,"pid":0,"x":1.2684148310504274E7,"y":2576495.236937376},{"fnum":7,"pid":0,"x":1.2684148230246985E7,"y":2576495.839031574},{"fnum":7,"pid":0,"x":1.2684148209938664E7,"y":2576496.519614258},{"fnum":7,"pid":0,"x":1.2684148168225672E7,"y":2576497.163914523},{"fnum":7,"pid":0,"x":1.268414817445428E7,"y":2576497.8146686717},{"fnum":7,"pid":0,"x":1.2684148192109011E7,"y":2576498.4073099736},{"fnum":7,"pid":0,"x":1.2684148231382264E7,"y":2576499.03971421},{"fnum":7,"pid":0,"x":1.2684148280611452E7,"y":2576499.65245184},{"fnum":7,"pid":0,"x":1.2684148322503064E7,"y":2576500.2896855227},{"fnum":7,"pid":0,"x":1.26841483754638E7,"y":2576500.9015076514},{"fnum":7,"pid":0,"x":1.2684148430701086E7,"y":2576501.5219634254},{"fnum":7,"pid":0,"x":1.2684148452414058E7,"y":2576502.127554279},{"fnum":7,"pid":0,"x":1.2684148520475412E7,"y":2576502.7730991524},{"fnum":7,"pid":0,"x":1.2684148543918751E7,"y":2576503.402922333},{"fnum":7,"pid":0,"x":1.2684148590088312E7,"y":2576504.065810721},{"fnum":7,"pid":0,"x":1.2684148642016817E7,"y":2576504.6542915986},{"fnum":7,"pid":0,"x":1.2684148704284642E7,"y":2576505.258230631},{"fnum":7,"pid":0,"x":1.2684148782627039E7,"y":2576505.9246601854},{"fnum":7,"pid":0,"x":1.268414881706322E7,"y":2576506.5473783202},{"fnum":7,"pid":0,"x":1.268414885938284E7,"y":2576507.034616535},{"fnum":7,"pid":0,"x":1.2684148980869431E7,"y":2576507.674771217},{"fnum":7,"pid":0,"x":1.2684149046746543E7,"y":2576508.309249142},{"fnum":7,"pid":0,"x":1.2684149149475917E7,"y":2576508.927135362},{"fnum":7,"pid":0,"x":1.268414922990316E7,"y":2576509.5297824196},{"fnum":7,"pid":0,"x":1.2684149248726621E7,"y":2576510.170779057},{"fnum":7,"pid":0,"x":1.2684149313134395E7,"y":2576510.8147902987},{"fnum":7,"pid":0,"x":1.268414939459367E7,"y":2576511.4898678516},{"fnum":7,"pid":0,"x":1.2684149494690023E7,"y":2576512.188968052},{"fnum":7,"pid":0,"x":1.2684149588564306E7,"y":2576512.8435430443},{"fnum":7,"pid":0,"x":1.2684149649688369E7,"y":2576513.4270881573},{"fnum":7,"pid":0,"x":1.2684149677526915E7,"y":2576514.0419143373},{"fnum":7,"pid":0,"x":1.2684149680152277E7,"y":2576514.5729141836},{"fnum":0,"pid":0,"x":0.0,"y":0.0},{"fnum":7,"pid":0,"x":1.2684149190513073E7,"y":2576514.7715748507},{"fnum":7,"pid":0,"x":1.2684148573223509E7,"y":2576514.809581714},{"fnum":7,"pid":0,"x":1.2684147923069572E7,"y":2576514.7367909225},{"fnum":7,"pid":0,"x":1.2684147274433661E7,"y":2576514.7041297895},{"fnum":7,"pid":0,"x":1.2684146586579293E7,"y":2576514.65409812},{"fnum":7,"pid":0,"x":1.2684145916636435E7,"y":2576514.68466227},{"fnum":7,"pid":0,"x":1.2684145285070384E7,"y":2576514.688956501},{"fnum":7,"pid":0,"x":1.2684144620599017E7,"y":2576514.7692364287},{"fnum":7,"pid":0,"x":1.2684144010058066E7,"y":2576514.8179380195},{"fnum":7,"pid":0,"x":1.2684143381692337E7,"y":2576514.895521901},{"fnum":7,"pid":0,"x":1.2684142765284423E7,"y":2576514.9185214224},{"fnum":7,"pid":0,"x":1.268414209543309E7,"y":2576514.9166155057},{"fnum":7,"pid":0,"x":1.2684141490902996E7,"y":2576514.8897906765},{"fnum":7,"pid":0,"x":1.2684140865160698E7,"y":2576514.8849562807},{"fnum":7,"pid":0,"x":1.2684140263179764E7,"y":2576514.8971620454},{"fnum":7,"pid":0,"x":1.268413961560147E7,"y":2576514.9276512573},{"fnum":7,"pid":0,"x":1.2684139021109518E7,"y":2576514.947907495},{"fnum":7,"pid":0,"x":1.268413835370742E7,"y":2576515.016956561},{"fnum":7,"pid":0,"x":1.2684137722517967E7,"y":2576515.0578211597},{"fnum":7,"pid":0,"x":1.2684137087932328E7,"y":2576515.1305426215},{"fnum":7,"pid":0,"x":1.2684136537400017E7,"y":2576515.201524528},{"fnum":7,"pid":0,"x":1.2684135894943679E7,"y":2576515.3380381847},{"fnum":7,"pid":0,"x":1.2684135259481309E7,"y":2576515.434653692},{"fnum":7,"pid":0,"x":1.2684134651455075E7,"y":2576515.495235153},{"fnum":7,"pid":0,"x":1.268413401696816E7,"y":2576515.5938234567},{"fnum":7,"pid":0,"x":1.2684133430168958E7,"y":2576515.643225851},{"fnum":7,"pid":0,"x":1.2684132836571272E7,"y":2576515.7108192514},{"fnum":7,"pid":0,"x":1.268413239938171E7,"y":2576515.777747846},{"fnum":7,"pid":0,"x":1.2684131811458685E7,"y":2576515.814408968},{"fnum":0,"pid":0,"x":0.0,"y":0.0}]
