# Supplementary material for: Mobile augmented reality based indoor map for improving geo-visualization
Source: PeerJ Comput Sci. 2021 Sep 2;7:e704. doi: 10.7717/peerj-cs.704 (PMC8444080; doi:10.7717/peerj-cs.704)
Supplement: Supplemental Information 3 [file peerj-cs-07-704-s003.zip › point-lists/route-1/pdr-1205-132831.json]

[{"fnum":7,"pid":0,"x":1.2684124937841572E7,"y":2576488.9245018507},{"fnum":7,"pid":0,"x":1.2684124274970908E7,"y":2576489.0105579426},{"fnum":7,"pid":0,"x":1.2684123622219047E7,"y":2576489.1367795244},{"fnum":7,"pid":0,"x":1.2684122956785725E7,"y":2576489.230514087},{"fnum":7,"pid":0,"x":1.2684122452157164E7,"y":2576489.3161665793},{"fnum":7,"pid":0,"x":1.26841218083273E7,"y":2576489.361533763},{"fnum":7,"pid":0,"x":1.2684121184095843E7,"y":2576489.459508851},{"fnum":7,"pid":0,"x":1.2684120539031256E7,"y":2576489.515929189},{"fnum":7,"pid":0,"x":1.2684119943944756E7,"y":2576489.6248908},{"fnum":7,"pid":0,"x":1.2684119302112922E7,"y":2576489.6588903526},{"fnum":7,"pid":0,"x":1.2684118645004038E7,"y":2576489.7430621814},{"fnum":7,"pid":0,"x":1.2684117988605311E7,"y":2576489.7584274304},{"fnum":7,"pid":0,"x":1.2684117341023618E7,"y":2576489.820646229},{"fnum":7,"pid":0,"x":1.2684116707756672E7,"y":2576489.843312963},{"fnum":7,"pid":0,"x":1.2684116038671788E7,"y":2576489.9101333893},{"fnum":7,"pid":0,"x":1.268411541445687E7,"y":2576489.9108799007},{"fnum":7,"pid":0,"x":1.2684114824685294E7,"y":2576490.041568166},{"fnum":7,"pid":0,"x":1.2684114205819339E7,"y":2576490.1956914207},{"fnum":7,"pid":0,"x":1.2684113728463124E7,"y":2576490.564130116},{"fnum":7,"pid":0,"x":1.2684113336531242E7,"y":2576491.077235732},{"fnum":7,"pid":0,"x":1.268411305501214E7,"y":2576491.6381799364},{"fnum":0,"pid":0,"x":0.0,"y":0.0},{"fnum":7,"pid":0,"x":1.2684112830846027E7,"y":2576492.2302918565},{"fnum":7,"pid":0,"x":1.2684112759784132E7,"y":2576492.819514704},{"fnum":7,"pid":0,"x":1.2684112677458888E7,"y":2576493.46713579},{"fnum":7,"pid":0,"x":1.268411267139717E7,"y":2576494.103796},{"fnum":7,"pid":0,"x":1.2684112595457448E7,"y":2576494.7194038923},{"fnum":7,"pid":0,"x":1.2684112624468008E7,"y":2576495.3367960854},{"fnum":7,"pid":0,"x":1.2684112727189863E7,"y":2576495.9525776664},{"fnum":7,"pid":0,"x":1.2684112738751378E7,"y":2576496.630645974},{"fnum":7,"pid":0,"x":1.2684112772644302E7,"y":2576497.2732005934},{"fnum":7,"pid":0,"x":1.268411272908936E7,"y":2576497.9706784985},{"fnum":7,"pid":0,"x":1.268411274631943E7,"y":2576498.5695195226},{"fnum":7,"pid":0,"x":1.2684112713821935E7,"y":2576499.244055273},{"fnum":7,"pid":0,"x":1.2684112745822867E7,"y":2576499.8656208836},{"fnum":7,"pid":0,"x":1.2684112712053291E7,"y":2576500.502395041},{"fnum":7,"pid":0,"x":1.2684112781098982E7,"y":2576501.0898325127},{"fnum":7,"pid":0,"x":1.2684112800303068E7,"y":2576501.748249995},{"fnum":7,"pid":0,"x":1.2684112866562344E7,"y":2576502.329940742},{"fnum":7,"pid":0,"x":1.2684112913077304E7,"y":2576502.974537767},{"fnum":7,"pid":0,"x":1.2684112996072968E7,"y":2576503.576695925},{"fnum":7,"pid":0,"x":1.2684112953791505E7,"y":2576504.1849802756},{"fnum":7,"pid":0,"x":1.2684112888643447E7,"y":2576504.810406496},{"fnum":7,"pid":0,"x":1.2684112754262287E7,"y":2576505.474091448},{"fnum":7,"pid":0,"x":1.2684112690191504E7,"y":2576506.1129337596},{"fnum":7,"pid":0,"x":1.268411261154799E7,"y":2576506.786898208},{"fnum":7,"pid":0,"x":1.2684112614591641E7,"y":2576507.4707841617},{"fnum":7,"pid":0,"x":1.2684112590270791E7,"y":2576508.1771382093},{"fnum":7,"pid":0,"x":1.2684112626507798E7,"y":2576508.8669907125},{"fnum":7,"pid":0,"x":1.2684112623652771E7,"y":2576509.536224382},{"fnum":7,"pid":0,"x":1.2684112708567798E7,"y":2576510.202408344},{"fnum":7,"pid":0,"x":1.2684112739164283E7,"y":2576510.8647604384},{"fnum":7,"pid":0,"x":1.268411281070964E7,"y":2576511.50772351},{"fnum":7,"pid":0,"x":1.2684112800687678E7,"y":2576512.160217034},{"fnum":7,"pid":0,"x":1.2684112854175773E7,"y":2576512.8272507093},{"fnum":7,"pid":0,"x":1.2684112843876503E7,"y":2576513.481148429},{"fnum":7,"pid":0,"x":1.268411287868566E7,"y":2576514.160749117},{"fnum":7,"pid":0,"x":1.2684112951454872E7,"y":2576514.8038279624},{"fnum":0,"pid":0,"x":0.0,"y":0.0},{"fnum":7,"pid":0,"x":1.2684113106598297E7,"y":2576515.343958621},{"fnum":7,"pid":0,"x":1.2684113729006656E7,"y":2576515.574461923},{"fnum":7,"pid":0,"x":1.2684114374740895E7,"y":2576515.6804898083},{"fnum":7,"pid":0,"x":1.2684115011925925E7,"y":2576515.865315857},{"fnum":7,"pid":0,"x":1.2684115682809899E7,"y":2576516.002669479},{"fnum":7,"pid":0,"x":1.2684116308233038E7,"y":2576516.1766470093},{"fnum":7,"pid":0,"x":1.2684116950034473E7,"y":2576516.295076354},{"fnum":7,"pid":0,"x":1.2684117584782299E7,"y":2576516.40988521},{"fnum":7,"pid":0,"x":1.268411821799011E7,"y":2576516.562976309},{"fnum":7,"pid":0,"x":1.2684118878380235E7,"y":2576516.7092457665},{"fnum":7,"pid":0,"x":1.2684119519709853E7,"y":2576516.95165663},{"fnum":7,"pid":0,"x":1.2684120120400598E7,"y":2576517.1196921025},{"fnum":7,"pid":0,"x":1.2684120765182447E7,"y":2576517.3339963146},{"fnum":7,"pid":0,"x":1.2684121386476278E7,"y":2576517.5118234633},{"fnum":7,"pid":0,"x":1.2684122005720962E7,"y":2576517.642002452},{"fnum":7,"pid":0,"x":1.2684122614148727E7,"y":2576517.8209061064},{"fnum":7,"pid":0,"x":1.268412323507203E7,"y":2576517.9212416424},{"fnum":7,"pid":0,"x":1.2684123876174226E7,"y":2576518.105651887},{"fnum":7,"pid":0,"x":1.2684124511359483E7,"y":2576518.236058097},{"fnum":7,"pid":0,"x":1.2684125179771379E7,"y":2576518.3618999505},{"fnum":7,"pid":0,"x":1.2684125760123951E7,"y":2576518.460432234},{"fnum":7,"pid":0,"x":1.268412637472119E7,"y":2576518.4694031305},{"fnum":0,"pid":0,"x":0.0,"y":0.0},{"fnum":7,"pid":0,"x":1.2684126812815629E7,"y":2576518.2688954156},{"fnum":7,"pid":0,"x":1.2684127111364072E7,"y":2576517.739135206},{"fnum":7,"pid":0,"x":1.2684127272122946E7,"y":2576517.185513359},{"fnum":7,"pid":0,"x":1.2684127499937799E7,"y":2576516.62482015},{"fnum":7,"pid":0,"x":1.2684127619798427E7,"y":2576515.999461214},{"fnum":7,"pid":0,"x":1.2684127691918438E7,"y":2576515.379207571},{"fnum":7,"pid":0,"x":1.2684127749020616E7,"y":2576514.7019523936},{"fnum":7,"pid":0,"x":1.2684127834197896E7,"y":2576514.0480182255},{"fnum":7,"pid":0,"x":1.2684127839383017E7,"y":2576513.4245532677},{"fnum":7,"pid":0,"x":1.2684127838180143E7,"y":2576512.794796118},{"fnum":7,"pid":0,"x":1.2684127758118931E7,"y":2576512.1676938552},{"fnum":7,"pid":0,"x":1.2684127698118113E7,"y":2576511.548475381},{"fnum":7,"pid":0,"x":1.2684127680002619E7,"y":2576510.9082073974},{"fnum":7,"pid":0,"x":1.268412771765548E7,"y":2576510.244645119},{"fnum":7,"pid":0,"x":1.268412770445485E7,"y":2576509.5766994506},{"fnum":7,"pid":0,"x":1.2684127774394698E7,"y":2576508.8979693647},{"fnum":7,"pid":0,"x":1.268412784834868E7,"y":2576508.230380339},{"fnum":7,"pid":0,"x":1.2684127939052211E7,"y":2576507.551432483},{"fnum":7,"pid":0,"x":1.2684128067046791E7,"y":2576506.894384448},{"fnum":7,"pid":0,"x":1.2684128174003808E7,"y":2576506.2371062194},{"fnum":7,"pid":0,"x":1.2684128325648954E7,"y":2576505.5684586433},{"fnum":7,"pid":0,"x":1.2684128428095741E7,"y":2576504.915800098},{"fnum":7,"pid":0,"x":1.26841285218523E7,"y":2576504.267981694},{"fnum":7,"pid":0,"x":1.2684128660104705E7,"y":2576503.6351279886},{"fnum":7,"pid":0,"x":1.2684128781532314E7,"y":2576503.0289141694},{"fnum":7,"pid":0,"x":1.2684128935352428E7,"y":2576502.4171506814},{"fnum":7,"pid":0,"x":1.2684129063142246E7,"y":2576501.77442596},{"fnum":7,"pid":0,"x":1.2684129118553396E7,"y":2576501.1826230567},{"fnum":7,"pid":0,"x":1.2684129159557763E7,"y":2576500.505714098},{"fnum":7,"pid":0,"x":1.268412923076978E7,"y":2576499.8247964457},{"fnum":7,"pid":0,"x":1.2684129227722906E7,"y":2576499.1462438637},{"fnum":7,"pid":0,"x":1.2684129304064207E7,"y":2576498.5052473703},{"fnum":7,"pid":0,"x":1.2684129365882644E7,"y":2576497.9003273714},{"fnum":7,"pid":0,"x":1.2684129491812505E7,"y":2576497.332482493},{"fnum":7,"pid":0,"x":1.2684129667734815E7,"y":2576496.8397145537},{"fnum":0,"pid":0,"x":0.0,"y":0.0},{"fnum":7,"pid":0,"x":1.268413020067269E7,"y":2576496.8316479367},{"fnum":7,"pid":0,"x":1.2684130771740891E7,"y":2576496.9453051714},{"fnum":7,"pid":0,"x":1.2684131400403475E7,"y":2576496.953685327},{"fnum":7,"pid":0,"x":1.2684132061641287E7,"y":2576496.9393042005},{"fnum":7,"pid":0,"x":1.2684132710347043E7,"y":2576496.964471337},{"fnum":7,"pid":0,"x":1.268413337662453E7,"y":2576497.009954719},{"fnum":7,"pid":0,"x":1.2684134012925753E7,"y":2576497.1344895666},{"fnum":7,"pid":0,"x":1.2684134671781424E7,"y":2576497.1966330684},{"fnum":7,"pid":0,"x":1.2684135317215392E7,"y":2576497.3150206157},{"fnum":7,"pid":0,"x":1.2684135954031417E7,"y":2576497.388599609},{"fnum":7,"pid":0,"x":1.2684136603773378E7,"y":2576497.427862642},{"fnum":7,"pid":0,"x":1.268413726581383E7,"y":2576497.4691241556},{"fnum":7,"pid":0,"x":1.2684137889981903E7,"y":2576497.524547656},{"fnum":7,"pid":0,"x":1.2684138552411586E7,"y":2576497.5910851317},{"fnum":7,"pid":0,"x":1.2684139164402341E7,"y":2576497.6882517417},{"fnum":7,"pid":0,"x":1.2684139805066742E7,"y":2576497.7152106045},{"fnum":7,"pid":0,"x":1.2684140438243741E7,"y":2576497.8091978105},{"fnum":7,"pid":0,"x":1.2684141081837563E7,"y":2576497.8200483494},{"fnum":7,"pid":0,"x":1.2684141737225154E7,"y":2576497.8475589785},{"fnum":7,"pid":0,"x":1.2684142368021598E7,"y":2576497.8715035515},{"fnum":7,"pid":0,"x":1.2684142999046605E7,"y":2576498.025611154},{"fnum":7,"pid":0,"x":1.2684143590960575E7,"y":2576498.119567575},{"fnum":7,"pid":0,"x":1.2684144176625606E7,"y":2576498.2522797757},{"fnum":0,"pid":0,"x":0.0,"y":0.0},{"fnum":7,"pid":0,"x":1.2684144710673397E7,"y":2576498.4767113947},{"fnum":7,"pid":0,"x":1.2684144894755147E7,"y":2576499.0364865824},{"fnum":7,"pid":0,"x":1.2684144931639994E7,"y":2576499.512545884},{"fnum":7,"pid":0,"x":1.2684144861760985E7,"y":2576500.121743028},{"fnum":7,"pid":0,"x":1.2684144761407025E7,"y":2576500.741138758},{"fnum":7,"pid":0,"x":1.268414465990935E7,"y":2576501.379150394},{"fnum":7,"pid":0,"x":1.2684144627094116E7,"y":2576502.0405625715},{"fnum":7,"pid":0,"x":1.2684144589792456E7,"y":2576502.687677082},{"fnum":7,"pid":0,"x":1.26841444808853E7,"y":2576503.352952033},{"fnum":7,"pid":0,"x":1.2684144403269667E7,"y":2576504.050118752},{"fnum":7,"pid":0,"x":1.2684144259406384E7,"y":2576504.7392219426},{"fnum":7,"pid":0,"x":1.268414418137718E7,"y":2576505.4192968276},{"fnum":7,"pid":0,"x":1.2684144101948107E7,"y":2576506.0745985406},{"fnum":7,"pid":0,"x":1.2684144126695016E7,"y":2576506.7370805717},{"fnum":7,"pid":0,"x":1.2684144115473447E7,"y":2576507.4045423553},{"fnum":7,"pid":0,"x":1.2684144170798656E7,"y":2576508.0964903845},{"fnum":7,"pid":0,"x":1.2684144151158856E7,"y":2576508.7587472363},{"fnum":7,"pid":0,"x":1.2684144176636714E7,"y":2576509.4394656327},{"fnum":7,"pid":0,"x":1.2684144173594685E7,"y":2576510.0857820353},{"fnum":7,"pid":0,"x":1.268414416039375E7,"y":2576510.7615569676},{"fnum":7,"pid":0,"x":1.2684144117559081E7,"y":2576511.388530281},{"fnum":7,"pid":0,"x":1.2684144093073105E7,"y":2576512.068671468},{"fnum":7,"pid":0,"x":1.2684144004483579E7,"y":2576512.705985191},{"fnum":7,"pid":0,"x":1.2684144019396752E7,"y":2576513.368393894},{"fnum":7,"pid":0,"x":1.2684144045685157E7,"y":2576514.04008785},{"fnum":7,"pid":0,"x":1.2684144162419517E7,"y":2576514.711367179},{"fnum":7,"pid":0,"x":1.2684144200442538E7,"y":2576515.38177473},{"fnum":7,"pid":0,"x":1.2684144261786865E7,"y":2576516.019803134},{"fnum":7,"pid":0,"x":1.2684144309373908E7,"y":2576516.6262008063},{"fnum":7,"pid":0,"x":1.2684144377170607E7,"y":2576517.2794216755},{"fnum":7,"pid":0,"x":1.268414435826039E7,"y":2576517.947423702},{"fnum":7,"pid":0,"x":1.2684144396937514E7,"y":2576518.5553994672},{"fnum":7,"pid":0,"x":1.2684144446285106E7,"y":2576519.2292947364},{"fnum":7,"pid":0,"x":1.2684144485632513E7,"y":2576519.8767552273},{"fnum":7,"pid":0,"x":1.2684144492451672E7,"y":2576520.5234063636},{"fnum":7,"pid":0,"x":1.2684144505148828E7,"y":2576521.159935486},{"fnum":7,"pid":0,"x":1.2684144343812216E7,"y":2576521.7259928994},{"fnum":0,"pid":0,"x":0.0,"y":0.0},{"fnum":7,"pid":0,"x":1.2684143963682605E7,"y":2576522.1945162443},{"fnum":7,"pid":0,"x":1.2684143345889347E7,"y":2576522.393740733},{"fnum":7,"pid":0,"x":1.2684142814453397E7,"y":2576522.347684785},{"fnum":7,"pid":0,"x":1.2684142180306813E7,"y":2576522.177194579},{"fnum":7,"pid":0,"x":1.268414149997013E7,"y":2576522.1084269984},{"fnum":7,"pid":0,"x":1.2684140873643663E7,"y":2576522.0875076563},{"fnum":7,"pid":0,"x":1.2684140252705384E7,"y":2576522.1450701407},{"fnum":7,"pid":0,"x":1.2684139611517487E7,"y":2576522.16588566},{"fnum":7,"pid":0,"x":1.2684138929154888E7,"y":2576522.2535622194},{"fnum":7,"pid":0,"x":1.268413822949035E7,"y":2576522.2985819834},{"fnum":7,"pid":0,"x":1.2684137534608465E7,"y":2576522.392123798},{"fnum":7,"pid":0,"x":1.2684136823723389E7,"y":2576522.437029294},{"fnum":7,"pid":0,"x":1.2684136136069905E7,"y":2576522.538247308},{"fnum":7,"pid":0,"x":1.2684135551812368E7,"y":2576522.579690583},{"fnum":7,"pid":0,"x":1.268413487128722E7,"y":2576522.641386853},{"fnum":7,"pid":0,"x":1.268413423184494E7,"y":2576522.646996126},{"fnum":7,"pid":0,"x":1.2684133560139915E7,"y":2576522.685075917},{"fnum":7,"pid":0,"x":1.2684132910705602E7,"y":2576522.731887542},{"fnum":7,"pid":0,"x":1.2684132240734803E7,"y":2576522.7797112707},{"fnum":7,"pid":0,"x":1.2684131614505408E7,"y":2576522.8662098916},{"fnum":7,"pid":0,"x":1.268413095380673E7,"y":2576522.9355791095},{"fnum":7,"pid":0,"x":1.2684130293528248E7,"y":2576523.0069118324},{"fnum":7,"pid":0,"x":1.26841296332451E7,"y":2576523.002225571},{"fnum":7,"pid":0,"x":1.2684128985715594E7,"y":2576523.016069673},{"fnum":7,"pid":0,"x":1.268412829330576E7,"y":2576522.961436624},{"fnum":7,"pid":0,"x":1.2684127635250984E7,"y":2576522.974630547},{"fnum":7,"pid":0,"x":1.2684127024118453E7,"y":2576523.061461654},{"fnum":7,"pid":0,"x":1.2684126381276654E7,"y":2576523.100591955},{"fnum":7,"pid":0,"x":1.2684125742376763E7,"y":2576523.1470904583},{"fnum":0,"pid":0,"x":0.0,"y":0.0},{"fnum":7,"pid":0,"x":1.2684125389627406E7,"y":2576522.9134975225}]
