# Supplementary material for: Mobile augmented reality based indoor map for improving geo-visualization
Source: PeerJ Comput Sci. 2021 Sep 2;7:e704. doi: 10.7717/peerj-cs.704 (PMC8444080; doi:10.7717/peerj-cs.704)
Supplement: Supplemental Information 3 [file peerj-cs-07-704-s003.zip › point-lists/route-1/pf-1205-130138.json]

[
    {
        "fnum": 7,
        "pid": 0,
        "x": 1.268412475939727E7,
        "y": 2576488.9621140757
    },
    {
        "fnum": 7,
        "pid": 0,
        "x": 1.26841232594944E7,
        "y": 2576488.5929481136
    },
    {
        "fnum": 7,
        "pid": 0,
        "x": 1.2684121021457633E7,
        "y": 2576488.819742944
    },
    {
        "fnum": 7,
        "pid": 0,
        "x": 1.2684120028212357E7,
        "y": 2576488.5514976117
    },
    {
        "fnum": 7,
        "pid": 0,
        "x": 1.2684119163395476E7,
        "y": 2576488.730712442
    },
    {
        "fnum": 7,
        "pid": 0,
        "x": 1.268411823624774E7,
        "y": 2576488.547776294
    },
    {
        "fnum": 7,
        "pid": 0,
        "x": 1.2684117277651083E7,
        "y": 2576488.648758202
    },
    {
        "fnum": 7,
        "pid": 0,
        "x": 1.2684116342504652E7,
        "y": 2576488.6688013035
    },
    {
        "fnum": 7,
        "pid": 0,
        "x": 1.2684114284749217E7,
        "y": 2576488.6744779428
    },
    {
        "fnum": 7,
        "pid": 0,
        "x": 1.2684113204276124E7,
        "y": 2576488.575136409
    },
    {
        "fnum": 7,
        "pid": 0,
        "x": 1.2684112117564391E7,
        "y": 2576488.6541411146
    },
    {
        "fnum": 7,
        "pid": 0,
        "x": 1.2684111162859106E7,
        "y": 2576488.725944808
    },
    {
        "fnum": 7,
        "pid": 0,
        "x": 1.2684111227652837E7,
        "y": 2576488.710133912
    },
    {
        "fnum": 7,
        "pid": 0,
        "x": 1.2684110216052031E7,
        "y": 2576488.7235862953
    },
    {
        "fnum": 7,
        "pid": 0,
        "x": 1.2684111350569036E7,
        "y": 2576488.602068906
    },
    {
        "fnum": 7,
        "pid": 0,
        "x": 1.268411048160635E7,
        "y": 2576488.9269373147
    },
    {
        "fnum": 7,
        "pid": 0,
        "x": 1.2684111051005686E7,
        "y": 2576488.9406942604
    },
    {
        "fnum": 0,
        "pid": 0,
        "x": 0.0,
        "y": 0.0
    },
    {
        "fnum": 7,
        "pid": 0,
        "x": 1.268410997311852E7,
        "y": 2576489.7172487597
    },
    {
        "fnum": 7,
        "pid": 0,
        "x": 1.268410982865534E7,
        "y": 2576489.3043322973
    },
    {
        "fnum": 7,
        "pid": 0,
        "x": 1.2684109945868183E7,
        "y": 2576490.100890254
    },
    {
        "fnum": 7,
        "pid": 0,
        "x": 1.26841083729977E7,
        "y": 2576489.236194734
    },
    {
        "fnum": 7,
        "pid": 0,
        "x": 1.2684109715456836E7,
        "y": 2576489.186631411
    },
    {
        "fnum": 7,
        "pid": 0,
        "x": 1.268410910293229E7,
        "y": 2576490.293701608
    },
    {
        "fnum": 7,
        "pid": 0,
        "x": 1.268410965909896E7,
        "y": 2576490.9814815954
    },
    {
        "fnum": 7,
        "pid": 0,
        "x": 1.2684109513153484E7,
        "y": 2576491.4757360006
    },
    {
        "fnum": 7,
        "pid": 0,
        "x": 1.268410962565663E7,
        "y": 2576492.426825904
    },
    {
        "fnum": 7,
        "pid": 0,
        "x": 1.2684109643884704E7,
        "y": 2576492.0859484165
    },
    {
        "fnum": 7,
        "pid": 0,
        "x": 1.2684109367740117E7,
        "y": 2576492.9759418797
    },
    {
        "fnum": 7,
        "pid": 0,
        "x": 1.2684109603124417E7,
        "y": 2576493.3315104675
    },
    {
        "fnum": 7,
        "pid": 0,
        "x": 1.2684109343149222E7,
        "y": 2576494.2382043703
    },
    {
        "fnum": 7,
        "pid": 0,
        "x": 1.2684109616312584E7,
        "y": 2576495.2155609424
    },
    {
        "fnum": 7,
        "pid": 0,
        "x": 1.2684109308992691E7,
        "y": 2576496.089247097
    },
    {
        "fnum": 7,
        "pid": 0,
        "x": 1.2684109510611735E7,
        "y": 2576496.660613395
    },
    {
        "fnum": 7,
        "pid": 0,
        "x": 1.2684109344497617E7,
        "y": 2576497.5073160976
    },
    {
        "fnum": 7,
        "pid": 0,
        "x": 1.2684109559218867E7,
        "y": 2576498.0765387523
    },
    {
        "fnum": 7,
        "pid": 0,
        "x": 1.2684109383746317E7,
        "y": 2576498.978308148
    },
    {
        "fnum": 7,
        "pid": 0,
        "x": 1.268410958076114E7,
        "y": 2576499.367203724
    },
    {
        "fnum": 7,
        "pid": 0,
        "x": 1.2684109349467253E7,
        "y": 2576500.253144848
    },
    {
        "fnum": 7,
        "pid": 0,
        "x": 1.2684109563644618E7,
        "y": 2576500.1405934896
    },
    {
        "fnum": 7,
        "pid": 0,
        "x": 1.268410926937655E7,
        "y": 2576500.9375375947
    },
    {
        "fnum": 7,
        "pid": 0,
        "x": 1.2684109427433247E7,
        "y": 2576501.592972323
    },
    {
        "fnum": 7,
        "pid": 0,
        "x": 1.2684109297013192E7,
        "y": 2576502.433438864
    },
    {
        "fnum": 7,
        "pid": 0,
        "x": 1.2684109491699899E7,
        "y": 2576504.03467856
    },
    {
        "fnum": 7,
        "pid": 0,
        "x": 1.268410944313764E7,
        "y": 2576505.421994213
    },
    {
        "fnum": 7,
        "pid": 0,
        "x": 1.2684109363734044E7,
        "y": 2576506.344119168
    },
    {
        "fnum": 7,
        "pid": 0,
        "x": 1.2684109445765585E7,
        "y": 2576507.1994594177
    },
    {
        "fnum": 7,
        "pid": 0,
        "x": 1.2684109518401017E7,
        "y": 2576508.366447172
    },
    {
        "fnum": 7,
        "pid": 0,
        "x": 1.2684109412441669E7,
        "y": 2576509.2551942887
    },
    {
        "fnum": 7,
        "pid": 0,
        "x": 1.2684109577701151E7,
        "y": 2576509.839090948
    },
    {
        "fnum": 7,
        "pid": 0,
        "x": 1.268410945127238E7,
        "y": 2576510.689774051
    },
    {
        "fnum": 7,
        "pid": 0,
        "x": 1.2684109621381177E7,
        "y": 2576511.4514445276
    },
    {
        "fnum": 7,
        "pid": 0,
        "x": 1.2684109373885838E7,
        "y": 2576512.3436132376
    },
    {
        "fnum": 7,
        "pid": 0,
        "x": 1.2684109731990345E7,
        "y": 2576512.821935275
    },
    {
        "fnum": 7,
        "pid": 0,
        "x": 1.2684109651355466E7,
        "y": 2576513.682393019
    },
    {
        "fnum": 7,
        "pid": 0,
        "x": 1.2684110338845536E7,
        "y": 2576513.719920442
    },
    {
        "fnum": 7,
        "pid": 0,
        "x": 1.268411037996597E7,
        "y": 2576513.647782215
    },
    {
        "fnum": 0,
        "pid": 0,
        "x": 0.0,
        "y": 0.0
    },
    {
        "fnum": 7,
        "pid": 0,
        "x": 1.2684112095490966E7,
        "y": 2576514.898885679
    },
    {
        "fnum": 7,
        "pid": 0,
        "x": 1.268411284446473E7,
        "y": 2576515.4494464677
    },
    {
        "fnum": 7,
        "pid": 0,
        "x": 1.268411400587361E7,
        "y": 2576515.3843842987
    },
    {
        "fnum": 7,
        "pid": 0,
        "x": 1.2684114959698126E7,
        "y": 2576515.4414423644
    },
    {
        "fnum": 7,
        "pid": 0,
        "x": 1.2684115111995626E7,
        "y": 2576515.422958857
    },
    {
        "fnum": 7,
        "pid": 0,
        "x": 1.268411599952347E7,
        "y": 2576515.422467688
    },
    {
        "fnum": 7,
        "pid": 0,
        "x": 1.2684114975017954E7,
        "y": 2576515.3520466853
    },
    {
        "fnum": 7,
        "pid": 0,
        "x": 1.268411527619283E7,
        "y": 2576515.281554344
    },
    {
        "fnum": 7,
        "pid": 0,
        "x": 1.2684116192434445E7,
        "y": 2576515.53047197
    },
    {
        "fnum": 7,
        "pid": 0,
        "x": 1.2684117067626365E7,
        "y": 2576515.3836703384
    },
    {
        "fnum": 7,
        "pid": 0,
        "x": 1.2684117924698506E7,
        "y": 2576515.6260230853
    },
    {
        "fnum": 7,
        "pid": 0,
        "x": 1.2684120591063535E7,
        "y": 2576515.3040180225
    },
    {
        "fnum": 7,
        "pid": 0,
        "x": 1.2684121506027568E7,
        "y": 2576515.4524307977
    },
    {
        "fnum": 7,
        "pid": 0,
        "x": 1.268412309914479E7,
        "y": 2576515.311124421
    },
    {
        "fnum": 7,
        "pid": 0,
        "x": 1.2684124000235768E7,
        "y": 2576515.445784153
    },
    {
        "fnum": 7,
        "pid": 0,
        "x": 1.2684125221424945E7,
        "y": 2576515.240649226
    },
    {
        "fnum": 7,
        "pid": 0,
        "x": 1.2684125808641253E7,
        "y": 2576514.9829936572
    },
    {
        "fnum": 0,
        "pid": 0,
        "x": 0.0,
        "y": 0.0
    },
    {
        "fnum": 7,
        "pid": 0,
        "x": 1.2684125938192727E7,
        "y": 2576514.1989770248
    },
    {
        "fnum": 7,
        "pid": 0,
        "x": 1.2684125229360068E7,
        "y": 2576514.592896579
    },
    {
        "fnum": 7,
        "pid": 0,
        "x": 1.2684124784019483E7,
        "y": 2576514.4274127665
    },
    {
        "fnum": 7,
        "pid": 0,
        "x": 1.2684125538175995E7,
        "y": 2576513.2139047184
    },
    {
        "fnum": 7,
        "pid": 0,
        "x": 1.2684125752467258E7,
        "y": 2576512.3317002384
    },
    {
        "fnum": 7,
        "pid": 0,
        "x": 1.2684125535576653E7,
        "y": 2576511.3959781076
    },
    {
        "fnum": 7,
        "pid": 0,
        "x": 1.268412551467295E7,
        "y": 2576510.4014539937
    },
    {
        "fnum": 7,
        "pid": 0,
        "x": 1.2684125872602997E7,
        "y": 2576509.571281743
    },
    {
        "fnum": 7,
        "pid": 0,
        "x": 1.268412552348816E7,
        "y": 2576509.558372264
    },
    {
        "fnum": 7,
        "pid": 0,
        "x": 1.2684125566069921E7,
        "y": 2576508.8956290744
    },
    {
        "fnum": 7,
        "pid": 0,
        "x": 1.2684125263457965E7,
        "y": 2576506.7583556506
    },
    {
        "fnum": 7,
        "pid": 0,
        "x": 1.2684125743515823E7,
        "y": 2576505.9359231037
    },
    {
        "fnum": 7,
        "pid": 0,
        "x": 1.268412521606712E7,
        "y": 2576504.9120743675
    },
    {
        "fnum": 7,
        "pid": 0,
        "x": 1.2684125753770955E7,
        "y": 2576504.1860910594
    },
    {
        "fnum": 7,
        "pid": 0,
        "x": 1.2684125355129719E7,
        "y": 2576503.2680979986
    },
    {
        "fnum": 7,
        "pid": 0,
        "x": 1.2684125566594467E7,
        "y": 2576502.1826338572
    },
    {
        "fnum": 7,
        "pid": 0,
        "x": 1.2684125251577087E7,
        "y": 2576501.785080966
    },
    {
        "fnum": 7,
        "pid": 0,
        "x": 1.2684125272519443E7,
        "y": 2576501.446256482
    },
    {
        "fnum": 7,
        "pid": 0,
        "x": 1.2684125733026357E7,
        "y": 2576500.663909517
    },
    {
        "fnum": 7,
        "pid": 0,
        "x": 1.2684125284531953E7,
        "y": 2576498.474200044
    },
    {
        "fnum": 7,
        "pid": 0,
        "x": 1.2684125708765293E7,
        "y": 2576497.583764258
    },
    {
        "fnum": 7,
        "pid": 0,
        "x": 1.2684125354637966E7,
        "y": 2576497.0632849303
    },
    {
        "fnum": 7,
        "pid": 0,
        "x": 1.2684125408609163E7,
        "y": 2576495.740647488
    },
    {
        "fnum": 7,
        "pid": 0,
        "x": 1.2684125537929917E7,
        "y": 2576494.605430348
    },
    {
        "fnum": 7,
        "pid": 0,
        "x": 1.2684125690834414E7,
        "y": 2576493.8395265145
    },
    {
        "fnum": 7,
        "pid": 0,
        "x": 1.2684126120715942E7,
        "y": 2576492.6444672844
    },
    {
        "fnum": 7,
        "pid": 0,
        "x": 1.268412618051411E7,
        "y": 2576491.805918194
    },
    {
        "fnum": 7,
        "pid": 0,
        "x": 1.2684126328275386E7,
        "y": 2576491.2484915033
    },
    {
        "fnum": 0,
        "pid": 0,
        "x": 0.0,
        "y": 0.0
    },
    {
        "fnum": 7,
        "pid": 0,
        "x": 1.268412566693034E7,
        "y": 2576490.495149101
    },
    {
        "fnum": 7,
        "pid": 0,
        "x": 1.2684125473809548E7,
        "y": 2576489.4882548265
    },
    {
        "fnum": 7,
        "pid": 0,
        "x": 1.2684125736183753E7,
        "y": 2576491.7791699083
    },
    {
        "fnum": 7,
        "pid": 0,
        "x": 1.2684126024019437E7,
        "y": 2576492.8833131394
    },
    {
        "fnum": 7,
        "pid": 0,
        "x": 1.268412582979554E7,
        "y": 2576490.267017152
    },
    {
        "fnum": 7,
        "pid": 0,
        "x": 1.2684126047256507E7,
        "y": 2576488.75047956
    },
    {
        "fnum": 7,
        "pid": 0,
        "x": 1.2684126877256025E7,
        "y": 2576488.7197672874
    },
    {
        "fnum": 7,
        "pid": 0,
        "x": 1.2684128454039928E7,
        "y": 2576488.3930780645
    },
    {
        "fnum": 7,
        "pid": 0,
        "x": 1.2684129379147233E7,
        "y": 2576488.0218718215
    },
    {
        "fnum": 7,
        "pid": 0,
        "x": 1.2684129985353334E7,
        "y": 2576487.997546337
    },
    {
        "fnum": 7,
        "pid": 0,
        "x": 1.2684130542270979E7,
        "y": 2576488.612811828
    },
    {
        "fnum": 7,
        "pid": 0,
        "x": 1.2684131543210598E7,
        "y": 2576488.7003374575
    },
    {
        "fnum": 7,
        "pid": 0,
        "x": 1.2684131888486944E7,
        "y": 2576488.916455283
    },
    {
        "fnum": 7,
        "pid": 0,
        "x": 1.2684132905499622E7,
        "y": 2576488.839813413
    },
    {
        "fnum": 7,
        "pid": 0,
        "x": 1.2684133728146674E7,
        "y": 2576488.5023411433
    },
    {
        "fnum": 7,
        "pid": 0,
        "x": 1.2684134595651655E7,
        "y": 2576488.4704950177
    },
    {
        "fnum": 7,
        "pid": 0,
        "x": 1.2684135467777915E7,
        "y": 2576488.4168660063
    },
    {
        "fnum": 7,
        "pid": 0,
        "x": 1.2684136339866186E7,
        "y": 2576488.4877342316
    },
    {
        "fnum": 7,
        "pid": 0,
        "x": 1.2684137184265185E7,
        "y": 2576488.613900443
    },
    {
        "fnum": 7,
        "pid": 0,
        "x": 1.2684138046033973E7,
        "y": 2576488.5764850215
    },
    {
        "fnum": 7,
        "pid": 0,
        "x": 1.2684137952182485E7,
        "y": 2576488.7010070486
    },
    {
        "fnum": 7,
        "pid": 0,
        "x": 1.2684138844294652E7,
        "y": 2576488.6798369675
    },
    {
        "fnum": 7,
        "pid": 0,
        "x": 1.2684139735134244E7,
        "y": 2576488.676320025
    },
    {
        "fnum": 7,
        "pid": 0,
        "x": 1.2684138698789155E7,
        "y": 2576488.415682575
    },
    {
        "fnum": 7,
        "pid": 0,
        "x": 1.268413945790027E7,
        "y": 2576488.8049577484
    },
    {
        "fnum": 7,
        "pid": 0,
        "x": 1.2684141279808631E7,
        "y": 2576488.4341936517
    },
    {
        "fnum": 7,
        "pid": 0,
        "x": 1.2684141955427982E7,
        "y": 2576488.96218943
    },
    {
        "fnum": 7,
        "pid": 0,
        "x": 1.2684142754741391E7,
        "y": 2576488.7476912206
    },
    {
        "fnum": 7,
        "pid": 0,
        "x": 1.2684143654792475E7,
        "y": 2576488.973130574
    },
    {
        "fnum": 7,
        "pid": 0,
        "x": 1.268414330938576E7,
        "y": 2576489.4313362385
    },
    {
        "fnum": 0,
        "pid": 0,
        "x": 0.0,
        "y": 0.0
    },
    {
        "fnum": 7,
        "pid": 0,
        "x": 1.268414294800571E7,
        "y": 2576489.000185654
    },
    {
        "fnum": 7,
        "pid": 0,
        "x": 1.2684144045947084E7,
        "y": 2576489.9218580695
    },
    {
        "fnum": 7,
        "pid": 0,
        "x": 1.2684145035789184E7,
        "y": 2576490.191476253
    },
    {
        "fnum": 7,
        "pid": 0,
        "x": 1.2684145396393254E7,
        "y": 2576490.8926684684
    },
    {
        "fnum": 7,
        "pid": 0,
        "x": 1.2684145682816815E7,
        "y": 2576491.1900276914
    },
    {
        "fnum": 7,
        "pid": 0,
        "x": 1.268414581299524E7,
        "y": 2576491.07434332
    },
    {
        "fnum": 7,
        "pid": 0,
        "x": 1.2684145740548017E7,
        "y": 2576491.936884843
    },
    {
        "fnum": 7,
        "pid": 0,
        "x": 1.2684145279213093E7,
        "y": 2576492.702450858
    },
    {
        "fnum": 7,
        "pid": 0,
        "x": 1.268414558855752E7,
        "y": 2576493.5938575324
    },
    {
        "fnum": 7,
        "pid": 0,
        "x": 1.2684145429294463E7,
        "y": 2576493.9775507827
    },
    {
        "fnum": 7,
        "pid": 0,
        "x": 1.2684145559008323E7,
        "y": 2576494.8539967733
    },
    {
        "fnum": 7,
        "pid": 0,
        "x": 1.268414545193313E7,
        "y": 2576494.4210687946
    },
    {
        "fnum": 7,
        "pid": 0,
        "x": 1.2684145494687071E7,
        "y": 2576495.321476293
    },
    {
        "fnum": 7,
        "pid": 0,
        "x": 1.2684145458232988E7,
        "y": 2576494.4215949965
    },
    {
        "fnum": 7,
        "pid": 0,
        "x": 1.2684145487665106E7,
        "y": 2576495.350402309
    },
    {
        "fnum": 7,
        "pid": 0,
        "x": 1.268414553070525E7,
        "y": 2576497.373935964
    },
    {
        "fnum": 7,
        "pid": 0,
        "x": 1.2684145526308302E7,
        "y": 2576498.303832296
    },
    {
        "fnum": 7,
        "pid": 0,
        "x": 1.26841455408016E7,
        "y": 2576501.0557273636
    },
    {
        "fnum": 7,
        "pid": 0,
        "x": 1.2684145587173557E7,
        "y": 2576501.9853293956
    },
    {
        "fnum": 7,
        "pid": 0,
        "x": 1.2684145515706519E7,
        "y": 2576503.2050818866
    },
    {
        "fnum": 7,
        "pid": 0,
        "x": 1.268414560272561E7,
        "y": 2576504.1222055387
    },
    {
        "fnum": 7,
        "pid": 0,
        "x": 1.268414559091955E7,
        "y": 2576503.167928605
    },
    {
        "fnum": 7,
        "pid": 0,
        "x": 1.2684145618315663E7,
        "y": 2576504.037425562
    },
    {
        "fnum": 7,
        "pid": 0,
        "x": 1.2684145610601664E7,
        "y": 2576504.950253621
    },
    {
        "fnum": 7,
        "pid": 0,
        "x": 1.2684145476243297E7,
        "y": 2576502.867994254
    },
    {
        "fnum": 7,
        "pid": 0,
        "x": 1.2684145599293202E7,
        "y": 2576503.8210078846
    },
    {
        "fnum": 7,
        "pid": 0,
        "x": 1.2684145506502539E7,
        "y": 2576504.2616140353
    },
    {
        "fnum": 7,
        "pid": 0,
        "x": 1.2684145593000367E7,
        "y": 2576505.194226803
    },
    {
        "fnum": 7,
        "pid": 0,
        "x": 1.2684145550536362E7,
        "y": 2576505.6185164005
    },
    {
        "fnum": 7,
        "pid": 0,
        "x": 1.2684145601560382E7,
        "y": 2576506.4919574605
    },
    {
        "fnum": 7,
        "pid": 0,
        "x": 1.2684145529585818E7,
        "y": 2576507.2066969164
    },
    {
        "fnum": 7,
        "pid": 0,
        "x": 1.2684145579976369E7,
        "y": 2576508.078897746
    },
    {
        "fnum": 7,
        "pid": 0,
        "x": 1.2684145555412404E7,
        "y": 2576508.9410883095
    },
    {
        "fnum": 7,
        "pid": 0,
        "x": 1.2684145602958312E7,
        "y": 2576509.806407789
    },
    {
        "fnum": 7,
        "pid": 0,
        "x": 1.268414558266908E7,
        "y": 2576510.739098502
    },
    {
        "fnum": 7,
        "pid": 0,
        "x": 1.268414557349093E7,
        "y": 2576511.592508616
    },
    {
        "fnum": 7,
        "pid": 0,
        "x": 1.2684145495541466E7,
        "y": 2576512.5530336644
    },
    {
        "fnum": 7,
        "pid": 0,
        "x": 1.2684145447409576E7,
        "y": 2576513.421954974
    },
    {
        "fnum": 7,
        "pid": 0,
        "x": 1.2684145371135592E7,
        "y": 2576513.829366473
    },
    {
        "fnum": 7,
        "pid": 0,
        "x": 1.2684145278275695E7,
        "y": 2576514.565028808
    },
    {
        "fnum": 7,
        "pid": 0,
        "x": 1.268414529990492E7,
        "y": 2576514.4230566532
    },
    {
        "fnum": 0,
        "pid": 0,
        "x": 0.0,
        "y": 0.0
    },
    {
        "fnum": 7,
        "pid": 0,
        "x": 1.2684145548638113E7,
        "y": 2576514.139540258
    },
    {
        "fnum": 7,
        "pid": 0,
        "x": 1.2684145409024399E7,
        "y": 2576513.1468916684
    },
    {
        "fnum": 7,
        "pid": 0,
        "x": 1.2684144496719535E7,
        "y": 2576514.793603799
    },
    {
        "fnum": 7,
        "pid": 0,
        "x": 1.2684143336848516E7,
        "y": 2576515.191482179
    },
    {
        "fnum": 7,
        "pid": 0,
        "x": 1.2684143745844388E7,
        "y": 2576515.181649388
    },
    {
        "fnum": 7,
        "pid": 0,
        "x": 1.2684142909577668E7,
        "y": 2576515.332228331
    },
    {
        "fnum": 7,
        "pid": 0,
        "x": 1.2684143082841951E7,
        "y": 2576515.1326259924
    },
    {
        "fnum": 7,
        "pid": 0,
        "x": 1.2684142240457388E7,
        "y": 2576515.411096581
    },
    {
        "fnum": 7,
        "pid": 0,
        "x": 1.2684140635460546E7,
        "y": 2576515.1580689037
    },
    {
        "fnum": 7,
        "pid": 0,
        "x": 1.2684139784039592E7,
        "y": 2576515.3935478097
    },
    {
        "fnum": 7,
        "pid": 0,
        "x": 1.268413811752091E7,
        "y": 2576515.267335556
    },
    {
        "fnum": 7,
        "pid": 0,
        "x": 1.2684137220296318E7,
        "y": 2576515.42729123
    },
    {
        "fnum": 7,
        "pid": 0,
        "x": 1.268413674090148E7,
        "y": 2576515.2914110594
    },
    {
        "fnum": 7,
        "pid": 0,
        "x": 1.2684135929096658E7,
        "y": 2576515.3574982206
    },
    {
        "fnum": 7,
        "pid": 0,
        "x": 1.2684136390807047E7,
        "y": 2576515.217526292
    },
    {
        "fnum": 7,
        "pid": 0,
        "x": 1.2684135671740698E7,
        "y": 2576515.344899209
    },
    {
        "fnum": 7,
        "pid": 0,
        "x": 1.268413488900825E7,
        "y": 2576515.3229573155
    },
    {
        "fnum": 7,
        "pid": 0,
        "x": 1.2684134617863059E7,
        "y": 2576515.2681803172
    },
    {
        "fnum": 7,
        "pid": 0,
        "x": 1.2684133587367361E7,
        "y": 2576515.280929904
    },
    {
        "fnum": 7,
        "pid": 0,
        "x": 1.2684132731369201E7,
        "y": 2576515.3209754587
    },
    {
        "fnum": 7,
        "pid": 0,
        "x": 1.2684132710344873E7,
        "y": 2576515.280949004
    },
    {
        "fnum": 7,
        "pid": 0,
        "x": 1.2684131859236768E7,
        "y": 2576515.3895549094
    },
    {
        "fnum": 7,
        "pid": 0,
        "x": 1.2684132019909108E7,
        "y": 2576515.2903792374
    },
    {
        "fnum": 7,
        "pid": 0,
        "x": 1.2684131133272424E7,
        "y": 2576515.413505066
    },
    {
        "fnum": 7,
        "pid": 0,
        "x": 1.2684131843008207E7,
        "y": 2576515.3596879845
    },
    {
        "fnum": 7,
        "pid": 0,
        "x": 1.2684130916035617E7,
        "y": 2576515.3313588467
    },
    {
        "fnum": 7,
        "pid": 0,
        "x": 1.2684130471590575E7,
        "y": 2576515.2961636623
    },
    {
        "fnum": 7,
        "pid": 0,
        "x": 1.2684129581731727E7,
        "y": 2576515.307451762
    },
    {
        "fnum": 7,
        "pid": 0,
        "x": 1.2684128773340208E7,
        "y": 2576515.310987204
    },
    {
        "fnum": 7,
        "pid": 0,
        "x": 1.268412839948541E7,
        "y": 2576515.199598391
    },
    {
        "fnum": 7,
        "pid": 0,
        "x": 1.2684126756886931E7,
        "y": 2576513.483873716
    },
    {
        "fnum": 7,
        "pid": 0,
        "x": 1.2684125988781545E7,
        "y": 2576513.327479897
    },
    {
        "fnum": 0,
        "pid": 0,
        "x": 0.0,
        "y": 0.0
    },
    {
        "fnum": 7,
        "pid": 0,
        "x": 1.2684125155741474E7,
        "y": 2576514.5017735306
    }
]
