# Supplementary material for: Mobile augmented reality based indoor map for improving geo-visualization
Source: PeerJ Comput Sci. 2021 Sep 2;7:e704. doi: 10.7717/peerj-cs.704 (PMC8444080; doi:10.7717/peerj-cs.704)
Supplement: Supplemental Information 3 [file peerj-cs-07-704-s003.zip › point-lists/route-1/pf-1205-130446.json]

[
    {
        "fnum": 7,
        "pid": 0,
        "x": 1.2684125414300734E7,
        "y": 2576490.982857914
    },
    {
        "fnum": 7,
        "pid": 0,
        "x": 1.2684125926281478E7,
        "y": 2576490.72883984
    },
    {
        "fnum": 7,
        "pid": 0,
        "x": 1.2684126096203238E7,
        "y": 2576489.4032575046
    },
    {
        "fnum": 7,
        "pid": 0,
        "x": 1.2684123552672489E7,
        "y": 2576488.433586576
    },
    {
        "fnum": 7,
        "pid": 0,
        "x": 1.2684121223477464E7,
        "y": 2576488.9155502366
    },
    {
        "fnum": 7,
        "pid": 0,
        "x": 1.2684120322251717E7,
        "y": 2576488.5456506996
    },
    {
        "fnum": 7,
        "pid": 0,
        "x": 1.2684119710884424E7,
        "y": 2576488.6771990894
    },
    {
        "fnum": 7,
        "pid": 0,
        "x": 1.2684118815071715E7,
        "y": 2576488.6259601163
    },
    {
        "fnum": 7,
        "pid": 0,
        "x": 1.26841162583263E7,
        "y": 2576488.6117791026
    },
    {
        "fnum": 7,
        "pid": 0,
        "x": 1.2684115325922651E7,
        "y": 2576488.686284794
    },
    {
        "fnum": 7,
        "pid": 0,
        "x": 1.2684113468765913E7,
        "y": 2576488.645452574
    },
    {
        "fnum": 7,
        "pid": 0,
        "x": 1.268411255286556E7,
        "y": 2576488.7140276707
    },
    {
        "fnum": 7,
        "pid": 0,
        "x": 1.268411174472802E7,
        "y": 2576488.6447775452
    },
    {
        "fnum": 7,
        "pid": 0,
        "x": 1.2684110979466567E7,
        "y": 2576488.728830256
    },
    {
        "fnum": 7,
        "pid": 0,
        "x": 1.2684111047037248E7,
        "y": 2576488.6888213423
    },
    {
        "fnum": 7,
        "pid": 0,
        "x": 1.2684110136373006E7,
        "y": 2576488.895656984
    },
    {
        "fnum": 7,
        "pid": 0,
        "x": 1.2684110713300081E7,
        "y": 2576488.6717553106
    },
    {
        "fnum": 7,
        "pid": 0,
        "x": 1.268410991012035E7,
        "y": 2576489.046881768
    },
    {
        "fnum": 7,
        "pid": 0,
        "x": 1.268411038757189E7,
        "y": 2576488.7002083166
    },
    {
        "fnum": 0,
        "pid": 0,
        "x": 0.0,
        "y": 0.0
    },
    {
        "fnum": 7,
        "pid": 0,
        "x": 1.2684110110473134E7,
        "y": 2576489.290217945
    },
    {
        "fnum": 7,
        "pid": 0,
        "x": 1.2684109865839137E7,
        "y": 2576488.950296194
    },
    {
        "fnum": 7,
        "pid": 0,
        "x": 1.2684109951895086E7,
        "y": 2576489.721925198
    },
    {
        "fnum": 7,
        "pid": 0,
        "x": 1.2684108335471584E7,
        "y": 2576489.0203846465
    },
    {
        "fnum": 7,
        "pid": 0,
        "x": 1.2684108851212226E7,
        "y": 2576489.339246239
    },
    {
        "fnum": 7,
        "pid": 0,
        "x": 1.2684108486786302E7,
        "y": 2576490.802889374
    },
    {
        "fnum": 7,
        "pid": 0,
        "x": 1.268410957382343E7,
        "y": 2576491.3154494716
    },
    {
        "fnum": 7,
        "pid": 0,
        "x": 1.268410941740446E7,
        "y": 2576491.5256638024
    },
    {
        "fnum": 7,
        "pid": 0,
        "x": 1.268410975914298E7,
        "y": 2576492.249910424
    },
    {
        "fnum": 7,
        "pid": 0,
        "x": 1.2684109520052413E7,
        "y": 2576492.619250001
    },
    {
        "fnum": 7,
        "pid": 0,
        "x": 1.2684109515975358E7,
        "y": 2576493.51750549
    },
    {
        "fnum": 7,
        "pid": 0,
        "x": 1.2684109620849386E7,
        "y": 2576493.2045012196
    },
    {
        "fnum": 7,
        "pid": 0,
        "x": 1.2684109579290194E7,
        "y": 2576494.0214050086
    },
    {
        "fnum": 7,
        "pid": 0,
        "x": 1.2684109468505403E7,
        "y": 2576495.653013078
    },
    {
        "fnum": 7,
        "pid": 0,
        "x": 1.2684109431460511E7,
        "y": 2576496.5825082758
    },
    {
        "fnum": 7,
        "pid": 0,
        "x": 1.2684109461227806E7,
        "y": 2576497.630324579
    },
    {
        "fnum": 7,
        "pid": 0,
        "x": 1.2684109441376988E7,
        "y": 2576498.5504409755
    },
    {
        "fnum": 7,
        "pid": 0,
        "x": 1.2684109536891732E7,
        "y": 2576498.9389957716
    },
    {
        "fnum": 7,
        "pid": 0,
        "x": 1.2684109399217684E7,
        "y": 2576499.8546573273
    },
    {
        "fnum": 7,
        "pid": 0,
        "x": 1.2684109522313803E7,
        "y": 2576499.5967789283
    },
    {
        "fnum": 7,
        "pid": 0,
        "x": 1.268410941809077E7,
        "y": 2576500.5060275476
    },
    {
        "fnum": 7,
        "pid": 0,
        "x": 1.2684109555900197E7,
        "y": 2576499.7061073943
    },
    {
        "fnum": 7,
        "pid": 0,
        "x": 1.2684109363518061E7,
        "y": 2576500.5899440125
    },
    {
        "fnum": 7,
        "pid": 0,
        "x": 1.268410948730011E7,
        "y": 2576499.901608114
    },
    {
        "fnum": 7,
        "pid": 0,
        "x": 1.268410932625649E7,
        "y": 2576500.801192491
    },
    {
        "fnum": 7,
        "pid": 0,
        "x": 1.2684109343703626E7,
        "y": 2576500.8734036186
    },
    {
        "fnum": 7,
        "pid": 0,
        "x": 1.268410938077823E7,
        "y": 2576501.6740719187
    },
    {
        "fnum": 7,
        "pid": 0,
        "x": 1.268410946610126E7,
        "y": 2576503.4169961945
    },
    {
        "fnum": 7,
        "pid": 0,
        "x": 1.2684109399874892E7,
        "y": 2576504.319257049
    },
    {
        "fnum": 7,
        "pid": 0,
        "x": 1.2684109539979177E7,
        "y": 2576505.372454875
    },
    {
        "fnum": 7,
        "pid": 0,
        "x": 1.2684109379800143E7,
        "y": 2576506.2893836475
    },
    {
        "fnum": 7,
        "pid": 0,
        "x": 1.2684109541049317E7,
        "y": 2576506.541494499
    },
    {
        "fnum": 7,
        "pid": 0,
        "x": 1.2684109384234786E7,
        "y": 2576507.407641931
    },
    {
        "fnum": 7,
        "pid": 0,
        "x": 1.268410950769294E7,
        "y": 2576506.965616363
    },
    {
        "fnum": 7,
        "pid": 0,
        "x": 1.2684109388577947E7,
        "y": 2576507.7961290255
    },
    {
        "fnum": 7,
        "pid": 0,
        "x": 1.2684109550076574E7,
        "y": 2576508.2106034867
    },
    {
        "fnum": 7,
        "pid": 0,
        "x": 1.268410942697987E7,
        "y": 2576509.104776743
    },
    {
        "fnum": 7,
        "pid": 0,
        "x": 1.2684109524403628E7,
        "y": 2576509.95572067
    },
    {
        "fnum": 7,
        "pid": 0,
        "x": 1.2684109376975216E7,
        "y": 2576510.862142013
    },
    {
        "fnum": 7,
        "pid": 0,
        "x": 1.2684109562504051E7,
        "y": 2576512.23125112
    },
    {
        "fnum": 7,
        "pid": 0,
        "x": 1.2684109566518234E7,
        "y": 2576513.1291396036
    },
    {
        "fnum": 7,
        "pid": 0,
        "x": 1.2684110064770803E7,
        "y": 2576512.5778612816
    },
    {
        "fnum": 0,
        "pid": 0,
        "x": 0.0,
        "y": 0.0
    },
    {
        "fnum": 7,
        "pid": 0,
        "x": 1.2684109677505992E7,
        "y": 2576513.323578886
    },
    {
        "fnum": 7,
        "pid": 0,
        "x": 1.2684110249499924E7,
        "y": 2576512.4508540886
    },
    {
        "fnum": 7,
        "pid": 0,
        "x": 1.268411014541403E7,
        "y": 2576514.0482164393
    },
    {
        "fnum": 7,
        "pid": 0,
        "x": 1.2684109753865201E7,
        "y": 2576514.3857344966
    },
    {
        "fnum": 7,
        "pid": 0,
        "x": 1.2684112449320288E7,
        "y": 2576514.967825731
    },
    {
        "fnum": 7,
        "pid": 0,
        "x": 1.2684113181195641E7,
        "y": 2576515.559709195
    },
    {
        "fnum": 7,
        "pid": 0,
        "x": 1.2684114945121845E7,
        "y": 2576515.2736423123
    },
    {
        "fnum": 7,
        "pid": 0,
        "x": 1.2684115890571773E7,
        "y": 2576515.466095756
    },
    {
        "fnum": 7,
        "pid": 0,
        "x": 1.2684115730108328E7,
        "y": 2576515.346111713
    },
    {
        "fnum": 7,
        "pid": 0,
        "x": 1.2684116622869696E7,
        "y": 2576515.436642578
    },
    {
        "fnum": 7,
        "pid": 0,
        "x": 1.2684116907814283E7,
        "y": 2576515.4167190683
    },
    {
        "fnum": 7,
        "pid": 0,
        "x": 1.2684118344091658E7,
        "y": 2576515.3848802326
    },
    {
        "fnum": 7,
        "pid": 0,
        "x": 1.2684119250507254E7,
        "y": 2576515.5552326
    },
    {
        "fnum": 7,
        "pid": 0,
        "x": 1.2684118635600528E7,
        "y": 2576515.396393088
    },
    {
        "fnum": 7,
        "pid": 0,
        "x": 1.268411955783145E7,
        "y": 2576515.511366748
    },
    {
        "fnum": 7,
        "pid": 0,
        "x": 1.2684119350275677E7,
        "y": 2576515.391754169
    },
    {
        "fnum": 7,
        "pid": 0,
        "x": 1.2684120310449189E7,
        "y": 2576515.5078323097
    },
    {
        "fnum": 7,
        "pid": 0,
        "x": 1.268412127123944E7,
        "y": 2576515.3840376185
    },
    {
        "fnum": 7,
        "pid": 0,
        "x": 1.2684123024029054E7,
        "y": 2576515.390656852
    },
    {
        "fnum": 7,
        "pid": 0,
        "x": 1.268412389748833E7,
        "y": 2576515.4490434434
    },
    {
        "fnum": 7,
        "pid": 0,
        "x": 1.2684124241031874E7,
        "y": 2576515.25052736
    },
    {
        "fnum": 7,
        "pid": 0,
        "x": 1.268412512105333E7,
        "y": 2576515.2443317007
    },
    {
        "fnum": 7,
        "pid": 0,
        "x": 1.2684125294705154E7,
        "y": 2576515.2100395686
    },
    {
        "fnum": 0,
        "pid": 0,
        "x": 0.0,
        "y": 0.0
    },
    {
        "fnum": 7,
        "pid": 0,
        "x": 1.2684124483977977E7,
        "y": 2576515.3550073756
    },
    {
        "fnum": 7,
        "pid": 0,
        "x": 1.2684125533971699E7,
        "y": 2576513.2305990676
    },
    {
        "fnum": 7,
        "pid": 0,
        "x": 1.2684125658328036E7,
        "y": 2576512.288347943
    },
    {
        "fnum": 7,
        "pid": 0,
        "x": 1.2684125454442319E7,
        "y": 2576511.6991012953
    },
    {
        "fnum": 7,
        "pid": 0,
        "x": 1.268412575464158E7,
        "y": 2576510.820683858
    },
    {
        "fnum": 7,
        "pid": 0,
        "x": 1.2684125392165422E7,
        "y": 2576510.6206491212
    },
    {
        "fnum": 7,
        "pid": 0,
        "x": 1.2684125886684213E7,
        "y": 2576509.808144227
    },
    {
        "fnum": 7,
        "pid": 0,
        "x": 1.2684125368216973E7,
        "y": 2576509.8081146264
    },
    {
        "fnum": 7,
        "pid": 0,
        "x": 1.2684126059549797E7,
        "y": 2576509.332704019
    },
    {
        "fnum": 7,
        "pid": 0,
        "x": 1.2684125462762509E7,
        "y": 2576508.8885217295
    },
    {
        "fnum": 7,
        "pid": 0,
        "x": 1.2684125837951798E7,
        "y": 2576508.2881240374
    },
    {
        "fnum": 7,
        "pid": 0,
        "x": 1.2684125807910547E7,
        "y": 2576507.776485237
    },
    {
        "fnum": 7,
        "pid": 0,
        "x": 1.2684125875348805E7,
        "y": 2576506.9954304425
    },
    {
        "fnum": 7,
        "pid": 0,
        "x": 1.268412575179093E7,
        "y": 2576506.010237074
    },
    {
        "fnum": 7,
        "pid": 0,
        "x": 1.2684125639646178E7,
        "y": 2576504.8936465727
    },
    {
        "fnum": 7,
        "pid": 0,
        "x": 1.268412558943496E7,
        "y": 2576503.8803788526
    },
    {
        "fnum": 7,
        "pid": 0,
        "x": 1.2684125546990462E7,
        "y": 2576502.9704800956
    },
    {
        "fnum": 7,
        "pid": 0,
        "x": 1.2684125562290631E7,
        "y": 2576502.1489137816
    },
    {
        "fnum": 7,
        "pid": 0,
        "x": 1.2684125492023313E7,
        "y": 2576501.284635602
    },
    {
        "fnum": 7,
        "pid": 0,
        "x": 1.2684125606549136E7,
        "y": 2576502.1244363664
    },
    {
        "fnum": 7,
        "pid": 0,
        "x": 1.2684125740425166E7,
        "y": 2576501.2467821403
    },
    {
        "fnum": 7,
        "pid": 0,
        "x": 1.2684125357843457E7,
        "y": 2576501.7107243105
    },
    {
        "fnum": 7,
        "pid": 0,
        "x": 1.2684125740795283E7,
        "y": 2576500.861837194
    },
    {
        "fnum": 7,
        "pid": 0,
        "x": 1.2684125368762584E7,
        "y": 2576501.4333654004
    },
    {
        "fnum": 7,
        "pid": 0,
        "x": 1.2684125774289126E7,
        "y": 2576500.6043912075
    },
    {
        "fnum": 7,
        "pid": 0,
        "x": 1.2684125520512003E7,
        "y": 2576500.9014870683
    },
    {
        "fnum": 7,
        "pid": 0,
        "x": 1.2684125716839928E7,
        "y": 2576500.1991473665
    },
    {
        "fnum": 7,
        "pid": 0,
        "x": 1.268412541123955E7,
        "y": 2576499.0990453404
    },
    {
        "fnum": 7,
        "pid": 0,
        "x": 1.2684125297796091E7,
        "y": 2576497.869490713
    },
    {
        "fnum": 7,
        "pid": 0,
        "x": 1.2684125705216037E7,
        "y": 2576497.0351079768
    },
    {
        "fnum": 7,
        "pid": 0,
        "x": 1.2684125380495057E7,
        "y": 2576496.6772190277
    },
    {
        "fnum": 7,
        "pid": 0,
        "x": 1.268412575268944E7,
        "y": 2576495.8305328353
    },
    {
        "fnum": 7,
        "pid": 0,
        "x": 1.2684125335001446E7,
        "y": 2576495.35527223
    },
    {
        "fnum": 7,
        "pid": 0,
        "x": 1.2684125796183854E7,
        "y": 2576494.5621296032
    },
    {
        "fnum": 7,
        "pid": 0,
        "x": 1.2684125461146582E7,
        "y": 2576494.1690633497
    },
    {
        "fnum": 7,
        "pid": 0,
        "x": 1.2684125678179367E7,
        "y": 2576492.9754385585
    },
    {
        "fnum": 7,
        "pid": 0,
        "x": 1.2684125652761878E7,
        "y": 2576492.0492692287
    },
    {
        "fnum": 7,
        "pid": 0,
        "x": 1.2684125557804486E7,
        "y": 2576491.0229849634
    },
    {
        "fnum": 7,
        "pid": 0,
        "x": 1.2684125727993958E7,
        "y": 2576489.638227403
    },
    {
        "fnum": 0,
        "pid": 0,
        "x": 0.0,
        "y": 0.0
    },
    {
        "fnum": 7,
        "pid": 0,
        "x": 1.2684125481305523E7,
        "y": 2576490.20938324
    },
    {
        "fnum": 7,
        "pid": 0,
        "x": 1.2684125304876182E7,
        "y": 2576491.039422422
    },
    {
        "fnum": 7,
        "pid": 0,
        "x": 1.2684126066156218E7,
        "y": 2576489.537698763
    },
    {
        "fnum": 7,
        "pid": 0,
        "x": 1.2684126854217574E7,
        "y": 2576489.1535642715
    },
    {
        "fnum": 7,
        "pid": 0,
        "x": 1.2684126397166854E7,
        "y": 2576488.7564494587
    },
    {
        "fnum": 7,
        "pid": 0,
        "x": 1.2684127198081862E7,
        "y": 2576488.5382012688
    },
    {
        "fnum": 7,
        "pid": 0,
        "x": 1.2684127241826318E7,
        "y": 2576488.8160451152
    },
    {
        "fnum": 7,
        "pid": 0,
        "x": 1.268412805330494E7,
        "y": 2576488.4162128717
    },
    {
        "fnum": 7,
        "pid": 0,
        "x": 1.2684128961766934E7,
        "y": 2576488.519521885
    },
    {
        "fnum": 7,
        "pid": 0,
        "x": 1.268412978135065E7,
        "y": 2576488.3026557085
    },
    {
        "fnum": 7,
        "pid": 0,
        "x": 1.2684130593520982E7,
        "y": 2576488.3804193716
    },
    {
        "fnum": 7,
        "pid": 0,
        "x": 1.2684131512625435E7,
        "y": 2576488.5726429643
    },
    {
        "fnum": 7,
        "pid": 0,
        "x": 1.2684132371125309E7,
        "y": 2576488.5535630304
    },
    {
        "fnum": 7,
        "pid": 0,
        "x": 1.2684133243389113E7,
        "y": 2576488.629886576
    },
    {
        "fnum": 7,
        "pid": 0,
        "x": 1.2684134135181585E7,
        "y": 2576488.5635332805
    },
    {
        "fnum": 7,
        "pid": 0,
        "x": 1.2684134416416327E7,
        "y": 2576488.6905273604
    },
    {
        "fnum": 7,
        "pid": 0,
        "x": 1.2684135332406124E7,
        "y": 2576488.5814100252
    },
    {
        "fnum": 7,
        "pid": 0,
        "x": 1.26841358961532E7,
        "y": 2576488.6031867345
    },
    {
        "fnum": 7,
        "pid": 0,
        "x": 1.2684136827834284E7,
        "y": 2576488.5452731
    },
    {
        "fnum": 7,
        "pid": 0,
        "x": 1.2684137181156835E7,
        "y": 2576488.6303584995
    },
    {
        "fnum": 7,
        "pid": 0,
        "x": 1.2684138034110293E7,
        "y": 2576488.626591619
    },
    {
        "fnum": 7,
        "pid": 0,
        "x": 1.2684137983481241E7,
        "y": 2576488.63817835
    },
    {
        "fnum": 7,
        "pid": 0,
        "x": 1.2684138887105191E7,
        "y": 2576488.6762617175
    },
    {
        "fnum": 7,
        "pid": 0,
        "x": 1.2684138442785973E7,
        "y": 2576488.5575793907
    },
    {
        "fnum": 7,
        "pid": 0,
        "x": 1.268413935710673E7,
        "y": 2576488.729563115
    },
    {
        "fnum": 7,
        "pid": 0,
        "x": 1.2684140696558284E7,
        "y": 2576488.70837461
    },
    {
        "fnum": 7,
        "pid": 0,
        "x": 1.2684141611044472E7,
        "y": 2576488.743172072
    },
    {
        "fnum": 7,
        "pid": 0,
        "x": 1.268414298069275E7,
        "y": 2576488.894361235
    },
    {
        "fnum": 7,
        "pid": 0,
        "x": 1.2684143896344233E7,
        "y": 2576488.7565479907
    },
    {
        "fnum": 7,
        "pid": 0,
        "x": 1.2684143567069037E7,
        "y": 2576488.8900073045
    },
    {
        "fnum": 0,
        "pid": 0,
        "x": 0.0,
        "y": 0.0
    },
    {
        "fnum": 7,
        "pid": 0,
        "x": 1.2684142893255452E7,
        "y": 2576488.77750303
    },
    {
        "fnum": 7,
        "pid": 0,
        "x": 1.2684142132590177E7,
        "y": 2576488.3914320217
    },
    {
        "fnum": 7,
        "pid": 0,
        "x": 1.2684142372845063E7,
        "y": 2576488.903004464
    },
    {
        "fnum": 7,
        "pid": 0,
        "x": 1.268414142068768E7,
        "y": 2576488.6123289512
    },
    {
        "fnum": 7,
        "pid": 0,
        "x": 1.2684141482219514E7,
        "y": 2576488.6790382285
    },
    {
        "fnum": 7,
        "pid": 0,
        "x": 1.2684140440885408E7,
        "y": 2576488.532745637
    },
    {
        "fnum": 7,
        "pid": 0,
        "x": 1.268414418231502E7,
        "y": 2576491.114182035
    },
    {
        "fnum": 7,
        "pid": 0,
        "x": 1.268414530124145E7,
        "y": 2576491.372317681
    },
    {
        "fnum": 7,
        "pid": 0,
        "x": 1.2684144986235537E7,
        "y": 2576492.7359253825
    },
    {
        "fnum": 7,
        "pid": 0,
        "x": 1.268414559546071E7,
        "y": 2576493.4265882773
    },
    {
        "fnum": 7,
        "pid": 0,
        "x": 1.2684145364029797E7,
        "y": 2576494.0772022563
    },
    {
        "fnum": 7,
        "pid": 0,
        "x": 1.2684145601259986E7,
        "y": 2576494.9870719872
    },
    {
        "fnum": 7,
        "pid": 0,
        "x": 1.2684145450882558E7,
        "y": 2576494.421236019
    },
    {
        "fnum": 7,
        "pid": 0,
        "x": 1.2684145551079368E7,
        "y": 2576495.280629626
    },
    {
        "fnum": 7,
        "pid": 0,
        "x": 1.2684145450519208E7,
        "y": 2576494.5175434463
    },
    {
        "fnum": 7,
        "pid": 0,
        "x": 1.2684145558906695E7,
        "y": 2576495.418389619
    },
    {
        "fnum": 7,
        "pid": 0,
        "x": 1.2684145472228825E7,
        "y": 2576497.8048017733
    },
    {
        "fnum": 7,
        "pid": 0,
        "x": 1.2684145593499647E7,
        "y": 2576498.733910643
    },
    {
        "fnum": 7,
        "pid": 0,
        "x": 1.2684145473238476E7,
        "y": 2576501.089792582
    },
    {
        "fnum": 7,
        "pid": 0,
        "x": 1.268414566030769E7,
        "y": 2576502.003619354
    },
    {
        "fnum": 7,
        "pid": 0,
        "x": 1.2684145502943981E7,
        "y": 2576502.530527079
    },
    {
        "fnum": 7,
        "pid": 0,
        "x": 1.2684145627417676E7,
        "y": 2576503.449775967
    },
    {
        "fnum": 7,
        "pid": 0,
        "x": 1.2684145506862663E7,
        "y": 2576503.6771267555
    },
    {
        "fnum": 7,
        "pid": 0,
        "x": 1.268414562803272E7,
        "y": 2576504.5994984806
    },
    {
        "fnum": 7,
        "pid": 0,
        "x": 1.2684145468528269E7,
        "y": 2576505.6818313133
    },
    {
        "fnum": 7,
        "pid": 0,
        "x": 1.2684145591622535E7,
        "y": 2576506.647143038
    },
    {
        "fnum": 7,
        "pid": 0,
        "x": 1.268414554978046E7,
        "y": 2576507.414894265
    },
    {
        "fnum": 7,
        "pid": 0,
        "x": 1.2684145603528641E7,
        "y": 2576508.3030303367
    },
    {
        "fnum": 7,
        "pid": 0,
        "x": 1.2684145664505754E7,
        "y": 2576507.991881743
    },
    {
        "fnum": 7,
        "pid": 0,
        "x": 1.268414561724747E7,
        "y": 2576508.7519758358
    },
    {
        "fnum": 7,
        "pid": 0,
        "x": 1.2684145519576719E7,
        "y": 2576508.9979179827
    },
    {
        "fnum": 7,
        "pid": 0,
        "x": 1.268414549876113E7,
        "y": 2576509.8914372874
    },
    {
        "fnum": 7,
        "pid": 0,
        "x": 1.2684145489605188E7,
        "y": 2576510.7313147085
    },
    {
        "fnum": 7,
        "pid": 0,
        "x": 1.2684145530444907E7,
        "y": 2576511.584285491
    },
    {
        "fnum": 7,
        "pid": 0,
        "x": 1.2684145550024765E7,
        "y": 2576512.455339407
    },
    {
        "fnum": 7,
        "pid": 0,
        "x": 1.2684145574399913E7,
        "y": 2576513.3298689523
    },
    {
        "fnum": 7,
        "pid": 0,
        "x": 1.268414539283006E7,
        "y": 2576513.9899396976
    },
    {
        "fnum": 7,
        "pid": 0,
        "x": 1.2684145477366501E7,
        "y": 2576514.838529476
    },
    {
        "fnum": 7,
        "pid": 0,
        "x": 1.2684145083947098E7,
        "y": 2576515.248973754
    },
    {
        "fnum": 7,
        "pid": 0,
        "x": 1.2684144394518279E7,
        "y": 2576515.5702761994
    },
    {
        "fnum": 7,
        "pid": 0,
        "x": 1.2684145272183659E7,
        "y": 2576515.004040359
    },
    {
        "fnum": 0,
        "pid": 0,
        "x": 0.0,
        "y": 0.0
    },
    {
        "fnum": 7,
        "pid": 0,
        "x": 1.2684145512079718E7,
        "y": 2576514.1607714677
    },
    {
        "fnum": 7,
        "pid": 0,
        "x": 1.2684144977943935E7,
        "y": 2576513.766361531
    },
    {
        "fnum": 7,
        "pid": 0,
        "x": 1.2684145351697287E7,
        "y": 2576514.247172565
    },
    {
        "fnum": 7,
        "pid": 0,
        "x": 1.2684143999544412E7,
        "y": 2576515.2493624897
    },
    {
        "fnum": 7,
        "pid": 0,
        "x": 1.2684143010564389E7,
        "y": 2576515.3160775304
    },
    {
        "fnum": 7,
        "pid": 0,
        "x": 1.2684142836853703E7,
        "y": 2576515.300573361
    },
    {
        "fnum": 7,
        "pid": 0,
        "x": 1.2684141888698274E7,
        "y": 2576515.3725501094
    },
    {
        "fnum": 7,
        "pid": 0,
        "x": 1.268414103330945E7,
        "y": 2576515.3001124463
    },
    {
        "fnum": 7,
        "pid": 0,
        "x": 1.268414005007878E7,
        "y": 2576515.3430759883
    },
    {
        "fnum": 7,
        "pid": 0,
        "x": 1.2684139069528159E7,
        "y": 2576515.3455627565
    },
    {
        "fnum": 7,
        "pid": 0,
        "x": 1.2684138120335227E7,
        "y": 2576515.367038403
    },
    {
        "fnum": 7,
        "pid": 0,
        "x": 1.268413808055004E7,
        "y": 2576515.3377310983
    },
    {
        "fnum": 7,
        "pid": 0,
        "x": 1.2684137115887307E7,
        "y": 2576515.3692834512
    },
    {
        "fnum": 7,
        "pid": 0,
        "x": 1.2684137176024796E7,
        "y": 2576515.3383289687
    },
    {
        "fnum": 7,
        "pid": 0,
        "x": 1.2684136231957885E7,
        "y": 2576515.362208838
    },
    {
        "fnum": 7,
        "pid": 0,
        "x": 1.2684134931198463E7,
        "y": 2576515.3661411814
    },
    {
        "fnum": 7,
        "pid": 0,
        "x": 1.2684133931637416E7,
        "y": 2576515.361733633
    },
    {
        "fnum": 7,
        "pid": 0,
        "x": 1.268413286701284E7,
        "y": 2576515.3065328216
    },
    {
        "fnum": 7,
        "pid": 0,
        "x": 1.268413191289386E7,
        "y": 2576515.347580952
    },
    {
        "fnum": 7,
        "pid": 0,
        "x": 1.2684131873818964E7,
        "y": 2576515.4154652758
    },
    {
        "fnum": 7,
        "pid": 0,
        "x": 1.2684130902371408E7,
        "y": 2576515.414742073
    },
    {
        "fnum": 7,
        "pid": 0,
        "x": 1.2684131665731976E7,
        "y": 2576515.0615084018
    },
    {
        "fnum": 7,
        "pid": 0,
        "x": 1.2684130851416728E7,
        "y": 2576515.50072587
    },
    {
        "fnum": 7,
        "pid": 0,
        "x": 1.268413040759177E7,
        "y": 2576514.8036960913
    },
    {
        "fnum": 7,
        "pid": 0,
        "x": 1.2684129803859781E7,
        "y": 2576515.451249227
    },
    {
        "fnum": 7,
        "pid": 0,
        "x": 1.2684128913638657E7,
        "y": 2576515.1077062627
    },
    {
        "fnum": 7,
        "pid": 0,
        "x": 1.2684128050441518E7,
        "y": 2576515.4794158614
    },
    {
        "fnum": 7,
        "pid": 0,
        "x": 1.2684127799384339E7,
        "y": 2576515.1590578295
    },
    {
        "fnum": 7,
        "pid": 0,
        "x": 1.2684126962337984E7,
        "y": 2576515.350230894
    },
    {
        "fnum": 7,
        "pid": 0,
        "x": 1.2684126678491578E7,
        "y": 2576515.2829758353
    },
    {
        "fnum": 0,
        "pid": 0,
        "x": 0.0,
        "y": 0.0
    },
    {
        "fnum": 7,
        "pid": 0,
        "x": 1.2684125550417855E7,
        "y": 2576515.222811653
    }
]
