# Supplementary material for: Mobile augmented reality based indoor map for improving geo-visualization
Source: PeerJ Comput Sci. 2021 Sep 2;7:e704. doi: 10.7717/peerj-cs.704 (PMC8444080; doi:10.7717/peerj-cs.704)
Supplement: Supplemental Information 3 [file peerj-cs-07-704-s003.zip › point-lists/route-1/pf-1205-130840.json]

[
    {
        "fnum": 7,
        "pid": 0,
        "x": 1.2684125690407904E7,
        "y": 2576489.009482301
    },
    {
        "fnum": 7,
        "pid": 0,
        "x": 1.2684126036748338E7,
        "y": 2576488.2487220136
    },
    {
        "fnum": 7,
        "pid": 0,
        "x": 1.2684125256619798E7,
        "y": 2576488.7316524396
    },
    {
        "fnum": 7,
        "pid": 0,
        "x": 1.268412400724619E7,
        "y": 2576488.5864053112
    },
    {
        "fnum": 7,
        "pid": 0,
        "x": 1.2684124478235854E7,
        "y": 2576488.5284764008
    },
    {
        "fnum": 7,
        "pid": 0,
        "x": 1.2684123630284049E7,
        "y": 2576488.602084534
    },
    {
        "fnum": 7,
        "pid": 0,
        "x": 1.2684120765121803E7,
        "y": 2576488.5664192545
    },
    {
        "fnum": 7,
        "pid": 0,
        "x": 1.2684117649281885E7,
        "y": 2576488.598542177
    },
    {
        "fnum": 7,
        "pid": 0,
        "x": 1.2684116667757992E7,
        "y": 2576488.6626201994
    },
    {
        "fnum": 7,
        "pid": 0,
        "x": 1.2684114995124355E7,
        "y": 2576488.590690736
    },
    {
        "fnum": 7,
        "pid": 0,
        "x": 1.2684114105177864E7,
        "y": 2576488.7170450077
    },
    {
        "fnum": 7,
        "pid": 0,
        "x": 1.2684112769353898E7,
        "y": 2576488.550729113
    },
    {
        "fnum": 7,
        "pid": 0,
        "x": 1.2684111871148255E7,
        "y": 2576488.756676425
    },
    {
        "fnum": 7,
        "pid": 0,
        "x": 1.26841115284052E7,
        "y": 2576488.530298109
    },
    {
        "fnum": 7,
        "pid": 0,
        "x": 1.2684110703544313E7,
        "y": 2576488.8707219497
    },
    {
        "fnum": 7,
        "pid": 0,
        "x": 1.2684111721638514E7,
        "y": 2576488.246482411
    },
    {
        "fnum": 7,
        "pid": 0,
        "x": 1.2684112130937688E7,
        "y": 2576487.859974567
    },
    {
        "fnum": 0,
        "pid": 0,
        "x": 0.0,
        "y": 0.0
    },
    {
        "fnum": 7,
        "pid": 0,
        "x": 1.2684112366039751E7,
        "y": 2576488.6934348913
    },
    {
        "fnum": 7,
        "pid": 0,
        "x": 1.2684113616414493E7,
        "y": 2576488.485614075
    },
    {
        "fnum": 7,
        "pid": 0,
        "x": 1.2684114351772016E7,
        "y": 2576488.6375098457
    },
    {
        "fnum": 7,
        "pid": 0,
        "x": 1.2684110415491335E7,
        "y": 2576488.573775839
    },
    {
        "fnum": 7,
        "pid": 0,
        "x": 1.2684110185577735E7,
        "y": 2576489.3657512516
    },
    {
        "fnum": 7,
        "pid": 0,
        "x": 1.2684108323318394E7,
        "y": 2576488.897777338
    },
    {
        "fnum": 7,
        "pid": 0,
        "x": 1.2684108728386188E7,
        "y": 2576489.3712148154
    },
    {
        "fnum": 7,
        "pid": 0,
        "x": 1.2684107921094412E7,
        "y": 2576489.5408992055
    },
    {
        "fnum": 7,
        "pid": 0,
        "x": 1.268410826697962E7,
        "y": 2576489.691938113
    },
    {
        "fnum": 7,
        "pid": 0,
        "x": 1.2684109572840873E7,
        "y": 2576491.750119638
    },
    {
        "fnum": 7,
        "pid": 0,
        "x": 1.2684109838377038E7,
        "y": 2576492.6221524617
    },
    {
        "fnum": 7,
        "pid": 0,
        "x": 1.268410947257922E7,
        "y": 2576493.790180284
    },
    {
        "fnum": 7,
        "pid": 0,
        "x": 1.2684109533119056E7,
        "y": 2576494.698424888
    },
    {
        "fnum": 7,
        "pid": 0,
        "x": 1.2684109480871107E7,
        "y": 2576495.740187311
    },
    {
        "fnum": 7,
        "pid": 0,
        "x": 1.2684109482186384E7,
        "y": 2576496.621470455
    },
    {
        "fnum": 7,
        "pid": 0,
        "x": 1.268410952019918E7,
        "y": 2576497.717811075
    },
    {
        "fnum": 7,
        "pid": 0,
        "x": 1.2684109424402408E7,
        "y": 2576498.631488834
    },
    {
        "fnum": 7,
        "pid": 0,
        "x": 1.2684109481760373E7,
        "y": 2576499.523661923
    },
    {
        "fnum": 7,
        "pid": 0,
        "x": 1.2684109439490585E7,
        "y": 2576500.4092788235
    },
    {
        "fnum": 7,
        "pid": 0,
        "x": 1.2684109506775398E7,
        "y": 2576501.0402263682
    },
    {
        "fnum": 7,
        "pid": 0,
        "x": 1.2684109456896711E7,
        "y": 2576501.9138415786
    },
    {
        "fnum": 7,
        "pid": 0,
        "x": 1.2684109403056584E7,
        "y": 2576502.25141111
    },
    {
        "fnum": 7,
        "pid": 0,
        "x": 1.2684109331306338E7,
        "y": 2576503.1120583997
    },
    {
        "fnum": 7,
        "pid": 0,
        "x": 1.268410939858558E7,
        "y": 2576503.888460221
    },
    {
        "fnum": 7,
        "pid": 0,
        "x": 1.268410938816279E7,
        "y": 2576504.801017254
    },
    {
        "fnum": 7,
        "pid": 0,
        "x": 1.268410947575952E7,
        "y": 2576505.539905442
    },
    {
        "fnum": 7,
        "pid": 0,
        "x": 1.268410941704807E7,
        "y": 2576506.4368071132
    },
    {
        "fnum": 7,
        "pid": 0,
        "x": 1.2684109572776714E7,
        "y": 2576506.2900035703
    },
    {
        "fnum": 7,
        "pid": 0,
        "x": 1.2684109370693313E7,
        "y": 2576507.13225245
    },
    {
        "fnum": 7,
        "pid": 0,
        "x": 1.2684109502704421E7,
        "y": 2576506.7189234416
    },
    {
        "fnum": 7,
        "pid": 0,
        "x": 1.2684109374418262E7,
        "y": 2576507.527608839
    },
    {
        "fnum": 7,
        "pid": 0,
        "x": 1.268410950078997E7,
        "y": 2576507.672637651
    },
    {
        "fnum": 7,
        "pid": 0,
        "x": 1.2684109419602025E7,
        "y": 2576508.5217275363
    },
    {
        "fnum": 7,
        "pid": 0,
        "x": 1.268410954819926E7,
        "y": 2576508.7066701967
    },
    {
        "fnum": 7,
        "pid": 0,
        "x": 1.2684109454179423E7,
        "y": 2576509.5591468643
    },
    {
        "fnum": 7,
        "pid": 0,
        "x": 1.2684109429333504E7,
        "y": 2576510.250404803
    },
    {
        "fnum": 7,
        "pid": 0,
        "x": 1.2684109427206887E7,
        "y": 2576511.1399442884
    },
    {
        "fnum": 7,
        "pid": 0,
        "x": 1.2684109527082432E7,
        "y": 2576512.0629794654
    },
    {
        "fnum": 7,
        "pid": 0,
        "x": 1.2684109481596705E7,
        "y": 2576512.9390294654
    },
    {
        "fnum": 7,
        "pid": 0,
        "x": 1.2684109574891066E7,
        "y": 2576513.689147713
    },
    {
        "fnum": 7,
        "pid": 0,
        "x": 1.2684109552994914E7,
        "y": 2576514.513839315
    },
    {
        "fnum": 7,
        "pid": 0,
        "x": 1.2684110167746006E7,
        "y": 2576514.547151778
    },
    {
        "fnum": 0,
        "pid": 0,
        "x": 0.0,
        "y": 0.0
    },
    {
        "fnum": 7,
        "pid": 0,
        "x": 1.2684112090058878E7,
        "y": 2576515.304710007
    },
    {
        "fnum": 7,
        "pid": 0,
        "x": 1.2684112921694031E7,
        "y": 2576515.0351548805
    },
    {
        "fnum": 7,
        "pid": 0,
        "x": 1.2684116884861998E7,
        "y": 2576515.344170286
    },
    {
        "fnum": 7,
        "pid": 0,
        "x": 1.2684117708128797E7,
        "y": 2576515.4548741495
    },
    {
        "fnum": 7,
        "pid": 0,
        "x": 1.2684118614798097E7,
        "y": 2576515.4225320593
    },
    {
        "fnum": 7,
        "pid": 0,
        "x": 1.2684119569735251E7,
        "y": 2576515.5022201412
    },
    {
        "fnum": 7,
        "pid": 0,
        "x": 1.2684119697877994E7,
        "y": 2576515.4200727483
    },
    {
        "fnum": 7,
        "pid": 0,
        "x": 1.2684120725339083E7,
        "y": 2576515.5379320816
    },
    {
        "fnum": 7,
        "pid": 0,
        "x": 1.2684118172696225E7,
        "y": 2576515.8401365364
    },
    {
        "fnum": 7,
        "pid": 0,
        "x": 1.268411855320315E7,
        "y": 2576515.652824455
    },
    {
        "fnum": 7,
        "pid": 0,
        "x": 1.2684118418134488E7,
        "y": 2576515.4152090284
    },
    {
        "fnum": 7,
        "pid": 0,
        "x": 1.268411934239773E7,
        "y": 2576515.6115247686
    },
    {
        "fnum": 7,
        "pid": 0,
        "x": 1.268411902899853E7,
        "y": 2576515.326861708
    },
    {
        "fnum": 7,
        "pid": 0,
        "x": 1.2684119978966523E7,
        "y": 2576515.513630013
    },
    {
        "fnum": 7,
        "pid": 0,
        "x": 1.2684120482359232E7,
        "y": 2576515.408191883
    },
    {
        "fnum": 7,
        "pid": 0,
        "x": 1.2684121357129525E7,
        "y": 2576515.604769285
    },
    {
        "fnum": 7,
        "pid": 0,
        "x": 1.2684122084133737E7,
        "y": 2576515.3912743023
    },
    {
        "fnum": 7,
        "pid": 0,
        "x": 1.268412303825548E7,
        "y": 2576515.446352583
    },
    {
        "fnum": 7,
        "pid": 0,
        "x": 1.2684123386844207E7,
        "y": 2576515.2884319867
    },
    {
        "fnum": 7,
        "pid": 0,
        "x": 1.2684124271027088E7,
        "y": 2576515.3661367036
    },
    {
        "fnum": 7,
        "pid": 0,
        "x": 1.2684125031679966E7,
        "y": 2576515.095546689
    },
    {
        "fnum": 7,
        "pid": 0,
        "x": 1.2684125437217992E7,
        "y": 2576515.152248351
    },
    {
        "fnum": 0,
        "pid": 0,
        "x": 0.0,
        "y": 0.0
    },
    {
        "fnum": 7,
        "pid": 0,
        "x": 1.2684126086740147E7,
        "y": 2576515.226222304
    },
    {
        "fnum": 7,
        "pid": 0,
        "x": 1.2684124478193833E7,
        "y": 2576515.1226857277
    },
    {
        "fnum": 7,
        "pid": 0,
        "x": 1.2684125619044257E7,
        "y": 2576513.626052674
    },
    {
        "fnum": 7,
        "pid": 0,
        "x": 1.2684125694454761E7,
        "y": 2576512.7235288983
    },
    {
        "fnum": 7,
        "pid": 0,
        "x": 1.268412558113252E7,
        "y": 2576511.7368890736
    },
    {
        "fnum": 7,
        "pid": 0,
        "x": 1.2684125672599813E7,
        "y": 2576510.8159133364
    },
    {
        "fnum": 7,
        "pid": 0,
        "x": 1.2684125585509147E7,
        "y": 2576510.290952445
    },
    {
        "fnum": 7,
        "pid": 0,
        "x": 1.2684125752678718E7,
        "y": 2576509.4447959797
    },
    {
        "fnum": 7,
        "pid": 0,
        "x": 1.268412546375142E7,
        "y": 2576509.2409370155
    },
    {
        "fnum": 7,
        "pid": 0,
        "x": 1.268412571983058E7,
        "y": 2576508.381591306
    },
    {
        "fnum": 7,
        "pid": 0,
        "x": 1.268412538423483E7,
        "y": 2576508.664091276
    },
    {
        "fnum": 7,
        "pid": 0,
        "x": 1.2684125894954838E7,
        "y": 2576508.052539102
    },
    {
        "fnum": 7,
        "pid": 0,
        "x": 1.2684125333085986E7,
        "y": 2576507.4698362593
    },
    {
        "fnum": 7,
        "pid": 0,
        "x": 1.2684125795529274E7,
        "y": 2576506.7228367166
    },
    {
        "fnum": 7,
        "pid": 0,
        "x": 1.2684124818008088E7,
        "y": 2576505.82533038
    },
    {
        "fnum": 7,
        "pid": 0,
        "x": 1.2684125566219447E7,
        "y": 2576505.1624441263
    },
    {
        "fnum": 7,
        "pid": 0,
        "x": 1.2684125326949224E7,
        "y": 2576504.0134552503
    },
    {
        "fnum": 7,
        "pid": 0,
        "x": 1.268412573793126E7,
        "y": 2576503.2342078676
    },
    {
        "fnum": 7,
        "pid": 0,
        "x": 1.2684125369536528E7,
        "y": 2576502.523310099
    },
    {
        "fnum": 7,
        "pid": 0,
        "x": 1.2684125384052817E7,
        "y": 2576501.9755060077
    },
    {
        "fnum": 7,
        "pid": 0,
        "x": 1.2684125345480042E7,
        "y": 2576501.499467422
    },
    {
        "fnum": 7,
        "pid": 0,
        "x": 1.2684125749431632E7,
        "y": 2576500.6728961463
    },
    {
        "fnum": 7,
        "pid": 0,
        "x": 1.2684125365370667E7,
        "y": 2576500.3488222994
    },
    {
        "fnum": 7,
        "pid": 0,
        "x": 1.2684125738717597E7,
        "y": 2576499.496544744
    },
    {
        "fnum": 7,
        "pid": 0,
        "x": 1.2684125309651926E7,
        "y": 2576498.332632695
    },
    {
        "fnum": 7,
        "pid": 0,
        "x": 1.2684125546767805E7,
        "y": 2576496.235087704
    },
    {
        "fnum": 7,
        "pid": 0,
        "x": 1.268412562513729E7,
        "y": 2576495.299247312
    },
    {
        "fnum": 7,
        "pid": 0,
        "x": 1.2684125709269943E7,
        "y": 2576494.369610205
    },
    {
        "fnum": 7,
        "pid": 0,
        "x": 1.268412556847518E7,
        "y": 2576493.436211689
    },
    {
        "fnum": 7,
        "pid": 0,
        "x": 1.2684126952519018E7,
        "y": 2576493.5758251436
    },
    {
        "fnum": 7,
        "pid": 0,
        "x": 1.2684126857540412E7,
        "y": 2576492.878218046
    },
    {
        "fnum": 7,
        "pid": 0,
        "x": 1.268412743057064E7,
        "y": 2576493.046707759
    },
    {
        "fnum": 7,
        "pid": 0,
        "x": 1.2684127289720526E7,
        "y": 2576492.6400751295
    },
    {
        "fnum": 7,
        "pid": 0,
        "x": 1.2684127657715494E7,
        "y": 2576492.742036506
    },
    {
        "fnum": 7,
        "pid": 0,
        "x": 1.268412625751572E7,
        "y": 2576491.723225321
    },
    {
        "fnum": 7,
        "pid": 0,
        "x": 1.2684125563405646E7,
        "y": 2576491.2042115983
    },
    {
        "fnum": 0,
        "pid": 0,
        "x": 0.0,
        "y": 0.0
    },
    {
        "fnum": 7,
        "pid": 0,
        "x": 1.2684125719333926E7,
        "y": 2576489.433800494
    },
    {
        "fnum": 7,
        "pid": 0,
        "x": 1.2684125863740902E7,
        "y": 2576489.0660552485
    },
    {
        "fnum": 7,
        "pid": 0,
        "x": 1.2684125437465552E7,
        "y": 2576490.34637082
    },
    {
        "fnum": 7,
        "pid": 0,
        "x": 1.2684125676100852E7,
        "y": 2576491.306177356
    },
    {
        "fnum": 7,
        "pid": 0,
        "x": 1.2684125779486327E7,
        "y": 2576490.228197105
    },
    {
        "fnum": 7,
        "pid": 0,
        "x": 1.2684126230213849E7,
        "y": 2576490.541115068
    },
    {
        "fnum": 7,
        "pid": 0,
        "x": 1.268412678617916E7,
        "y": 2576489.728001937
    },
    {
        "fnum": 7,
        "pid": 0,
        "x": 1.2684127118447391E7,
        "y": 2576488.9418337173
    },
    {
        "fnum": 7,
        "pid": 0,
        "x": 1.268412805542982E7,
        "y": 2576488.5205479497
    },
    {
        "fnum": 7,
        "pid": 0,
        "x": 1.2684129135906195E7,
        "y": 2576488.0206471146
    },
    {
        "fnum": 7,
        "pid": 0,
        "x": 1.26841297866888E7,
        "y": 2576488.3358528283
    },
    {
        "fnum": 7,
        "pid": 0,
        "x": 1.2684130956715517E7,
        "y": 2576488.1255276413
    },
    {
        "fnum": 7,
        "pid": 0,
        "x": 1.2684132485928327E7,
        "y": 2576488.337653552
    },
    {
        "fnum": 7,
        "pid": 0,
        "x": 1.2684133210522408E7,
        "y": 2576488.478893406
    },
    {
        "fnum": 7,
        "pid": 0,
        "x": 1.2684133899332147E7,
        "y": 2576488.52095201
    },
    {
        "fnum": 7,
        "pid": 0,
        "x": 1.2684136692025805E7,
        "y": 2576488.697058896
    },
    {
        "fnum": 7,
        "pid": 0,
        "x": 1.2684138593925126E7,
        "y": 2576488.602317112
    },
    {
        "fnum": 7,
        "pid": 0,
        "x": 1.2684139133017778E7,
        "y": 2576488.6834127763
    },
    {
        "fnum": 7,
        "pid": 0,
        "x": 1.2684139966267021E7,
        "y": 2576488.6448243866
    },
    {
        "fnum": 7,
        "pid": 0,
        "x": 1.2684140795272887E7,
        "y": 2576488.6553212367
    },
    {
        "fnum": 7,
        "pid": 0,
        "x": 1.2684141195030892E7,
        "y": 2576488.722770236
    },
    {
        "fnum": 7,
        "pid": 0,
        "x": 1.2684142021010932E7,
        "y": 2576488.7599998387
    },
    {
        "fnum": 7,
        "pid": 0,
        "x": 1.268414291486619E7,
        "y": 2576488.7499383227
    },
    {
        "fnum": 7,
        "pid": 0,
        "x": 1.2684143760971973E7,
        "y": 2576488.7723884643
    },
    {
        "fnum": 7,
        "pid": 0,
        "x": 1.2684144264516382E7,
        "y": 2576488.8935873853
    },
    {
        "fnum": 0,
        "pid": 0,
        "x": 0.0,
        "y": 0.0
    },
    {
        "fnum": 7,
        "pid": 0,
        "x": 1.268414434943126E7,
        "y": 2576489.6212517195
    },
    {
        "fnum": 7,
        "pid": 0,
        "x": 1.268414343457877E7,
        "y": 2576488.7671189676
    },
    {
        "fnum": 7,
        "pid": 0,
        "x": 1.26841428573599E7,
        "y": 2576488.732941187
    },
    {
        "fnum": 7,
        "pid": 0,
        "x": 1.2684141897110859E7,
        "y": 2576488.5812460976
    },
    {
        "fnum": 7,
        "pid": 0,
        "x": 1.2684145547172109E7,
        "y": 2576488.8632683656
    },
    {
        "fnum": 7,
        "pid": 0,
        "x": 1.2684146347417483E7,
        "y": 2576488.7140034544
    },
    {
        "fnum": 7,
        "pid": 0,
        "x": 1.2684141171928488E7,
        "y": 2576488.5181459715
    },
    {
        "fnum": 7,
        "pid": 0,
        "x": 1.2684140232713478E7,
        "y": 2576488.4905540748
    },
    {
        "fnum": 7,
        "pid": 0,
        "x": 1.2684145654502543E7,
        "y": 2576491.9460903937
    },
    {
        "fnum": 7,
        "pid": 0,
        "x": 1.268414574345832E7,
        "y": 2576493.684250119
    },
    {
        "fnum": 7,
        "pid": 0,
        "x": 1.2684145333610106E7,
        "y": 2576495.9379561655
    },
    {
        "fnum": 7,
        "pid": 0,
        "x": 1.2684145643075496E7,
        "y": 2576496.8794248123
    },
    {
        "fnum": 7,
        "pid": 0,
        "x": 1.268414544305051E7,
        "y": 2576497.558614915
    },
    {
        "fnum": 7,
        "pid": 0,
        "x": 1.268414557989381E7,
        "y": 2576498.4605651996
    },
    {
        "fnum": 7,
        "pid": 0,
        "x": 1.26841455421633E7,
        "y": 2576499.2898217207
    },
    {
        "fnum": 7,
        "pid": 0,
        "x": 1.268414561201778E7,
        "y": 2576500.1793121947
    },
    {
        "fnum": 7,
        "pid": 0,
        "x": 1.2684145531897873E7,
        "y": 2576501.051739617
    },
    {
        "fnum": 7,
        "pid": 0,
        "x": 1.2684145552090947E7,
        "y": 2576502.152357371
    },
    {
        "fnum": 7,
        "pid": 0,
        "x": 1.2684145577969797E7,
        "y": 2576503.0508871987
    },
    {
        "fnum": 7,
        "pid": 0,
        "x": 1.2684145548648627E7,
        "y": 2576502.958954705
    },
    {
        "fnum": 7,
        "pid": 0,
        "x": 1.2684145592541575E7,
        "y": 2576503.8971473807
    },
    {
        "fnum": 7,
        "pid": 0,
        "x": 1.2684145495200034E7,
        "y": 2576504.8289846275
    },
    {
        "fnum": 7,
        "pid": 0,
        "x": 1.2684145498662176E7,
        "y": 2576505.7728902954
    },
    {
        "fnum": 7,
        "pid": 0,
        "x": 1.2684145574134815E7,
        "y": 2576506.370559715
    },
    {
        "fnum": 7,
        "pid": 0,
        "x": 1.2684145536182748E7,
        "y": 2576507.2906698966
    },
    {
        "fnum": 7,
        "pid": 0,
        "x": 1.2684145592856927E7,
        "y": 2576507.237522871
    },
    {
        "fnum": 7,
        "pid": 0,
        "x": 1.268414550161879E7,
        "y": 2576508.1258434323
    },
    {
        "fnum": 7,
        "pid": 0,
        "x": 1.2684145539331706E7,
        "y": 2576508.8087097793
    },
    {
        "fnum": 7,
        "pid": 0,
        "x": 1.2684145544203594E7,
        "y": 2576510.532439324
    },
    {
        "fnum": 7,
        "pid": 0,
        "x": 1.268414556785399E7,
        "y": 2576511.254683343
    },
    {
        "fnum": 7,
        "pid": 0,
        "x": 1.2684145069578309E7,
        "y": 2576513.524372781
    },
    {
        "fnum": 7,
        "pid": 0,
        "x": 1.2684144601337336E7,
        "y": 2576514.8638506206
    },
    {
        "fnum": 7,
        "pid": 0,
        "x": 1.2684144357117975E7,
        "y": 2576515.4885577178
    },
    {
        "fnum": 7,
        "pid": 0,
        "x": 1.2684144689047333E7,
        "y": 2576515.3511026646
    },
    {
        "fnum": 7,
        "pid": 0,
        "x": 1.2684144173662722E7,
        "y": 2576515.286115135
    },
    {
        "fnum": 7,
        "pid": 0,
        "x": 1.2684144577951787E7,
        "y": 2576514.6964909513
    },
    {
        "fnum": 0,
        "pid": 0,
        "x": 0.0,
        "y": 0.0
    },
    {
        "fnum": 7,
        "pid": 0,
        "x": 1.2684144369656663E7,
        "y": 2576514.526003781
    },
    {
        "fnum": 7,
        "pid": 0,
        "x": 1.26841437072052E7,
        "y": 2576514.9181895303
    },
    {
        "fnum": 7,
        "pid": 0,
        "x": 1.2684143327344691E7,
        "y": 2576515.1101306276
    },
    {
        "fnum": 7,
        "pid": 0,
        "x": 1.2684142540096778E7,
        "y": 2576515.312446469
    },
    {
        "fnum": 7,
        "pid": 0,
        "x": 1.2684141126557276E7,
        "y": 2576515.1012118408
    },
    {
        "fnum": 7,
        "pid": 0,
        "x": 1.268414035266823E7,
        "y": 2576515.4983189343
    },
    {
        "fnum": 7,
        "pid": 0,
        "x": 1.2684139505261488E7,
        "y": 2576515.5962243197
    },
    {
        "fnum": 7,
        "pid": 0,
        "x": 1.2684138449271768E7,
        "y": 2576515.203584223
    },
    {
        "fnum": 7,
        "pid": 0,
        "x": 1.2684137557247374E7,
        "y": 2576515.331036611
    },
    {
        "fnum": 7,
        "pid": 0,
        "x": 1.2684137221082559E7,
        "y": 2576515.250067576
    },
    {
        "fnum": 7,
        "pid": 0,
        "x": 1.2684136332571078E7,
        "y": 2576515.3379621827
    },
    {
        "fnum": 7,
        "pid": 0,
        "x": 1.2684136933227899E7,
        "y": 2576515.2481108867
    },
    {
        "fnum": 7,
        "pid": 0,
        "x": 1.2684136070672737E7,
        "y": 2576515.4128811564
    },
    {
        "fnum": 7,
        "pid": 0,
        "x": 1.26841354078182E7,
        "y": 2576515.2140277736
    },
    {
        "fnum": 7,
        "pid": 0,
        "x": 1.2684134550966283E7,
        "y": 2576515.310401801
    },
    {
        "fnum": 7,
        "pid": 0,
        "x": 1.2684133278191468E7,
        "y": 2576515.3307014694
    },
    {
        "fnum": 7,
        "pid": 0,
        "x": 1.2684131436643329E7,
        "y": 2576515.3162143454
    },
    {
        "fnum": 7,
        "pid": 0,
        "x": 1.2684130476151744E7,
        "y": 2576515.424221665
    },
    {
        "fnum": 7,
        "pid": 0,
        "x": 1.2684131446278859E7,
        "y": 2576514.0880996827
    },
    {
        "fnum": 7,
        "pid": 0,
        "x": 1.2684131467518529E7,
        "y": 2576515.2275497825
    },
    {
        "fnum": 7,
        "pid": 0,
        "x": 1.2684130742904326E7,
        "y": 2576511.4477296
    },
    {
        "fnum": 7,
        "pid": 0,
        "x": 1.2684129392521583E7,
        "y": 2576513.6811938034
    },
    {
        "fnum": 7,
        "pid": 0,
        "x": 1.2684129167926459E7,
        "y": 2576514.907330466
    },
    {
        "fnum": 7,
        "pid": 0,
        "x": 1.2684127856832072E7,
        "y": 2576514.927816946
    },
    {
        "fnum": 7,
        "pid": 0,
        "x": 1.2684127280264473E7,
        "y": 2576515.5183364
    },
    {
        "fnum": 7,
        "pid": 0,
        "x": 1.268412623506286E7,
        "y": 2576515.1456946502
    },
    {
        "fnum": 7,
        "pid": 0,
        "x": 1.2684125530382125E7,
        "y": 2576515.249488323
    },
    {
        "fnum": 0,
        "pid": 0,
        "x": 0.0,
        "y": 0.0
    },
    {
        "fnum": 7,
        "pid": 0,
        "x": 1.268412538487265E7,
        "y": 2576514.5617999295
    }
]
