# Supplementary material for: Mobile augmented reality based indoor map for improving geo-visualization
Source: PeerJ Comput Sci. 2021 Sep 2;7:e704. doi: 10.7717/peerj-cs.704 (PMC8444080; doi:10.7717/peerj-cs.704)
Supplement: Supplemental Information 3 [file peerj-cs-07-704-s003.zip › point-lists/route-1/pf-1205-132011.json]

[
    {
        "fnum": 7,
        "pid": 0,
        "x": 1.2684125533419024E7,
        "y": 2576489.8722637976
    },
    {
        "fnum": 7,
        "pid": 0,
        "x": 1.2684125297902558E7,
        "y": 2576490.9247612376
    },
    {
        "fnum": 7,
        "pid": 0,
        "x": 1.2684125232619029E7,
        "y": 2576490.532195351
    },
    {
        "fnum": 7,
        "pid": 0,
        "x": 1.2684125213229138E7,
        "y": 2576489.5861852863
    },
    {
        "fnum": 7,
        "pid": 0,
        "x": 1.2684125364219528E7,
        "y": 2576488.5939376405
    },
    {
        "fnum": 7,
        "pid": 0,
        "x": 1.2684123405876482E7,
        "y": 2576488.6100718235
    },
    {
        "fnum": 7,
        "pid": 0,
        "x": 1.2684122748627055E7,
        "y": 2576488.062735472
    },
    {
        "fnum": 7,
        "pid": 0,
        "x": 1.2684121293423392E7,
        "y": 2576488.6468354887
    },
    {
        "fnum": 7,
        "pid": 0,
        "x": 1.2684120477235233E7,
        "y": 2576488.5325063416
    },
    {
        "fnum": 7,
        "pid": 0,
        "x": 1.2684117176957706E7,
        "y": 2576488.666132042
    },
    {
        "fnum": 7,
        "pid": 0,
        "x": 1.2684115483586293E7,
        "y": 2576488.6999365306
    },
    {
        "fnum": 7,
        "pid": 0,
        "x": 1.2684114603208715E7,
        "y": 2576488.5831624586
    },
    {
        "fnum": 7,
        "pid": 0,
        "x": 1.2684115146339638E7,
        "y": 2576488.5961178755
    },
    {
        "fnum": 7,
        "pid": 0,
        "x": 1.2684113506129885E7,
        "y": 2576488.630359454
    },
    {
        "fnum": 7,
        "pid": 0,
        "x": 1.2684112593747137E7,
        "y": 2576488.6639998876
    },
    {
        "fnum": 7,
        "pid": 0,
        "x": 1.2684111587705992E7,
        "y": 2576488.7110680793
    },
    {
        "fnum": 7,
        "pid": 0,
        "x": 1.2684110627049733E7,
        "y": 2576488.73415164
    },
    {
        "fnum": 7,
        "pid": 0,
        "x": 1.2684110903870918E7,
        "y": 2576488.3317164197
    },
    {
        "fnum": 7,
        "pid": 0,
        "x": 1.2684110547312377E7,
        "y": 2576488.8137377147
    },
    {
        "fnum": 0,
        "pid": 0,
        "x": 0.0,
        "y": 0.0
    },
    {
        "fnum": 7,
        "pid": 0,
        "x": 1.2684109366096452E7,
        "y": 2576488.788913336
    },
    {
        "fnum": 7,
        "pid": 0,
        "x": 1.2684109718740597E7,
        "y": 2576489.5162376547
    },
    {
        "fnum": 7,
        "pid": 0,
        "x": 1.2684108848514143E7,
        "y": 2576488.9966626177
    },
    {
        "fnum": 7,
        "pid": 0,
        "x": 1.2684109736063855E7,
        "y": 2576489.312346547
    },
    {
        "fnum": 7,
        "pid": 0,
        "x": 1.2684107723103536E7,
        "y": 2576489.251563039
    },
    {
        "fnum": 7,
        "pid": 0,
        "x": 1.2684108627777694E7,
        "y": 2576490.43221922
    },
    {
        "fnum": 7,
        "pid": 0,
        "x": 1.2684109487964759E7,
        "y": 2576490.861710563
    },
    {
        "fnum": 7,
        "pid": 0,
        "x": 1.2684109418153457E7,
        "y": 2576491.2952421443
    },
    {
        "fnum": 7,
        "pid": 0,
        "x": 1.268410956911495E7,
        "y": 2576492.000560152
    },
    {
        "fnum": 7,
        "pid": 0,
        "x": 1.2684109574163724E7,
        "y": 2576493.271171029
    },
    {
        "fnum": 7,
        "pid": 0,
        "x": 1.2684109562362986E7,
        "y": 2576494.7109381533
    },
    {
        "fnum": 7,
        "pid": 0,
        "x": 1.2684109332386298E7,
        "y": 2576495.523287559
    },
    {
        "fnum": 7,
        "pid": 0,
        "x": 1.2684109291883728E7,
        "y": 2576496.426212581
    },
    {
        "fnum": 7,
        "pid": 0,
        "x": 1.26841095821775E7,
        "y": 2576497.257163186
    },
    {
        "fnum": 7,
        "pid": 0,
        "x": 1.2684109342143E7,
        "y": 2576498.138809222
    },
    {
        "fnum": 7,
        "pid": 0,
        "x": 1.2684109566038864E7,
        "y": 2576498.9524415424
    },
    {
        "fnum": 7,
        "pid": 0,
        "x": 1.2684109338319486E7,
        "y": 2576499.8207256105
    },
    {
        "fnum": 7,
        "pid": 0,
        "x": 1.2684109547181454E7,
        "y": 2576500.569242964
    },
    {
        "fnum": 7,
        "pid": 0,
        "x": 1.2684109310861936E7,
        "y": 2576501.3913474185
    },
    {
        "fnum": 7,
        "pid": 0,
        "x": 1.268410952284682E7,
        "y": 2576502.460919435
    },
    {
        "fnum": 7,
        "pid": 0,
        "x": 1.2684109317079196E7,
        "y": 2576503.329131992
    },
    {
        "fnum": 7,
        "pid": 0,
        "x": 1.268410949824637E7,
        "y": 2576504.4877832197
    },
    {
        "fnum": 7,
        "pid": 0,
        "x": 1.2684109333284153E7,
        "y": 2576505.308707763
    },
    {
        "fnum": 7,
        "pid": 0,
        "x": 1.2684109540640766E7,
        "y": 2576506.0564872744
    },
    {
        "fnum": 7,
        "pid": 0,
        "x": 1.268410935490305E7,
        "y": 2576506.8555012494
    },
    {
        "fnum": 7,
        "pid": 0,
        "x": 1.2684109597185552E7,
        "y": 2576506.652524464
    },
    {
        "fnum": 7,
        "pid": 0,
        "x": 1.2684109388076266E7,
        "y": 2576507.4420845686
    },
    {
        "fnum": 7,
        "pid": 0,
        "x": 1.268410957379359E7,
        "y": 2576507.212515134
    },
    {
        "fnum": 7,
        "pid": 0,
        "x": 1.2684109366949014E7,
        "y": 2576508.004985554
    },
    {
        "fnum": 7,
        "pid": 0,
        "x": 1.2684109547430236E7,
        "y": 2576508.6841716976
    },
    {
        "fnum": 7,
        "pid": 0,
        "x": 1.2684109531102754E7,
        "y": 2576509.7526712287
    },
    {
        "fnum": 7,
        "pid": 0,
        "x": 1.2684109408395581E7,
        "y": 2576510.604873879
    },
    {
        "fnum": 7,
        "pid": 0,
        "x": 1.2684109469058104E7,
        "y": 2576511.5975691867
    },
    {
        "fnum": 7,
        "pid": 0,
        "x": 1.268410939011719E7,
        "y": 2576512.453527752
    },
    {
        "fnum": 7,
        "pid": 0,
        "x": 1.2684109646980412E7,
        "y": 2576512.923262911
    },
    {
        "fnum": 7,
        "pid": 0,
        "x": 1.2684109640514284E7,
        "y": 2576513.7088432936
    },
    {
        "fnum": 7,
        "pid": 0,
        "x": 1.2684110083874583E7,
        "y": 2576513.3962479886
    },
    {
        "fnum": 7,
        "pid": 0,
        "x": 1.2684112325915052E7,
        "y": 2576514.1487102713
    },
    {
        "fnum": 0,
        "pid": 0,
        "x": 0.0,
        "y": 0.0
    },
    {
        "fnum": 7,
        "pid": 0,
        "x": 1.2684112927200317E7,
        "y": 2576514.397392178
    },
    {
        "fnum": 7,
        "pid": 0,
        "x": 1.2684114283282481E7,
        "y": 2576515.286618873
    },
    {
        "fnum": 7,
        "pid": 0,
        "x": 1.2684115074765759E7,
        "y": 2576515.4280676753
    },
    {
        "fnum": 7,
        "pid": 0,
        "x": 1.2684116039891226E7,
        "y": 2576515.425031261
    },
    {
        "fnum": 7,
        "pid": 0,
        "x": 1.268411525965026E7,
        "y": 2576515.389821155
    },
    {
        "fnum": 7,
        "pid": 0,
        "x": 1.2684116161915185E7,
        "y": 2576515.3540663
    },
    {
        "fnum": 7,
        "pid": 0,
        "x": 1.2684115127224004E7,
        "y": 2576515.3790458413
    },
    {
        "fnum": 7,
        "pid": 0,
        "x": 1.2684116037481042E7,
        "y": 2576515.4223690038
    },
    {
        "fnum": 7,
        "pid": 0,
        "x": 1.2684116020845322E7,
        "y": 2576515.394573295
    },
    {
        "fnum": 7,
        "pid": 0,
        "x": 1.2684116890652714E7,
        "y": 2576515.465177394
    },
    {
        "fnum": 7,
        "pid": 0,
        "x": 1.268411779022619E7,
        "y": 2576515.563535982
    },
    {
        "fnum": 7,
        "pid": 0,
        "x": 1.2684118792887148E7,
        "y": 2576515.4003095026
    },
    {
        "fnum": 7,
        "pid": 0,
        "x": 1.2684121200122042E7,
        "y": 2576515.415340697
    },
    {
        "fnum": 7,
        "pid": 0,
        "x": 1.268412219255336E7,
        "y": 2576515.4462310695
    },
    {
        "fnum": 7,
        "pid": 0,
        "x": 1.2684123160111502E7,
        "y": 2576515.4969436885
    },
    {
        "fnum": 7,
        "pid": 0,
        "x": 1.2684122550307218E7,
        "y": 2576515.396501839
    },
    {
        "fnum": 7,
        "pid": 0,
        "x": 1.2684123683058497E7,
        "y": 2576515.3403651374
    },
    {
        "fnum": 7,
        "pid": 0,
        "x": 1.268412463263485E7,
        "y": 2576515.393683338
    },
    {
        "fnum": 7,
        "pid": 0,
        "x": 1.268412548812482E7,
        "y": 2576515.149207132
    },
    {
        "fnum": 7,
        "pid": 0,
        "x": 1.2684126241735991E7,
        "y": 2576515.0842410857
    },
    {
        "fnum": 0,
        "pid": 0,
        "x": 0.0,
        "y": 0.0
    },
    {
        "fnum": 7,
        "pid": 0,
        "x": 1.2684125630627098E7,
        "y": 2576513.570213808
    },
    {
        "fnum": 7,
        "pid": 0,
        "x": 1.2684125157529017E7,
        "y": 2576514.596666589
    },
    {
        "fnum": 7,
        "pid": 0,
        "x": 1.268412435450949E7,
        "y": 2576515.1093817335
    },
    {
        "fnum": 7,
        "pid": 0,
        "x": 1.268412340672097E7,
        "y": 2576515.445451838
    },
    {
        "fnum": 7,
        "pid": 0,
        "x": 1.268412557395239E7,
        "y": 2576512.849977865
    },
    {
        "fnum": 7,
        "pid": 0,
        "x": 1.2684125652976722E7,
        "y": 2576512.0181201054
    },
    {
        "fnum": 7,
        "pid": 0,
        "x": 1.268412544265348E7,
        "y": 2576510.839473837
    },
    {
        "fnum": 7,
        "pid": 0,
        "x": 1.268412584469335E7,
        "y": 2576509.9597830107
    },
    {
        "fnum": 7,
        "pid": 0,
        "x": 1.2684125490046274E7,
        "y": 2576508.742638477
    },
    {
        "fnum": 7,
        "pid": 0,
        "x": 1.2684125755564155E7,
        "y": 2576507.8784595695
    },
    {
        "fnum": 7,
        "pid": 0,
        "x": 1.26841255224845E7,
        "y": 2576506.7478702962
    },
    {
        "fnum": 7,
        "pid": 0,
        "x": 1.2684125723036002E7,
        "y": 2576505.8820963586
    },
    {
        "fnum": 7,
        "pid": 0,
        "x": 1.268412537491643E7,
        "y": 2576505.509166056
    },
    {
        "fnum": 7,
        "pid": 0,
        "x": 1.2684125680749556E7,
        "y": 2576504.630436206
    },
    {
        "fnum": 7,
        "pid": 0,
        "x": 1.2684125261508944E7,
        "y": 2576504.882502643
    },
    {
        "fnum": 7,
        "pid": 0,
        "x": 1.2684125702065876E7,
        "y": 2576504.180080283
    },
    {
        "fnum": 7,
        "pid": 0,
        "x": 1.2684125229698166E7,
        "y": 2576503.6595163066
    },
    {
        "fnum": 7,
        "pid": 0,
        "x": 1.2684125699465862E7,
        "y": 2576502.964324886
    },
    {
        "fnum": 7,
        "pid": 0,
        "x": 1.2684125183188016E7,
        "y": 2576502.4292347995
    },
    {
        "fnum": 7,
        "pid": 0,
        "x": 1.2684125758117193E7,
        "y": 2576501.7764615915
    },
    {
        "fnum": 7,
        "pid": 0,
        "x": 1.2684125248765081E7,
        "y": 2576501.772998564
    },
    {
        "fnum": 7,
        "pid": 0,
        "x": 1.2684125765857216E7,
        "y": 2576501.150397585
    },
    {
        "fnum": 7,
        "pid": 0,
        "x": 1.2684125176450355E7,
        "y": 2576501.323902239
    },
    {
        "fnum": 7,
        "pid": 0,
        "x": 1.268412567769178E7,
        "y": 2576500.7037930572
    },
    {
        "fnum": 7,
        "pid": 0,
        "x": 1.2684125456379069E7,
        "y": 2576500.2824565363
    },
    {
        "fnum": 7,
        "pid": 0,
        "x": 1.2684125471401012E7,
        "y": 2576498.9345964883
    },
    {
        "fnum": 7,
        "pid": 0,
        "x": 1.2684125794921756E7,
        "y": 2576498.1459729853
    },
    {
        "fnum": 7,
        "pid": 0,
        "x": 1.2684125652255554E7,
        "y": 2576496.4067722387
    },
    {
        "fnum": 7,
        "pid": 0,
        "x": 1.2684125630142596E7,
        "y": 2576495.375288172
    },
    {
        "fnum": 7,
        "pid": 0,
        "x": 1.2684125880227217E7,
        "y": 2576494.192648757
    },
    {
        "fnum": 7,
        "pid": 0,
        "x": 1.2684125812682692E7,
        "y": 2576493.3872906473
    },
    {
        "fnum": 7,
        "pid": 0,
        "x": 1.2684125859957958E7,
        "y": 2576493.4886680143
    },
    {
        "fnum": 7,
        "pid": 0,
        "x": 1.2684125646409856E7,
        "y": 2576492.6060592937
    },
    {
        "fnum": 7,
        "pid": 0,
        "x": 1.2684125973758241E7,
        "y": 2576493.265995409
    },
    {
        "fnum": 7,
        "pid": 0,
        "x": 1.2684125723309597E7,
        "y": 2576492.4627148695
    },
    {
        "fnum": 7,
        "pid": 0,
        "x": 1.2684126068474168E7,
        "y": 2576493.42946864
    },
    {
        "fnum": 7,
        "pid": 0,
        "x": 1.268412576528836E7,
        "y": 2576492.6914601377
    },
    {
        "fnum": 7,
        "pid": 0,
        "x": 1.2684125914871147E7,
        "y": 2576492.770196104
    },
    {
        "fnum": 7,
        "pid": 0,
        "x": 1.2684125348154437E7,
        "y": 2576492.0808692416
    },
    {
        "fnum": 7,
        "pid": 0,
        "x": 1.2684125732479645E7,
        "y": 2576491.6054737777
    },
    {
        "fnum": 0,
        "pid": 0,
        "x": 0.0,
        "y": 0.0
    },
    {
        "fnum": 7,
        "pid": 0,
        "x": 1.2684125827252997E7,
        "y": 2576491.246516547
    },
    {
        "fnum": 7,
        "pid": 0,
        "x": 1.2684125637805318E7,
        "y": 2576490.63828012
    },
    {
        "fnum": 7,
        "pid": 0,
        "x": 1.2684126094955152E7,
        "y": 2576489.5452948497
    },
    {
        "fnum": 7,
        "pid": 0,
        "x": 1.268412633076071E7,
        "y": 2576489.5594076375
    },
    {
        "fnum": 7,
        "pid": 0,
        "x": 1.2684127532610686E7,
        "y": 2576488.5222278275
    },
    {
        "fnum": 7,
        "pid": 0,
        "x": 1.2684128246475909E7,
        "y": 2576488.4237382784
    },
    {
        "fnum": 7,
        "pid": 0,
        "x": 1.2684128899967846E7,
        "y": 2576488.4661788633
    },
    {
        "fnum": 7,
        "pid": 0,
        "x": 1.2684129734490773E7,
        "y": 2576488.3315764996
    },
    {
        "fnum": 7,
        "pid": 0,
        "x": 1.2684129203092E7,
        "y": 2576488.023997637
    },
    {
        "fnum": 7,
        "pid": 0,
        "x": 1.2684129815370679E7,
        "y": 2576487.634506387
    },
    {
        "fnum": 7,
        "pid": 0,
        "x": 1.2684129658991473E7,
        "y": 2576487.09958606
    },
    {
        "fnum": 7,
        "pid": 0,
        "x": 1.2684130010854213E7,
        "y": 2576487.7156163915
    },
    {
        "fnum": 7,
        "pid": 0,
        "x": 1.2684129986131923E7,
        "y": 2576486.3745004674
    },
    {
        "fnum": 7,
        "pid": 0,
        "x": 1.2684130326368485E7,
        "y": 2576485.663753232
    },
    {
        "fnum": 7,
        "pid": 0,
        "x": 1.2684130563615458E7,
        "y": 2576488.4658298166
    },
    {
        "fnum": 7,
        "pid": 0,
        "x": 1.268413113084972E7,
        "y": 2576488.836927906
    },
    {
        "fnum": 7,
        "pid": 0,
        "x": 1.2684132247810816E7,
        "y": 2576488.677921403
    },
    {
        "fnum": 7,
        "pid": 0,
        "x": 1.2684133198149556E7,
        "y": 2576488.6473400057
    },
    {
        "fnum": 7,
        "pid": 0,
        "x": 1.2684134291038608E7,
        "y": 2576488.599359799
    },
    {
        "fnum": 7,
        "pid": 0,
        "x": 1.2684135160443475E7,
        "y": 2576488.524116327
    },
    {
        "fnum": 7,
        "pid": 0,
        "x": 1.2684136197281344E7,
        "y": 2576488.587365832
    },
    {
        "fnum": 7,
        "pid": 0,
        "x": 1.268413711427557E7,
        "y": 2576488.643567084
    },
    {
        "fnum": 7,
        "pid": 0,
        "x": 1.2684137610553501E7,
        "y": 2576488.704234368
    },
    {
        "fnum": 7,
        "pid": 0,
        "x": 1.2684138485605E7,
        "y": 2576488.6569091063
    },
    {
        "fnum": 7,
        "pid": 0,
        "x": 1.2684139447730416E7,
        "y": 2576488.6502357926
    },
    {
        "fnum": 7,
        "pid": 0,
        "x": 1.268414033029014E7,
        "y": 2576488.627869027
    },
    {
        "fnum": 7,
        "pid": 0,
        "x": 1.268413964414202E7,
        "y": 2576488.5997976544
    },
    {
        "fnum": 7,
        "pid": 0,
        "x": 1.2684140339109393E7,
        "y": 2576488.6755711287
    },
    {
        "fnum": 7,
        "pid": 0,
        "x": 1.2684140795983732E7,
        "y": 2576488.624330183
    },
    {
        "fnum": 7,
        "pid": 0,
        "x": 1.2684141594948115E7,
        "y": 2576488.6628852794
    },
    {
        "fnum": 7,
        "pid": 0,
        "x": 1.2684142114994558E7,
        "y": 2576488.6995338732
    },
    {
        "fnum": 7,
        "pid": 0,
        "x": 1.2684142984725118E7,
        "y": 2576488.7384727043
    },
    {
        "fnum": 7,
        "pid": 0,
        "x": 1.2684143026381271E7,
        "y": 2576488.7749033673
    },
    {
        "fnum": 7,
        "pid": 0,
        "x": 1.2684143822318183E7,
        "y": 2576488.7119588023
    },
    {
        "fnum": 0,
        "pid": 0,
        "x": 0.0,
        "y": 0.0
    },
    {
        "fnum": 7,
        "pid": 0,
        "x": 1.2684142577945424E7,
        "y": 2576489.224451294
    },
    {
        "fnum": 7,
        "pid": 0,
        "x": 1.2684143264509508E7,
        "y": 2576489.3886548206
    },
    {
        "fnum": 7,
        "pid": 0,
        "x": 1.2684142550860291E7,
        "y": 2576488.5919062165
    },
    {
        "fnum": 7,
        "pid": 0,
        "x": 1.2684142862333605E7,
        "y": 2576488.585517207
    },
    {
        "fnum": 7,
        "pid": 0,
        "x": 1.2684144806468697E7,
        "y": 2576490.3155781683
    },
    {
        "fnum": 7,
        "pid": 0,
        "x": 1.2684145020098118E7,
        "y": 2576490.001226871
    },
    {
        "fnum": 7,
        "pid": 0,
        "x": 1.2684145266901754E7,
        "y": 2576489.1276753778
    },
    {
        "fnum": 7,
        "pid": 0,
        "x": 1.2684144827761708E7,
        "y": 2576491.2336670137
    },
    {
        "fnum": 7,
        "pid": 0,
        "x": 1.2684145210585974E7,
        "y": 2576493.7914553224
    },
    {
        "fnum": 7,
        "pid": 0,
        "x": 1.2684145322779337E7,
        "y": 2576496.681520899
    },
    {
        "fnum": 7,
        "pid": 0,
        "x": 1.2684145469713906E7,
        "y": 2576497.966640325
    },
    {
        "fnum": 7,
        "pid": 0,
        "x": 1.2684145629104981E7,
        "y": 2576498.801324736
    },
    {
        "fnum": 7,
        "pid": 0,
        "x": 1.2684145529243296E7,
        "y": 2576499.816573581
    },
    {
        "fnum": 7,
        "pid": 0,
        "x": 1.2684145561528657E7,
        "y": 2576501.3556645894
    },
    {
        "fnum": 7,
        "pid": 0,
        "x": 1.2684145582772303E7,
        "y": 2576502.270621813
    },
    {
        "fnum": 7,
        "pid": 0,
        "x": 1.2684145541860726E7,
        "y": 2576502.469839536
    },
    {
        "fnum": 7,
        "pid": 0,
        "x": 1.2684145527952189E7,
        "y": 2576503.6503794487
    },
    {
        "fnum": 7,
        "pid": 0,
        "x": 1.2684145535221532E7,
        "y": 2576504.4799971706
    },
    {
        "fnum": 7,
        "pid": 0,
        "x": 1.268414553433684E7,
        "y": 2576505.346330723
    },
    {
        "fnum": 7,
        "pid": 0,
        "x": 1.2684145555372825E7,
        "y": 2576506.2212703703
    },
    {
        "fnum": 7,
        "pid": 0,
        "x": 1.2684145546259986E7,
        "y": 2576506.613369591
    },
    {
        "fnum": 7,
        "pid": 0,
        "x": 1.2684145535882749E7,
        "y": 2576507.3744234685
    },
    {
        "fnum": 7,
        "pid": 0,
        "x": 1.2684145542435901E7,
        "y": 2576507.1174788373
    },
    {
        "fnum": 7,
        "pid": 0,
        "x": 1.268414552762557E7,
        "y": 2576507.923342698
    },
    {
        "fnum": 7,
        "pid": 0,
        "x": 1.2684145611748379E7,
        "y": 2576507.066762337
    },
    {
        "fnum": 7,
        "pid": 0,
        "x": 1.2684145352547409E7,
        "y": 2576509.249626422
    },
    {
        "fnum": 7,
        "pid": 0,
        "x": 1.268414549387604E7,
        "y": 2576510.149179087
    },
    {
        "fnum": 7,
        "pid": 0,
        "x": 1.2684145444924043E7,
        "y": 2576512.665481878
    },
    {
        "fnum": 7,
        "pid": 0,
        "x": 1.2684145481755046E7,
        "y": 2576513.524694741
    },
    {
        "fnum": 7,
        "pid": 0,
        "x": 1.2684145414903669E7,
        "y": 2576514.2554585882
    },
    {
        "fnum": 7,
        "pid": 0,
        "x": 1.2684145378022248E7,
        "y": 2576515.0912369466
    },
    {
        "fnum": 0,
        "pid": 0,
        "x": 0.0,
        "y": 0.0
    },
    {
        "fnum": 7,
        "pid": 0,
        "x": 1.2684145668800717E7,
        "y": 2576514.508581788
    },
    {
        "fnum": 7,
        "pid": 0,
        "x": 1.2684145618469387E7,
        "y": 2576513.84960399
    },
    {
        "fnum": 7,
        "pid": 0,
        "x": 1.2684143396862438E7,
        "y": 2576515.2568928273
    },
    {
        "fnum": 7,
        "pid": 0,
        "x": 1.2684142490073163E7,
        "y": 2576515.4234961313
    },
    {
        "fnum": 7,
        "pid": 0,
        "x": 1.2684142529831197E7,
        "y": 2576515.2722892347
    },
    {
        "fnum": 7,
        "pid": 0,
        "x": 1.268414173684269E7,
        "y": 2576515.3962002303
    },
    {
        "fnum": 7,
        "pid": 0,
        "x": 1.2684140457853237E7,
        "y": 2576515.2203422426
    },
    {
        "fnum": 7,
        "pid": 0,
        "x": 1.268413961308609E7,
        "y": 2576515.4634721526
    },
    {
        "fnum": 7,
        "pid": 0,
        "x": 1.2684138262140622E7,
        "y": 2576515.253659509
    },
    {
        "fnum": 7,
        "pid": 0,
        "x": 1.2684137029207295E7,
        "y": 2576515.277859235
    },
    {
        "fnum": 7,
        "pid": 0,
        "x": 1.268413551278169E7,
        "y": 2576515.3204345237
    },
    {
        "fnum": 7,
        "pid": 0,
        "x": 1.2684133745132884E7,
        "y": 2576515.3628259427
    },
    {
        "fnum": 7,
        "pid": 0,
        "x": 1.2684132777780684E7,
        "y": 2576515.363997678
    },
    {
        "fnum": 7,
        "pid": 0,
        "x": 1.2684132617019815E7,
        "y": 2576515.3027347396
    },
    {
        "fnum": 7,
        "pid": 0,
        "x": 1.2684131874084515E7,
        "y": 2576515.3338059094
    },
    {
        "fnum": 7,
        "pid": 0,
        "x": 1.2684131884665104E7,
        "y": 2576515.264425544
    },
    {
        "fnum": 7,
        "pid": 0,
        "x": 1.2684131086843016E7,
        "y": 2576515.5635801903
    },
    {
        "fnum": 7,
        "pid": 0,
        "x": 1.2684129661448E7,
        "y": 2576514.0324797435
    },
    {
        "fnum": 7,
        "pid": 0,
        "x": 1.2684129070191003E7,
        "y": 2576515.013443486
    },
    {
        "fnum": 7,
        "pid": 0,
        "x": 1.2684127721438458E7,
        "y": 2576515.223345308
    },
    {
        "fnum": 7,
        "pid": 0,
        "x": 1.2684126018272493E7,
        "y": 2576515.181725268
    },
    {
        "fnum": 0,
        "pid": 0,
        "x": 0.0,
        "y": 0.0
    }
]
