# Supplementary material for: Mobile augmented reality based indoor map for improving geo-visualization
Source: PeerJ Comput Sci. 2021 Sep 2;7:e704. doi: 10.7717/peerj-cs.704 (PMC8444080; doi:10.7717/peerj-cs.704)
Supplement: Supplemental Information 3 [file peerj-cs-07-704-s003.zip › point-lists/route-1/pf-1205-132324.json]

[
    {
        "x": 1.2684125272210501E7,
        "y": 2576489.68720166,
        "fnum": 7,
        "pid": 0
    },
    {
        "x": 1.2684124641570332E7,
        "y": 2576488.821082567,
        "fnum": 7,
        "pid": 1
    },
    {
        "x": 1.2684123661697943E7,
        "y": 2576488.5173123484,
        "fnum": 7,
        "pid": 2
    },
    {
        "x": 1.2684122902270459E7,
        "y": 2576488.6008873815,
        "fnum": 7,
        "pid": 3
    },
    {
        "x": 1.2684119895842465E7,
        "y": 2576488.579857568,
        "fnum": 7,
        "pid": 4
    },
    {
        "x": 1.2684117586013237E7,
        "y": 2576488.6221778514,
        "fnum": 7,
        "pid": 5
    },
    {
        "x": 1.2684116273238787E7,
        "y": 2576488.699387532,
        "fnum": 7,
        "pid": 6
    },
    {
        "x": 1.2684114675779916E7,
        "y": 2576488.684257807,
        "fnum": 7,
        "pid": 7
    },
    {
        "x": 1.268411386370184E7,
        "y": 2576488.66448759,
        "fnum": 7,
        "pid": 8
    },
    {
        "x": 1.2684113551213728E7,
        "y": 2576488.7417346505,
        "fnum": 7,
        "pid": 9
    },
    {
        "x": 1.2684112722710568E7,
        "y": 2576488.724111029,
        "fnum": 7,
        "pid": 10
    },
    {
        "x": 1.2684111117373345E7,
        "y": 2576488.724234505,
        "fnum": 7,
        "pid": 11
    },
    {
        "x": 1.2684111115109482E7,
        "y": 2576488.756676671,
        "fnum": 7,
        "pid": 12
    },
    {
        "x": 1.2684111883857513E7,
        "y": 2576488.761015283,
        "fnum": 7,
        "pid": 13
    },
    {
        "x": 1.2684109318042165E7,
        "y": 2576489.055003998,
        "fnum": 7,
        "pid": 14
    },
    {
        "x": 1.268410915496949E7,
        "y": 2576489.7782403133,
        "fnum": 7,
        "pid": 15
    },
    {
        "x": 0.0,
        "y": 0.0,
        "fnum": 0,
        "pid": 16
    },
    {
        "x": 1.2684109078621523E7,
        "y": 2576489.2653858974,
        "fnum": 7,
        "pid": 17
    },
    {
        "x": 1.2684108398338478E7,
        "y": 2576488.9485679027,
        "fnum": 7,
        "pid": 18
    },
    {
        "x": 1.2684109433564449E7,
        "y": 2576488.7976137116,
        "fnum": 7,
        "pid": 19
    },
    {
        "x": 1.2684110335459203E7,
        "y": 2576488.748915656,
        "fnum": 7,
        "pid": 20
    },
    {
        "x": 1.2684108832536645E7,
        "y": 2576490.011719456,
        "fnum": 7,
        "pid": 21
    },
    {
        "x": 1.2684109618392361E7,
        "y": 2576490.1949407603,
        "fnum": 7,
        "pid": 22
    },
    {
        "x": 1.2684109473127272E7,
        "y": 2576491.1122079883,
        "fnum": 7,
        "pid": 23
    },
    {
        "x": 1.2684109638584385E7,
        "y": 2576492.0347619234,
        "fnum": 7,
        "pid": 24
    },
    {
        "x": 1.2684109612636177E7,
        "y": 2576491.8401281196,
        "fnum": 7,
        "pid": 25
    },
    {
        "x": 1.2684109473854106E7,
        "y": 2576492.7177924337,
        "fnum": 7,
        "pid": 26
    },
    {
        "x": 1.2684109637751536E7,
        "y": 2576494.645491533,
        "fnum": 7,
        "pid": 27
    },
    {
        "x": 1.2684109664045986E7,
        "y": 2576496.322361938,
        "fnum": 7,
        "pid": 28
    },
    {
        "x": 1.268410956676681E7,
        "y": 2576497.6524581243,
        "fnum": 7,
        "pid": 29
    },
    {
        "x": 1.2684109328521727E7,
        "y": 2576498.493280129,
        "fnum": 7,
        "pid": 30
    },
    {
        "x": 1.2684109636076417E7,
        "y": 2576498.5725672264,
        "fnum": 7,
        "pid": 31
    },
    {
        "x": 1.2684109351625374E7,
        "y": 2576499.408963574,
        "fnum": 7,
        "pid": 32
    },
    {
        "x": 1.2684109587156203E7,
        "y": 2576499.480509311,
        "fnum": 7,
        "pid": 33
    },
    {
        "x": 1.2684109577781884E7,
        "y": 2576500.1037457054,
        "fnum": 7,
        "pid": 34
    },
    {
        "x": 1.2684109442208523E7,
        "y": 2576500.978843639,
        "fnum": 7,
        "pid": 35
    },
    {
        "x": 1.268410931793238E7,
        "y": 2576501.8594829524,
        "fnum": 7,
        "pid": 36
    },
    {
        "x": 1.2684109437555118E7,
        "y": 2576502.731654014,
        "fnum": 7,
        "pid": 37
    },
    {
        "x": 1.268410940734183E7,
        "y": 2576503.656480182,
        "fnum": 7,
        "pid": 38
    },
    {
        "x": 1.2684109618861506E7,
        "y": 2576504.5685076853,
        "fnum": 7,
        "pid": 39
    },
    {
        "x": 1.2684109367417172E7,
        "y": 2576505.309448072,
        "fnum": 7,
        "pid": 40
    },
    {
        "x": 1.268410965958606E7,
        "y": 2576506.0683928416,
        "fnum": 7,
        "pid": 41
    },
    {
        "x": 1.2684109404072491E7,
        "y": 2576506.8210827345,
        "fnum": 7,
        "pid": 42
    },
    {
        "x": 1.2684109606386738E7,
        "y": 2576507.4084596215,
        "fnum": 7,
        "pid": 43
    },
    {
        "x": 1.2684109328795483E7,
        "y": 2576508.2578120427,
        "fnum": 7,
        "pid": 44
    },
    {
        "x": 1.2684109585173234E7,
        "y": 2576510.5644613504,
        "fnum": 7,
        "pid": 45
    },
    {
        "x": 1.268410935930995E7,
        "y": 2576511.5223357906,
        "fnum": 7,
        "pid": 46
    },
    {
        "x": 1.268410955692056E7,
        "y": 2576512.5665147523,
        "fnum": 7,
        "pid": 47
    },
    {
        "x": 1.268410962588343E7,
        "y": 2576513.3610565583,
        "fnum": 7,
        "pid": 48
    },
    {
        "x": 1.2684109436952459E7,
        "y": 2576514.1918101436,
        "fnum": 7,
        "pid": 49
    },
    {
        "x": 1.268411016602875E7,
        "y": 2576514.462572834,
        "fnum": 7,
        "pid": 50
    },
    {
        "x": 1.2684111340343973E7,
        "y": 2576515.255746785,
        "fnum": 7,
        "pid": 51
    },
    {
        "x": 0.0,
        "y": 0.0,
        "fnum": 0,
        "pid": 52
    },
    {
        "x": 1.2684112126500832E7,
        "y": 2576514.7744559436,
        "fnum": 7,
        "pid": 53
    },
    {
        "x": 1.2684112099671628E7,
        "y": 2576515.4133655042,
        "fnum": 7,
        "pid": 54
    },
    {
        "x": 1.268411244787566E7,
        "y": 2576515.5463151527,
        "fnum": 7,
        "pid": 55
    },
    {
        "x": 1.2684112661235569E7,
        "y": 2576515.257619059,
        "fnum": 7,
        "pid": 56
    },
    {
        "x": 1.2684112413454095E7,
        "y": 2576515.425965174,
        "fnum": 7,
        "pid": 57
    },
    {
        "x": 1.2684112384054195E7,
        "y": 2576515.5320816636,
        "fnum": 7,
        "pid": 58
    },
    {
        "x": 1.2684114153385784E7,
        "y": 2576515.038622532,
        "fnum": 7,
        "pid": 59
    },
    {
        "x": 1.2684115197521787E7,
        "y": 2576515.322370857,
        "fnum": 7,
        "pid": 60
    },
    {
        "x": 1.2684115980709944E7,
        "y": 2576515.403984992,
        "fnum": 7,
        "pid": 61
    },
    {
        "x": 1.2684116151032483E7,
        "y": 2576515.280556631,
        "fnum": 7,
        "pid": 62
    },
    {
        "x": 1.268411695568944E7,
        "y": 2576515.489592559,
        "fnum": 7,
        "pid": 63
    },
    {
        "x": 1.268411708312686E7,
        "y": 2576515.3302429076,
        "fnum": 7,
        "pid": 64
    },
    {
        "x": 1.2684117900448877E7,
        "y": 2576515.5663497793,
        "fnum": 7,
        "pid": 65
    },
    {
        "x": 1.2684119221201079E7,
        "y": 2576515.3589604865,
        "fnum": 7,
        "pid": 66
    },
    {
        "x": 1.268412146574696E7,
        "y": 2576515.409667643,
        "fnum": 7,
        "pid": 67
    },
    {
        "x": 1.2684122336936943E7,
        "y": 2576515.523891417,
        "fnum": 7,
        "pid": 68
    },
    {
        "x": 1.2684123094880383E7,
        "y": 2576515.322279276,
        "fnum": 7,
        "pid": 69
    },
    {
        "x": 1.2684123964163313E7,
        "y": 2576515.472561478,
        "fnum": 7,
        "pid": 70
    },
    {
        "x": 1.2684124116247363E7,
        "y": 2576515.3008825,
        "fnum": 7,
        "pid": 71
    },
    {
        "x": 1.268412498854073E7,
        "y": 2576515.3400679827,
        "fnum": 7,
        "pid": 72
    },
    {
        "x": 1.2684125747595964E7,
        "y": 2576515.0343093085,
        "fnum": 7,
        "pid": 73
    },
    {
        "x": 0.0,
        "y": 0.0,
        "fnum": 0,
        "pid": 74
    },
    {
        "x": 1.2684126273020322E7,
        "y": 2576514.8598193093,
        "fnum": 7,
        "pid": 75
    },
    {
        "x": 1.2684125412168283E7,
        "y": 2576514.084420159,
        "fnum": 7,
        "pid": 76
    },
    {
        "x": 1.2684125914538698E7,
        "y": 2576511.8812937527,
        "fnum": 7,
        "pid": 77
    },
    {
        "x": 1.268412542319936E7,
        "y": 2576511.1253667413,
        "fnum": 7,
        "pid": 78
    },
    {
        "x": 1.2684125629093172E7,
        "y": 2576510.540633634,
        "fnum": 7,
        "pid": 79
    },
    {
        "x": 1.2684125610641435E7,
        "y": 2576509.632411966,
        "fnum": 7,
        "pid": 80
    },
    {
        "x": 1.2684125730564674E7,
        "y": 2576509.48355957,
        "fnum": 7,
        "pid": 81
    },
    {
        "x": 1.2684125597843813E7,
        "y": 2576508.6682255883,
        "fnum": 7,
        "pid": 82
    },
    {
        "x": 1.2684125488781057E7,
        "y": 2576507.274618457,
        "fnum": 7,
        "pid": 83
    },
    {
        "x": 1.2684125601547271E7,
        "y": 2576506.4460509606,
        "fnum": 7,
        "pid": 84
    },
    {
        "x": 1.2684125345111463E7,
        "y": 2576505.7238365165,
        "fnum": 7,
        "pid": 85
    },
    {
        "x": 1.2684125661020873E7,
        "y": 2576504.931539506,
        "fnum": 7,
        "pid": 86
    },
    {
        "x": 1.2684125232260749E7,
        "y": 2576504.897274692,
        "fnum": 7,
        "pid": 87
    },
    {
        "x": 1.2684125716364773E7,
        "y": 2576504.369373533,
        "fnum": 7,
        "pid": 88
    },
    {
        "x": 1.2684125251943212E7,
        "y": 2576503.7399681,
        "fnum": 7,
        "pid": 89
    },
    {
        "x": 1.2684125741783569E7,
        "y": 2576504.4866730357,
        "fnum": 7,
        "pid": 90
    },
    {
        "x": 1.2684125823906254E7,
        "y": 2576503.9968272946,
        "fnum": 7,
        "pid": 91
    },
    {
        "x": 1.2684125231462747E7,
        "y": 2576503.2307924973,
        "fnum": 7,
        "pid": 92
    },
    {
        "x": 1.268412513140823E7,
        "y": 2576502.205001711,
        "fnum": 7,
        "pid": 93
    },
    {
        "x": 1.2684125115638793E7,
        "y": 2576501.3426139695,
        "fnum": 7,
        "pid": 94
    },
    {
        "x": 1.2684125650426235E7,
        "y": 2576500.7722396795,
        "fnum": 7,
        "pid": 95
    },
    {
        "x": 1.268412528320733E7,
        "y": 2576500.7472420274,
        "fnum": 7,
        "pid": 96
    },
    {
        "x": 1.2684125151744802E7,
        "y": 2576499.3597160457,
        "fnum": 7,
        "pid": 97
    },
    {
        "x": 1.2684125655104967E7,
        "y": 2576498.7530436306,
        "fnum": 7,
        "pid": 98
    },
    {
        "x": 1.2684125116558589E7,
        "y": 2576497.4495996125,
        "fnum": 7,
        "pid": 99
    },
    {
        "x": 1.2684125682484448E7,
        "y": 2576496.853845214,
        "fnum": 7,
        "pid": 100
    },
    {
        "x": 1.2684125061617538E7,
        "y": 2576496.4114029664,
        "fnum": 7,
        "pid": 101
    },
    {
        "x": 1.2684125656570928E7,
        "y": 2576495.7735996526,
        "fnum": 7,
        "pid": 102
    },
    {
        "x": 1.2684125526685756E7,
        "y": 2576495.0254510646,
        "fnum": 7,
        "pid": 103
    },
    {
        "x": 1.2684125696114592E7,
        "y": 2576494.3300033254,
        "fnum": 7,
        "pid": 104
    },
    {
        "x": 1.2684125599011913E7,
        "y": 2576493.863823898,
        "fnum": 7,
        "pid": 105
    },
    {
        "x": 1.268412552960026E7,
        "y": 2576493.1120901746,
        "fnum": 7,
        "pid": 106
    },
    {
        "x": 1.2684125714946672E7,
        "y": 2576492.7722895583,
        "fnum": 7,
        "pid": 107
    },
    {
        "x": 1.268412586133583E7,
        "y": 2576491.779808917,
        "fnum": 7,
        "pid": 108
    },
    {
        "x": 1.2684125495481536E7,
        "y": 2576491.215255391,
        "fnum": 7,
        "pid": 109
    },
    {
        "x": 0.0,
        "y": 0.0,
        "fnum": 0,
        "pid": 110
    },
    {
        "x": 1.2684125454403585E7,
        "y": 2576492.51755512,
        "fnum": 7,
        "pid": 111
    },
    {
        "x": 1.268412580185533E7,
        "y": 2576493.1709510684,
        "fnum": 7,
        "pid": 112
    },
    {
        "x": 1.2684125266669573E7,
        "y": 2576491.703538174,
        "fnum": 7,
        "pid": 113
    },
    {
        "x": 1.2684125129206235E7,
        "y": 2576488.993289998,
        "fnum": 7,
        "pid": 114
    },
    {
        "x": 1.2684125093768882E7,
        "y": 2576488.4367886554,
        "fnum": 7,
        "pid": 115
    },
    {
        "x": 1.2684126466526046E7,
        "y": 2576488.1901641316,
        "fnum": 7,
        "pid": 116
    },
    {
        "x": 1.2684127303745298E7,
        "y": 2576488.3241921314,
        "fnum": 7,
        "pid": 117
    },
    {
        "x": 1.2684128225116167E7,
        "y": 2576488.44702165,
        "fnum": 7,
        "pid": 118
    },
    {
        "x": 1.268413149362028E7,
        "y": 2576488.225721638,
        "fnum": 7,
        "pid": 119
    },
    {
        "x": 1.2684132244180346E7,
        "y": 2576488.556780393,
        "fnum": 7,
        "pid": 120
    },
    {
        "x": 1.2684134252607478E7,
        "y": 2576488.6077761794,
        "fnum": 7,
        "pid": 121
    },
    {
        "x": 1.268413510602883E7,
        "y": 2576488.627524906,
        "fnum": 7,
        "pid": 122
    },
    {
        "x": 1.2684136126520343E7,
        "y": 2576488.6196671277,
        "fnum": 7,
        "pid": 123
    },
    {
        "x": 1.2684136961794756E7,
        "y": 2576488.6059442144,
        "fnum": 7,
        "pid": 124
    },
    {
        "x": 1.2684137828572914E7,
        "y": 2576488.6020486266,
        "fnum": 7,
        "pid": 125
    },
    {
        "x": 1.2684138548433509E7,
        "y": 2576488.6468206774,
        "fnum": 7,
        "pid": 126
    },
    {
        "x": 1.2684139369572556E7,
        "y": 2576488.5984554854,
        "fnum": 7,
        "pid": 127
    },
    {
        "x": 1.2684139874986267E7,
        "y": 2576488.661572869,
        "fnum": 7,
        "pid": 128
    },
    {
        "x": 1.2684140373347238E7,
        "y": 2576488.7677059886,
        "fnum": 7,
        "pid": 129
    },
    {
        "x": 1.2684141139791869E7,
        "y": 2576488.788614427,
        "fnum": 7,
        "pid": 130
    },
    {
        "x": 1.2684142496993463E7,
        "y": 2576488.849601525,
        "fnum": 7,
        "pid": 131
    },
    {
        "x": 1.268414336112534E7,
        "y": 2576488.7450938486,
        "fnum": 7,
        "pid": 132
    },
    {
        "x": 1.268414318977138E7,
        "y": 2576488.798431573,
        "fnum": 7,
        "pid": 133
    },
    {
        "x": 1.2684142912476676E7,
        "y": 2576488.7918945197,
        "fnum": 7,
        "pid": 134
    },
    {
        "x": 1.268414356667841E7,
        "y": 2576488.772085178,
        "fnum": 7,
        "pid": 135
    },
    {
        "x": 0.0,
        "y": 0.0,
        "fnum": 0,
        "pid": 136
    },
    {
        "x": 1.2684142952868896E7,
        "y": 2576488.904224796,
        "fnum": 7,
        "pid": 137
    },
    {
        "x": 1.2684142611005293E7,
        "y": 2576488.7006395115,
        "fnum": 7,
        "pid": 138
    },
    {
        "x": 1.2684144471477242E7,
        "y": 2576489.8710874934,
        "fnum": 7,
        "pid": 139
    },
    {
        "x": 1.2684145444549428E7,
        "y": 2576490.517876702,
        "fnum": 7,
        "pid": 140
    },
    {
        "x": 1.2684145280761948E7,
        "y": 2576490.411364028,
        "fnum": 7,
        "pid": 141
    },
    {
        "x": 1.2684145637189532E7,
        "y": 2576490.9147033235,
        "fnum": 7,
        "pid": 142
    },
    {
        "x": 1.2684145354155242E7,
        "y": 2576491.87948123,
        "fnum": 7,
        "pid": 143
    },
    {
        "x": 1.2684145603233555E7,
        "y": 2576492.639375746,
        "fnum": 7,
        "pid": 144
    },
    {
        "x": 1.2684145434168234E7,
        "y": 2576493.235621557,
        "fnum": 7,
        "pid": 145
    },
    {
        "x": 1.2684145599077042E7,
        "y": 2576494.052769528,
        "fnum": 7,
        "pid": 146
    },
    {
        "x": 1.2684145449062964E7,
        "y": 2576494.096979079,
        "fnum": 7,
        "pid": 147
    },
    {
        "x": 1.2684145480977159E7,
        "y": 2576494.3903276506,
        "fnum": 7,
        "pid": 148
    },
    {
        "x": 1.2684145525196267E7,
        "y": 2576495.2117833076,
        "fnum": 7,
        "pid": 149
    },
    {
        "x": 1.26841454874901E7,
        "y": 2576495.339866852,
        "fnum": 7,
        "pid": 150
    },
    {
        "x": 1.2684145603854924E7,
        "y": 2576496.2857571105,
        "fnum": 7,
        "pid": 151
    },
    {
        "x": 1.268414549435123E7,
        "y": 2576498.5002127187,
        "fnum": 7,
        "pid": 152
    },
    {
        "x": 1.268414561150664E7,
        "y": 2576499.5037268847,
        "fnum": 7,
        "pid": 153
    },
    {
        "x": 1.2684145535943968E7,
        "y": 2576501.29231924,
        "fnum": 7,
        "pid": 154
    },
    {
        "x": 1.2684145551304234E7,
        "y": 2576502.033013308,
        "fnum": 7,
        "pid": 155
    },
    {
        "x": 1.268414563527725E7,
        "y": 2576502.9320427217,
        "fnum": 7,
        "pid": 156
    },
    {
        "x": 1.2684145498603448E7,
        "y": 2576503.8362510293,
        "fnum": 7,
        "pid": 157
    },
    {
        "x": 1.2684145590653285E7,
        "y": 2576504.499406694,
        "fnum": 7,
        "pid": 158
    },
    {
        "x": 1.2684145583365755E7,
        "y": 2576505.990086305,
        "fnum": 7,
        "pid": 159
    },
    {
        "x": 1.268414551834411E7,
        "y": 2576506.7561472426,
        "fnum": 7,
        "pid": 160
    },
    {
        "x": 1.268414561167157E7,
        "y": 2576507.6046578214,
        "fnum": 7,
        "pid": 161
    },
    {
        "x": 1.2684145526228918E7,
        "y": 2576507.0009397045,
        "fnum": 7,
        "pid": 162
    },
    {
        "x": 1.2684145503155952E7,
        "y": 2576507.153771914,
        "fnum": 7,
        "pid": 163
    },
    {
        "x": 1.2684145610782646E7,
        "y": 2576508.9760865066,
        "fnum": 7,
        "pid": 164
    },
    {
        "x": 1.2684145564980673E7,
        "y": 2576510.171934223,
        "fnum": 7,
        "pid": 165
    },
    {
        "x": 1.2684145471221307E7,
        "y": 2576511.779863338,
        "fnum": 7,
        "pid": 166
    },
    {
        "x": 1.2684145455977505E7,
        "y": 2576513.9375670594,
        "fnum": 7,
        "pid": 167
    },
    {
        "x": 1.2684145568325257E7,
        "y": 2576514.754043527,
        "fnum": 7,
        "pid": 168
    },
    {
        "x": 1.2684145653011834E7,
        "y": 2576515.1522075986,
        "fnum": 7,
        "pid": 169
    },
    {
        "x": 1.2684145413495773E7,
        "y": 2576515.6114290394,
        "fnum": 7,
        "pid": 170
    },
    {
        "x": 0.0,
        "y": 0.0,
        "fnum": 0,
        "pid": 171
    },
    {
        "x": 1.2684145842633503E7,
        "y": 2576515.2605784596,
        "fnum": 7,
        "pid": 172
    },
    {
        "x": 1.2684145064890302E7,
        "y": 2576515.6900870297,
        "fnum": 7,
        "pid": 173
    },
    {
        "x": 1.2684142733085096E7,
        "y": 2576515.3791333684,
        "fnum": 7,
        "pid": 174
    },
    {
        "x": 1.2684141597942767E7,
        "y": 2576515.119487441,
        "fnum": 7,
        "pid": 175
    },
    {
        "x": 1.2684140997208029E7,
        "y": 2576515.285630174,
        "fnum": 7,
        "pid": 176
    },
    {
        "x": 1.2684140159094183E7,
        "y": 2576515.3879488856,
        "fnum": 7,
        "pid": 177
    },
    {
        "x": 1.2684139235814443E7,
        "y": 2576515.34846729,
        "fnum": 7,
        "pid": 178
    },
    {
        "x": 1.2684138350546936E7,
        "y": 2576515.430239407,
        "fnum": 7,
        "pid": 179
    },
    {
        "x": 1.2684137906043338E7,
        "y": 2576515.3062044866,
        "fnum": 7,
        "pid": 180
    },
    {
        "x": 1.2684137059014905E7,
        "y": 2576515.36847727,
        "fnum": 7,
        "pid": 181
    },
    {
        "x": 1.2684137431638107E7,
        "y": 2576515.2018068507,
        "fnum": 7,
        "pid": 182
    },
    {
        "x": 1.2684136536306992E7,
        "y": 2576515.365585967,
        "fnum": 7,
        "pid": 183
    },
    {
        "x": 1.2684137199061478E7,
        "y": 2576515.2008067826,
        "fnum": 7,
        "pid": 184
    },
    {
        "x": 1.268413639699642E7,
        "y": 2576515.4177162405,
        "fnum": 7,
        "pid": 185
    },
    {
        "x": 1.2684137185357602E7,
        "y": 2576515.2817162117,
        "fnum": 7,
        "pid": 186
    },
    {
        "x": 1.2684136326180894E7,
        "y": 2576515.4239244233,
        "fnum": 7,
        "pid": 187
    },
    {
        "x": 1.268413551906087E7,
        "y": 2576515.410699068,
        "fnum": 7,
        "pid": 188
    },
    {
        "x": 1.268413491971605E7,
        "y": 2576515.311118084,
        "fnum": 7,
        "pid": 189
    },
    {
        "x": 1.2684134060700832E7,
        "y": 2576515.3746568477,
        "fnum": 7,
        "pid": 190
    },
    {
        "x": 1.2684133126032224E7,
        "y": 2576515.3242956838,
        "fnum": 7,
        "pid": 191
    },
    {
        "x": 1.2684132150335088E7,
        "y": 2576515.321244629,
        "fnum": 7,
        "pid": 192
    },
    {
        "x": 1.2684131564251112E7,
        "y": 2576515.3492036345,
        "fnum": 7,
        "pid": 193
    },
    {
        "x": 1.2684130034408106E7,
        "y": 2576515.281209156,
        "fnum": 7,
        "pid": 194
    },
    {
        "x": 1.2684129186570726E7,
        "y": 2576515.380643487,
        "fnum": 7,
        "pid": 195
    },
    {
        "x": 1.268412866288526E7,
        "y": 2576515.338381113,
        "fnum": 7,
        "pid": 196
    },
    {
        "x": 1.2684127886111535E7,
        "y": 2576515.3478482547,
        "fnum": 7,
        "pid": 197
    },
    {
        "x": 1.2684126925695797E7,
        "y": 2576515.329497177,
        "fnum": 7,
        "pid": 198
    },
    {
        "x": 1.2684126318992604E7,
        "y": 2576515.3840218675,
        "fnum": 7,
        "pid": 199
    },
    {
        "x": 1.268412540144445E7,
        "y": 2576515.1491245995,
        "fnum": 7,
        "pid": 200
    },
    {
        "x": 0.0,
        "y": 0.0,
        "fnum": 0,
        "pid": 201
    }
]
