# Supplementary material for: Mobile augmented reality based indoor map for improving geo-visualization
Source: PeerJ Comput Sci. 2021 Sep 2;7:e704. doi: 10.7717/peerj-cs.704 (PMC8444080; doi:10.7717/peerj-cs.704)
Supplement: Supplemental Information 3 [file peerj-cs-07-704-s003.zip › point-lists/route-1/pf-1205-132831.json]

[
    {
        "x": 1.268412579606706E7,
        "y": 2576488.735834471,
        "fnum": 7,
        "pid": 0
    },
    {
        "x": 1.268412421246971E7,
        "y": 2576489.031206845,
        "fnum": 7,
        "pid": 1
    },
    {
        "x": 1.2684123207840037E7,
        "y": 2576489.043175939,
        "fnum": 7,
        "pid": 2
    },
    {
        "x": 1.268412145578577E7,
        "y": 2576488.622134906,
        "fnum": 7,
        "pid": 3
    },
    {
        "x": 1.2684120785379812E7,
        "y": 2576488.594347046,
        "fnum": 7,
        "pid": 4
    },
    {
        "x": 1.2684120495681321E7,
        "y": 2576488.608423368,
        "fnum": 7,
        "pid": 5
    },
    {
        "x": 1.2684119663897922E7,
        "y": 2576488.6175446636,
        "fnum": 7,
        "pid": 6
    },
    {
        "x": 1.2684118925787196E7,
        "y": 2576488.607849873,
        "fnum": 7,
        "pid": 7
    },
    {
        "x": 1.268411814893677E7,
        "y": 2576488.664771198,
        "fnum": 7,
        "pid": 8
    },
    {
        "x": 1.2684115232590826E7,
        "y": 2576488.606489278,
        "fnum": 7,
        "pid": 9
    },
    {
        "x": 1.2684114236478686E7,
        "y": 2576488.647694686,
        "fnum": 7,
        "pid": 10
    },
    {
        "x": 1.2684112047048304E7,
        "y": 2576488.6484777112,
        "fnum": 7,
        "pid": 11
    },
    {
        "x": 1.268411117349377E7,
        "y": 2576488.7222105013,
        "fnum": 7,
        "pid": 12
    },
    {
        "x": 1.2684111054476561E7,
        "y": 2576488.6867328766,
        "fnum": 7,
        "pid": 13
    },
    {
        "x": 1.2684110141196001E7,
        "y": 2576488.800584107,
        "fnum": 7,
        "pid": 14
    },
    {
        "x": 1.268411098312344E7,
        "y": 2576488.611459427,
        "fnum": 7,
        "pid": 15
    },
    {
        "x": 1.2684110253591463E7,
        "y": 2576488.9144900334,
        "fnum": 7,
        "pid": 16
    },
    {
        "x": 1.2684109809418924E7,
        "y": 2576488.756362384,
        "fnum": 7,
        "pid": 17
    },
    {
        "x": 1.2684109649366371E7,
        "y": 2576489.545734205,
        "fnum": 7,
        "pid": 18
    },
    {
        "x": 1.2684108935465856E7,
        "y": 2576489.1066318494,
        "fnum": 7,
        "pid": 19
    },
    {
        "x": 1.2684109541284679E7,
        "y": 2576489.599557577,
        "fnum": 7,
        "pid": 20
    },
    {
        "x": 0.0,
        "y": 0.0,
        "fnum": 0,
        "pid": 21
    },
    {
        "x": 1.2684109598059011E7,
        "y": 2576489.108715537,
        "fnum": 7,
        "pid": 22
    },
    {
        "x": 1.268410951317542E7,
        "y": 2576488.894584247,
        "fnum": 7,
        "pid": 23
    },
    {
        "x": 1.2684109542538141E7,
        "y": 2576489.8406614293,
        "fnum": 7,
        "pid": 24
    },
    {
        "x": 1.268410950322748E7,
        "y": 2576490.145780668,
        "fnum": 7,
        "pid": 25
    },
    {
        "x": 1.2684109277506541E7,
        "y": 2576491.141327652,
        "fnum": 7,
        "pid": 26
    },
    {
        "x": 1.2684109645542376E7,
        "y": 2576492.707778378,
        "fnum": 7,
        "pid": 27
    },
    {
        "x": 1.2684109749713087E7,
        "y": 2576493.809467859,
        "fnum": 7,
        "pid": 28
    },
    {
        "x": 1.2684109331904579E7,
        "y": 2576494.6324344296,
        "fnum": 7,
        "pid": 29
    },
    {
        "x": 1.268410960302495E7,
        "y": 2576494.842895167,
        "fnum": 7,
        "pid": 30
    },
    {
        "x": 1.2684109299779339E7,
        "y": 2576495.662409495,
        "fnum": 7,
        "pid": 31
    },
    {
        "x": 1.268410956506682E7,
        "y": 2576495.7830559644,
        "fnum": 7,
        "pid": 32
    },
    {
        "x": 1.2684109362294542E7,
        "y": 2576496.638508765,
        "fnum": 7,
        "pid": 33
    },
    {
        "x": 1.2684109523345344E7,
        "y": 2576497.678759945,
        "fnum": 7,
        "pid": 34
    },
    {
        "x": 1.2684109426494438E7,
        "y": 2576498.525792023,
        "fnum": 7,
        "pid": 35
    },
    {
        "x": 1.2684109557163296E7,
        "y": 2576499.167942612,
        "fnum": 7,
        "pid": 36
    },
    {
        "x": 1.2684109493805422E7,
        "y": 2576500.032936699,
        "fnum": 7,
        "pid": 37
    },
    {
        "x": 1.2684109635014476E7,
        "y": 2576498.7959436756,
        "fnum": 7,
        "pid": 38
    },
    {
        "x": 1.268410939040299E7,
        "y": 2576499.5825131475,
        "fnum": 7,
        "pid": 39
    },
    {
        "x": 1.268410957892684E7,
        "y": 2576500.1406094646,
        "fnum": 7,
        "pid": 40
    },
    {
        "x": 1.2684109244998623E7,
        "y": 2576500.840495516,
        "fnum": 7,
        "pid": 41
    },
    {
        "x": 1.2684109436439678E7,
        "y": 2576501.8057679534,
        "fnum": 7,
        "pid": 42
    },
    {
        "x": 1.2684109234178828E7,
        "y": 2576502.6729995348,
        "fnum": 7,
        "pid": 43
    },
    {
        "x": 1.2684109534603186E7,
        "y": 2576504.1205918514,
        "fnum": 7,
        "pid": 44
    },
    {
        "x": 1.2684109352287311E7,
        "y": 2576505.0077305823,
        "fnum": 7,
        "pid": 45
    },
    {
        "x": 1.2684109590478152E7,
        "y": 2576505.8102671052,
        "fnum": 7,
        "pid": 46
    },
    {
        "x": 1.2684109334508358E7,
        "y": 2576506.7071297113,
        "fnum": 7,
        "pid": 47
    },
    {
        "x": 1.2684109600605734E7,
        "y": 2576506.550819552,
        "fnum": 7,
        "pid": 48
    },
    {
        "x": 1.2684109358613394E7,
        "y": 2576507.3968437226,
        "fnum": 7,
        "pid": 49
    },
    {
        "x": 1.268410965348118E7,
        "y": 2576506.9514502743,
        "fnum": 7,
        "pid": 50
    },
    {
        "x": 1.2684109378991766E7,
        "y": 2576507.769797436,
        "fnum": 7,
        "pid": 51
    },
    {
        "x": 1.2684109385420296E7,
        "y": 2576508.2178027355,
        "fnum": 7,
        "pid": 52
    },
    {
        "x": 1.2684109268164882E7,
        "y": 2576509.080332494,
        "fnum": 7,
        "pid": 53
    },
    {
        "x": 1.2684109475103803E7,
        "y": 2576510.0941980695,
        "fnum": 7,
        "pid": 54
    },
    {
        "x": 1.2684109421739735E7,
        "y": 2576510.9590033097,
        "fnum": 7,
        "pid": 55
    },
    {
        "x": 1.2684109522391593E7,
        "y": 2576511.995749036,
        "fnum": 7,
        "pid": 56
    },
    {
        "x": 1.2684109599641066E7,
        "y": 2576512.859817958,
        "fnum": 7,
        "pid": 57
    },
    {
        "x": 0.0,
        "y": 0.0,
        "fnum": 0,
        "pid": 58
    },
    {
        "x": 1.2684109850885209E7,
        "y": 2576514.6668907553,
        "fnum": 7,
        "pid": 59
    },
    {
        "x": 1.2684110579084957E7,
        "y": 2576514.6233075834,
        "fnum": 7,
        "pid": 60
    },
    {
        "x": 1.268411138671073E7,
        "y": 2576514.6997304284,
        "fnum": 7,
        "pid": 61
    },
    {
        "x": 1.2684113202375097E7,
        "y": 2576515.37459925,
        "fnum": 7,
        "pid": 62
    },
    {
        "x": 1.2684114154238638E7,
        "y": 2576515.3824413335,
        "fnum": 7,
        "pid": 63
    },
    {
        "x": 1.268411417059092E7,
        "y": 2576515.4727829616,
        "fnum": 7,
        "pid": 64
    },
    {
        "x": 1.2684114479869882E7,
        "y": 2576515.323621526,
        "fnum": 7,
        "pid": 65
    },
    {
        "x": 1.2684115393219465E7,
        "y": 2576515.359359503,
        "fnum": 7,
        "pid": 66
    },
    {
        "x": 1.268411625858067E7,
        "y": 2576515.5398172582,
        "fnum": 7,
        "pid": 67
    },
    {
        "x": 1.2684117304744005E7,
        "y": 2576515.3882098664,
        "fnum": 7,
        "pid": 68
    },
    {
        "x": 1.268411820452702E7,
        "y": 2576515.606950759,
        "fnum": 7,
        "pid": 69
    },
    {
        "x": 1.2684118230270376E7,
        "y": 2576515.4057357633,
        "fnum": 7,
        "pid": 70
    },
    {
        "x": 1.2684119124815317E7,
        "y": 2576515.554894103,
        "fnum": 7,
        "pid": 71
    },
    {
        "x": 1.2684119180628909E7,
        "y": 2576515.4152676533,
        "fnum": 7,
        "pid": 72
    },
    {
        "x": 1.2684120418841349E7,
        "y": 2576515.3829402756,
        "fnum": 7,
        "pid": 73
    },
    {
        "x": 1.268412122108874E7,
        "y": 2576515.492130162,
        "fnum": 7,
        "pid": 74
    },
    {
        "x": 1.2684121960238673E7,
        "y": 2576515.318329058,
        "fnum": 7,
        "pid": 75
    },
    {
        "x": 1.268412285090621E7,
        "y": 2576515.5132315466,
        "fnum": 7,
        "pid": 76
    },
    {
        "x": 1.2684123183197401E7,
        "y": 2576515.3403450768,
        "fnum": 7,
        "pid": 77
    },
    {
        "x": 1.2684124098622872E7,
        "y": 2576515.4057046333,
        "fnum": 7,
        "pid": 78
    },
    {
        "x": 1.268412453000161E7,
        "y": 2576515.311204535,
        "fnum": 7,
        "pid": 79
    },
    {
        "x": 1.2684125363669923E7,
        "y": 2576515.2028050846,
        "fnum": 7,
        "pid": 80
    },
    {
        "x": 0.0,
        "y": 0.0,
        "fnum": 0,
        "pid": 81
    },
    {
        "x": 1.2684125194083313E7,
        "y": 2576514.8659659615,
        "fnum": 7,
        "pid": 82
    },
    {
        "x": 1.2684125260435881E7,
        "y": 2576514.3132264935,
        "fnum": 7,
        "pid": 83
    },
    {
        "x": 1.2684125300576974E7,
        "y": 2576513.6414332027,
        "fnum": 7,
        "pid": 84
    },
    {
        "x": 1.2684125703403562E7,
        "y": 2576512.5014714547,
        "fnum": 7,
        "pid": 85
    },
    {
        "x": 1.2684125538351286E7,
        "y": 2576511.624982618,
        "fnum": 7,
        "pid": 86
    },
    {
        "x": 1.268412559717598E7,
        "y": 2576510.9651635336,
        "fnum": 7,
        "pid": 87
    },
    {
        "x": 1.2684125594562277E7,
        "y": 2576510.0301052523,
        "fnum": 7,
        "pid": 88
    },
    {
        "x": 1.2684125589454476E7,
        "y": 2576510.1107329414,
        "fnum": 7,
        "pid": 89
    },
    {
        "x": 1.2684125707141444E7,
        "y": 2576509.316266407,
        "fnum": 7,
        "pid": 90
    },
    {
        "x": 1.268412536655455E7,
        "y": 2576509.856793543,
        "fnum": 7,
        "pid": 91
    },
    {
        "x": 1.268412570683646E7,
        "y": 2576509.144749565,
        "fnum": 7,
        "pid": 92
    },
    {
        "x": 1.2684125247817928E7,
        "y": 2576509.3695703857,
        "fnum": 7,
        "pid": 93
    },
    {
        "x": 1.2684125902887993E7,
        "y": 2576508.904449361,
        "fnum": 7,
        "pid": 94
    },
    {
        "x": 1.2684125270892633E7,
        "y": 2576507.8973575504,
        "fnum": 7,
        "pid": 95
    },
    {
        "x": 1.2684124998614563E7,
        "y": 2576506.7179726046,
        "fnum": 7,
        "pid": 96
    },
    {
        "x": 1.268412442680222E7,
        "y": 2576505.635235953,
        "fnum": 7,
        "pid": 97
    },
    {
        "x": 1.2684124980341497E7,
        "y": 2576504.039100461,
        "fnum": 7,
        "pid": 98
    },
    {
        "x": 1.2684125413753506E7,
        "y": 2576504.1098581823,
        "fnum": 7,
        "pid": 99
    },
    {
        "x": 1.268412487646822E7,
        "y": 2576502.4204267836,
        "fnum": 7,
        "pid": 100
    },
    {
        "x": 1.2684125577436367E7,
        "y": 2576502.008231392,
        "fnum": 7,
        "pid": 101
    },
    {
        "x": 1.268412523039976E7,
        "y": 2576501.650785586,
        "fnum": 7,
        "pid": 102
    },
    {
        "x": 1.2684125698010216E7,
        "y": 2576500.964027287,
        "fnum": 7,
        "pid": 103
    },
    {
        "x": 1.2684125324838005E7,
        "y": 2576501.4273410775,
        "fnum": 7,
        "pid": 104
    },
    {
        "x": 1.2684125380428853E7,
        "y": 2576501.3597842343,
        "fnum": 7,
        "pid": 105
    },
    {
        "x": 1.2684125738099933E7,
        "y": 2576500.6279760255,
        "fnum": 7,
        "pid": 106
    },
    {
        "x": 1.2684125334544081E7,
        "y": 2576499.4355662614,
        "fnum": 7,
        "pid": 107
    },
    {
        "x": 1.2684125743440853E7,
        "y": 2576498.6326479097,
        "fnum": 7,
        "pid": 108
    },
    {
        "x": 1.2684125226285476E7,
        "y": 2576497.2020447594,
        "fnum": 7,
        "pid": 109
    },
    {
        "x": 1.2684125712208591E7,
        "y": 2576496.4289182546,
        "fnum": 7,
        "pid": 110
    },
    {
        "x": 1.2684125516947325E7,
        "y": 2576495.0757627846,
        "fnum": 7,
        "pid": 111
    },
    {
        "x": 1.2684125523318904E7,
        "y": 2576493.813300361,
        "fnum": 7,
        "pid": 112
    },
    {
        "x": 1.2684126193604685E7,
        "y": 2576492.9918284495,
        "fnum": 7,
        "pid": 113
    },
    {
        "x": 1.268412612415802E7,
        "y": 2576492.400834051,
        "fnum": 7,
        "pid": 114
    },
    {
        "x": 1.2684126191725835E7,
        "y": 2576491.9587491252,
        "fnum": 7,
        "pid": 115
    },
    {
        "x": 1.268412554019414E7,
        "y": 2576491.4247637903,
        "fnum": 7,
        "pid": 116
    },
    {
        "x": 0.0,
        "y": 0.0,
        "fnum": 0,
        "pid": 117
    },
    {
        "x": 1.2684125685979765E7,
        "y": 2576490.5417101686,
        "fnum": 7,
        "pid": 118
    },
    {
        "x": 1.268412552404797E7,
        "y": 2576490.8386660293,
        "fnum": 7,
        "pid": 119
    },
    {
        "x": 1.2684125574313696E7,
        "y": 2576490.777300109,
        "fnum": 7,
        "pid": 120
    },
    {
        "x": 1.2684126160957595E7,
        "y": 2576490.1475370813,
        "fnum": 7,
        "pid": 121
    },
    {
        "x": 1.26841272180041E7,
        "y": 2576488.2759546456,
        "fnum": 7,
        "pid": 122
    },
    {
        "x": 1.2684128345198192E7,
        "y": 2576488.057918334,
        "fnum": 7,
        "pid": 123
    },
    {
        "x": 1.268412865652881E7,
        "y": 2576488.209583008,
        "fnum": 7,
        "pid": 124
    },
    {
        "x": 1.2684129840042651E7,
        "y": 2576488.1677462957,
        "fnum": 7,
        "pid": 125
    },
    {
        "x": 1.2684129926255906E7,
        "y": 2576488.021824838,
        "fnum": 7,
        "pid": 126
    },
    {
        "x": 1.2684130459459063E7,
        "y": 2576488.5332129574,
        "fnum": 7,
        "pid": 127
    },
    {
        "x": 1.2684131280495686E7,
        "y": 2576488.6937324293,
        "fnum": 7,
        "pid": 128
    },
    {
        "x": 1.268413248121225E7,
        "y": 2576488.7045148243,
        "fnum": 7,
        "pid": 129
    },
    {
        "x": 1.2684134092085086E7,
        "y": 2576488.646159551,
        "fnum": 7,
        "pid": 130
    },
    {
        "x": 1.2684136390466416E7,
        "y": 2576488.4846437457,
        "fnum": 7,
        "pid": 131
    },
    {
        "x": 1.2684137487317566E7,
        "y": 2576488.5943209426,
        "fnum": 7,
        "pid": 132
    },
    {
        "x": 1.2684138379230455E7,
        "y": 2576488.6305839545,
        "fnum": 7,
        "pid": 133
    },
    {
        "x": 1.2684138405236613E7,
        "y": 2576488.6375739407,
        "fnum": 7,
        "pid": 134
    },
    {
        "x": 1.2684139280381426E7,
        "y": 2576488.6466179136,
        "fnum": 7,
        "pid": 135
    },
    {
        "x": 1.2684140940635579E7,
        "y": 2576488.690116865,
        "fnum": 7,
        "pid": 136
    },
    {
        "x": 1.2684141799190486E7,
        "y": 2576488.675330816,
        "fnum": 7,
        "pid": 137
    },
    {
        "x": 1.2684142792096866E7,
        "y": 2576488.987466667,
        "fnum": 7,
        "pid": 138
    },
    {
        "x": 1.2684143591678731E7,
        "y": 2576488.714534552,
        "fnum": 7,
        "pid": 139
    },
    {
        "x": 1.2684143651689535E7,
        "y": 2576488.932672612,
        "fnum": 7,
        "pid": 140
    },
    {
        "x": 0.0,
        "y": 0.0,
        "fnum": 0,
        "pid": 141
    },
    {
        "x": 1.2684144383230118E7,
        "y": 2576488.7567265,
        "fnum": 7,
        "pid": 142
    },
    {
        "x": 1.2684145138120588E7,
        "y": 2576489.126209262,
        "fnum": 7,
        "pid": 143
    },
    {
        "x": 1.2684145188625512E7,
        "y": 2576488.6248686067,
        "fnum": 7,
        "pid": 144
    },
    {
        "x": 1.2684145133764198E7,
        "y": 2576489.3904207125,
        "fnum": 7,
        "pid": 145
    },
    {
        "x": 1.2684145186401073E7,
        "y": 2576488.843876658,
        "fnum": 7,
        "pid": 146
    },
    {
        "x": 1.2684145117668077E7,
        "y": 2576490.4970981684,
        "fnum": 7,
        "pid": 147
    },
    {
        "x": 1.2684145276012708E7,
        "y": 2576491.794398733,
        "fnum": 7,
        "pid": 148
    },
    {
        "x": 1.2684145387114026E7,
        "y": 2576493.299461663,
        "fnum": 7,
        "pid": 149
    },
    {
        "x": 1.2684145523374228E7,
        "y": 2576494.218869305,
        "fnum": 7,
        "pid": 150
    },
    {
        "x": 1.2684145436456682E7,
        "y": 2576494.0478696846,
        "fnum": 7,
        "pid": 151
    },
    {
        "x": 1.268414549933628E7,
        "y": 2576494.9935461236,
        "fnum": 7,
        "pid": 152
    },
    {
        "x": 1.2684145454384467E7,
        "y": 2576494.350153001,
        "fnum": 7,
        "pid": 153
    },
    {
        "x": 1.2684145527830917E7,
        "y": 2576495.2430815916,
        "fnum": 7,
        "pid": 154
    },
    {
        "x": 1.2684145530196683E7,
        "y": 2576495.4327479764,
        "fnum": 7,
        "pid": 155
    },
    {
        "x": 1.2684145511846272E7,
        "y": 2576496.3112939624,
        "fnum": 7,
        "pid": 156
    },
    {
        "x": 1.268414556924321E7,
        "y": 2576497.970353306,
        "fnum": 7,
        "pid": 157
    },
    {
        "x": 1.2684145532217888E7,
        "y": 2576498.895121981,
        "fnum": 7,
        "pid": 158
    },
    {
        "x": 1.2684145569519838E7,
        "y": 2576501.108982745,
        "fnum": 7,
        "pid": 159
    },
    {
        "x": 1.268414561572678E7,
        "y": 2576502.006124616,
        "fnum": 7,
        "pid": 160
    },
    {
        "x": 1.2684145517698063E7,
        "y": 2576502.63411825,
        "fnum": 7,
        "pid": 161
    },
    {
        "x": 1.2684145557786902E7,
        "y": 2576503.4600394666,
        "fnum": 7,
        "pid": 162
    },
    {
        "x": 1.2684145593119578E7,
        "y": 2576504.1757097594,
        "fnum": 7,
        "pid": 163
    },
    {
        "x": 1.2684145501102906E7,
        "y": 2576505.01364561,
        "fnum": 7,
        "pid": 164
    },
    {
        "x": 1.2684145614907293E7,
        "y": 2576505.4853987116,
        "fnum": 7,
        "pid": 165
    },
    {
        "x": 1.2684145636819934E7,
        "y": 2576506.3754591104,
        "fnum": 7,
        "pid": 166
    },
    {
        "x": 1.2684145655969527E7,
        "y": 2576506.411308679,
        "fnum": 7,
        "pid": 167
    },
    {
        "x": 1.2684145549157852E7,
        "y": 2576507.3148758956,
        "fnum": 7,
        "pid": 168
    },
    {
        "x": 1.2684145599036336E7,
        "y": 2576507.017965465,
        "fnum": 7,
        "pid": 169
    },
    {
        "x": 1.2684145567099726E7,
        "y": 2576507.7944616755,
        "fnum": 7,
        "pid": 170
    },
    {
        "x": 1.2684145595348442E7,
        "y": 2576507.8348042425,
        "fnum": 7,
        "pid": 171
    },
    {
        "x": 1.2684145449135883E7,
        "y": 2576509.191734003,
        "fnum": 7,
        "pid": 172
    },
    {
        "x": 1.2684145524977133E7,
        "y": 2576510.090156201,
        "fnum": 7,
        "pid": 173
    },
    {
        "x": 1.2684145563817093E7,
        "y": 2576510.979554331,
        "fnum": 7,
        "pid": 174
    },
    {
        "x": 1.268414551202395E7,
        "y": 2576512.3016496478,
        "fnum": 7,
        "pid": 175
    },
    {
        "x": 1.2684145448680695E7,
        "y": 2576513.1778825554,
        "fnum": 7,
        "pid": 176
    },
    {
        "x": 1.2684145482874468E7,
        "y": 2576513.8008810123,
        "fnum": 7,
        "pid": 177
    },
    {
        "x": 1.2684145287909044E7,
        "y": 2576514.448191177,
        "fnum": 7,
        "pid": 178
    },
    {
        "x": 0.0,
        "y": 0.0,
        "fnum": 0,
        "pid": 179
    },
    {
        "x": 1.2684145294566093E7,
        "y": 2576514.2066308395,
        "fnum": 7,
        "pid": 180
    },
    {
        "x": 1.2684145169554953E7,
        "y": 2576515.2932221,
        "fnum": 7,
        "pid": 181
    },
    {
        "x": 1.2684145602814483E7,
        "y": 2576515.221046432,
        "fnum": 7,
        "pid": 182
    },
    {
        "x": 1.268414523464393E7,
        "y": 2576515.4129022034,
        "fnum": 7,
        "pid": 183
    },
    {
        "x": 1.2684144564424047E7,
        "y": 2576515.251338403,
        "fnum": 7,
        "pid": 184
    },
    {
        "x": 1.2684143862912413E7,
        "y": 2576515.380442171,
        "fnum": 7,
        "pid": 185
    },
    {
        "x": 1.2684141614496116E7,
        "y": 2576515.2984257843,
        "fnum": 7,
        "pid": 186
    },
    {
        "x": 1.268414074004612E7,
        "y": 2576515.331505974,
        "fnum": 7,
        "pid": 187
    },
    {
        "x": 1.2684140568659933E7,
        "y": 2576515.2757198373,
        "fnum": 7,
        "pid": 188
    },
    {
        "x": 1.2684139627187103E7,
        "y": 2576515.340444547,
        "fnum": 7,
        "pid": 189
    },
    {
        "x": 1.2684138572715653E7,
        "y": 2576515.301583634,
        "fnum": 7,
        "pid": 190
    },
    {
        "x": 1.2684137592063593E7,
        "y": 2576515.3524431023,
        "fnum": 7,
        "pid": 191
    },
    {
        "x": 1.2684137268384326E7,
        "y": 2576515.3095486183,
        "fnum": 7,
        "pid": 192
    },
    {
        "x": 1.2684136508369133E7,
        "y": 2576515.3515387597,
        "fnum": 7,
        "pid": 193
    },
    {
        "x": 1.26841365867795E7,
        "y": 2576515.3509071437,
        "fnum": 7,
        "pid": 194
    },
    {
        "x": 1.2684135736058986E7,
        "y": 2576515.3228678065,
        "fnum": 7,
        "pid": 195
    },
    {
        "x": 1.268413505298202E7,
        "y": 2576515.309692036,
        "fnum": 7,
        "pid": 196
    },
    {
        "x": 1.2684133453087231E7,
        "y": 2576515.3104569186,
        "fnum": 7,
        "pid": 197
    },
    {
        "x": 1.2684132520103088E7,
        "y": 2576515.3865727517,
        "fnum": 7,
        "pid": 198
    },
    {
        "x": 1.2684132536376107E7,
        "y": 2576515.3498982275,
        "fnum": 7,
        "pid": 199
    },
    {
        "x": 1.2684131646718552E7,
        "y": 2576515.376649152,
        "fnum": 7,
        "pid": 200
    },
    {
        "x": 1.2684131896644277E7,
        "y": 2576515.3138770326,
        "fnum": 7,
        "pid": 201
    },
    {
        "x": 1.268413100790014E7,
        "y": 2576515.2985763047,
        "fnum": 7,
        "pid": 202
    },
    {
        "x": 1.2684130803972997E7,
        "y": 2576515.3125366354,
        "fnum": 7,
        "pid": 203
    },
    {
        "x": 1.2684129869839447E7,
        "y": 2576515.302591837,
        "fnum": 7,
        "pid": 204
    },
    {
        "x": 1.2684128850276973E7,
        "y": 2576515.32927947,
        "fnum": 7,
        "pid": 205
    },
    {
        "x": 1.2684127460866837E7,
        "y": 2576515.394495565,
        "fnum": 7,
        "pid": 206
    },
    {
        "x": 1.2684126544601427E7,
        "y": 2576515.3380167694,
        "fnum": 7,
        "pid": 207
    },
    {
        "x": 1.2684125916886507E7,
        "y": 2576515.2584971073,
        "fnum": 7,
        "pid": 208
    },
    {
        "x": 0.0,
        "y": 0.0,
        "fnum": 0,
        "pid": 209
    },
    {
        "x": 1.2684125452892926E7,
        "y": 2576514.7165238177,
        "fnum": 7,
        "pid": 210
    }
]
