# Supplementary material for: Mobile augmented reality based indoor map for improving geo-visualization
Source: PeerJ Comput Sci. 2021 Sep 2;7:e704. doi: 10.7717/peerj-cs.704 (PMC8444080; doi:10.7717/peerj-cs.704)
Supplement: Supplemental Information 3 [file peerj-cs-07-704-s003.zip › point-lists/route-1/README.txt]

test mobilephone: Motorola Nexus 6
CPU: Qualcomm Snapdragon 805
RAM: 3GB
OS: Android 7.1.1


pf-1205-130840.json
size: 250
mean-delay: 39ms

pf-1205-130446.json
size: 500
mean-delay: 65ms

pf-1205-132011.json
size: 750
mean-delay: 103ms

pf-1205-130138.json
size: 1000
mean-delay: 137ms

pf-1205-132324.json
size: 1250
mean-delay: 170ms

pf-1205-132831.json
size: 1500
mean-delay: 212ms
