# Supplementary material for: Mobile augmented reality based indoor map for improving geo-visualization
Source: PeerJ Comput Sci. 2021 Sep 2;7:e704. doi: 10.7717/peerj-cs.704 (PMC8444080; doi:10.7717/peerj-cs.704)
Supplement: Supplemental Information 3 [file peerj-cs-07-704-s003.zip › point-lists/route-2/beacon-1205-130416.json]

[{"fnum":7,"pid":0,"x":1.2684125422563706E7,"y":2576515.172577197},{"fnum":7,"pid":0,"x":1.268412542322719E7,"y":2576515.17271197},{"fnum":7,"pid":0,"x":1.268412542336043E7,"y":2576515.1727390354},{"fnum":7,"pid":0,"x":1.2684125423367444E7,"y":2576515.172740461},{"fnum":7,"pid":0,"x":1.268412522239808E7,"y":2576514.3835329455},{"fnum":7,"pid":0,"x":1.2684124553794485E7,"y":2576511.7891486115},{"fnum":7,"pid":0,"x":1.268412439046636E7,"y":2576511.1547838217},{"fnum":7,"pid":0,"x":1.2684124378403233E7,"y":2576510.1708331266},{"fnum":7,"pid":0,"x":1.2684124406791165E7,"y":2576509.0441392837},{"fnum":7,"pid":0,"x":1.2684124514570246E7,"y":2576506.1348610083},{"fnum":7,"pid":0,"x":1.2684124560096513E7,"y":2576505.7154481024},{"fnum":7,"pid":0,"x":1.2684124613337383E7,"y":2576504.6842086893},{"fnum":7,"pid":0,"x":1.2684124910759196E7,"y":2576502.8282273277},{"fnum":7,"pid":0,"x":1.2684124716576802E7,"y":2576502.7341636745},{"fnum":7,"pid":0,"x":1.2684124687370263E7,"y":2576502.141681776},{"fnum":7,"pid":0,"x":1.2684124673813026E7,"y":2576502.0275135874},{"fnum":7,"pid":0,"x":1.2684124727204144E7,"y":2576501.582212117},{"fnum":7,"pid":0,"x":1.268412469887946E7,"y":2576499.561500722},{"fnum":7,"pid":0,"x":1.2684124814549739E7,"y":2576497.513881791},{"fnum":7,"pid":0,"x":1.268412547563713E7,"y":2576495.502696613},{"fnum":7,"pid":0,"x":1.2684126278184457E7,"y":2576493.982427067},{"fnum":7,"pid":0,"x":1.2684126300237224E7,"y":2576492.6546029975},{"fnum":7,"pid":0,"x":1.2684125476807259E7,"y":2576491.9328060206},{"fnum":0,"pid":0,"x":0.0,"y":0.0},{"fnum":7,"pid":0,"x":1.2684124947390728E7,"y":2576491.685222545},{"fnum":7,"pid":0,"x":1.2684125065479817E7,"y":2576490.5749724275},{"fnum":7,"pid":0,"x":1.2684125348259674E7,"y":2576489.264001927},{"fnum":0,"pid":0,"x":0.0,"y":0.0},{"fnum":7,"pid":0,"x":1.2684126355409315E7,"y":2576488.64263995},{"fnum":7,"pid":0,"x":1.2684126069066826E7,"y":2576488.9370231437},{"fnum":7,"pid":0,"x":1.2684127687091999E7,"y":2576487.721558299},{"fnum":7,"pid":0,"x":1.268412864945935E7,"y":2576486.8791814456},{"fnum":7,"pid":0,"x":1.268412883422186E7,"y":2576485.598113282},{"fnum":7,"pid":0,"x":1.2684128816577736E7,"y":2576484.5025046705},{"fnum":7,"pid":0,"x":1.2684128773258729E7,"y":2576483.7387616793},{"fnum":0,"pid":0,"x":0.0,"y":0.0},{"fnum":7,"pid":0,"x":1.2684128771085832E7,"y":2576482.641700421},{"fnum":7,"pid":0,"x":1.2684128779083066E7,"y":2576482.1426517772},{"fnum":7,"pid":0,"x":1.2684128778407747E7,"y":2576482.359040462},{"fnum":7,"pid":0,"x":1.2684127455845889E7,"y":2576482.0330563625},{"fnum":7,"pid":0,"x":1.2684125827130679E7,"y":2576481.360221768},{"fnum":7,"pid":0,"x":1.2684123582746958E7,"y":2576480.986202962},{"fnum":7,"pid":0,"x":1.268412168278237E7,"y":2576480.7478807797},{"fnum":7,"pid":0,"x":1.2684120173175601E7,"y":2576481.1943448577},{"fnum":7,"pid":0,"x":1.2684119608391613E7,"y":2576482.8561043344},{"fnum":7,"pid":0,"x":1.2684118183697488E7,"y":2576481.924135598},{"fnum":7,"pid":0,"x":1.2684116405365396E7,"y":2576480.6466925815},{"fnum":7,"pid":0,"x":1.2684114228094064E7,"y":2576480.1998749734},{"fnum":7,"pid":0,"x":1.268411319744348E7,"y":2576481.61331535},{"fnum":0,"pid":0,"x":0.0,"y":0.0},{"fnum":7,"pid":0,"x":1.2684112659559388E7,"y":2576482.2241355916},{"fnum":7,"pid":0,"x":1.2684112561375849E7,"y":2576480.6436991254},{"fnum":7,"pid":0,"x":1.2684112602145566E7,"y":2576479.474237574},{"fnum":0,"pid":0,"x":0.0,"y":0.0},{"fnum":7,"pid":0,"x":1.2684112591607556E7,"y":2576478.0035740095},{"fnum":7,"pid":0,"x":1.268411257643059E7,"y":2576476.893740354},{"fnum":7,"pid":0,"x":1.2684112579952866E7,"y":2576476.7775262753},{"fnum":7,"pid":0,"x":1.2684110703151999E7,"y":2576476.803045178},{"fnum":7,"pid":0,"x":1.2684109065774083E7,"y":2576476.833208115},{"fnum":7,"pid":0,"x":1.268410809345624E7,"y":2576476.8529072776},{"fnum":7,"pid":0,"x":1.2684106829725904E7,"y":2576476.8871853766},{"fnum":7,"pid":0,"x":1.2684104501503384E7,"y":2576476.9610394645},{"fnum":7,"pid":0,"x":1.2684103375297895E7,"y":2576476.9979195315}]
