# Supplementary material for: Mobile augmented reality based indoor map for improving geo-visualization
Source: PeerJ Comput Sci. 2021 Sep 2;7:e704. doi: 10.7717/peerj-cs.704 (PMC8444080; doi:10.7717/peerj-cs.704)
Supplement: Supplemental Information 3 [file peerj-cs-07-704-s003.zip › point-lists/route-2/pdr-1205-124852.json]

[{"fnum":7,"pid":0,"x":1.268412530773344E7,"y":2576513.518755243},{"fnum":7,"pid":0,"x":1.268412541161194E7,"y":2576513.0304653165},{"fnum":7,"pid":0,"x":1.2684125531149501E7,"y":2576512.491514001},{"fnum":7,"pid":0,"x":1.2684125657844463E7,"y":2576511.965868964},{"fnum":7,"pid":0,"x":1.2684125815323543E7,"y":2576511.3936725003},{"fnum":7,"pid":0,"x":1.2684125817899136E7,"y":2576510.817483851},{"fnum":7,"pid":0,"x":1.2684125814006992E7,"y":2576510.211889862},{"fnum":7,"pid":0,"x":1.2684125798354061E7,"y":2576509.6035068496},{"fnum":7,"pid":0,"x":1.2684125812502107E7,"y":2576508.976132981},{"fnum":7,"pid":0,"x":1.2684125844598053E7,"y":2576508.3749031257},{"fnum":7,"pid":0,"x":1.2684125888124553E7,"y":2576507.732229976},{"fnum":7,"pid":0,"x":1.268412591705722E7,"y":2576507.1385532976},{"fnum":7,"pid":0,"x":1.268412596504534E7,"y":2576506.5151255876},{"fnum":7,"pid":0,"x":1.268412606447537E7,"y":2576505.8785805423},{"fnum":7,"pid":0,"x":1.2684126136857035E7,"y":2576505.2449200614},{"fnum":7,"pid":0,"x":1.2684126233556803E7,"y":2576504.612049025},{"fnum":7,"pid":0,"x":1.268412630303634E7,"y":2576503.979084864},{"fnum":7,"pid":0,"x":1.2684126401107445E7,"y":2576503.3588641705},{"fnum":7,"pid":0,"x":1.2684126473755151E7,"y":2576502.7323731836},{"fnum":7,"pid":0,"x":1.2684126589205628E7,"y":2576502.1078772317},{"fnum":7,"pid":0,"x":1.268412668675771E7,"y":2576501.4793050983},{"fnum":7,"pid":0,"x":1.2684126837982161E7,"y":2576500.8486111094},{"fnum":7,"pid":0,"x":1.2684127002508283E7,"y":2576500.218983708},{"fnum":7,"pid":0,"x":1.2684127133132644E7,"y":2576499.594778579},{"fnum":7,"pid":0,"x":1.2684127250888783E7,"y":2576498.948442332},{"fnum":7,"pid":0,"x":1.2684127355452953E7,"y":2576498.3421378536},{"fnum":7,"pid":0,"x":1.2684127474614888E7,"y":2576497.7034563464},{"fnum":7,"pid":0,"x":1.2684127622295668E7,"y":2576497.1164992163},{"fnum":7,"pid":0,"x":1.2684127765161213E7,"y":2576496.478331148},{"fnum":7,"pid":0,"x":1.2684127875906076E7,"y":2576495.8014551243},{"fnum":7,"pid":0,"x":1.268412800497119E7,"y":2576495.1728407694},{"fnum":7,"pid":0,"x":1.2684128120057903E7,"y":2576494.5731610297},{"fnum":7,"pid":0,"x":1.2684128214407446E7,"y":2576493.9397131656},{"fnum":7,"pid":0,"x":1.2684128267859692E7,"y":2576493.325191741},{"fnum":7,"pid":0,"x":1.2684128437684482E7,"y":2576492.784409879},{"fnum":0,"pid":0,"x":0.0,"y":0.0},{"fnum":7,"pid":0,"x":1.2684128855878156E7,"y":2576492.949944847},{"fnum":0,"pid":0,"x":0.0,"y":0.0},{"fnum":7,"pid":0,"x":1.2684129266582124E7,"y":2576493.185263448},{"fnum":7,"pid":0,"x":1.2684129787948178E7,"y":2576493.432719886},{"fnum":7,"pid":0,"x":1.2684130328317132E7,"y":2576493.6943547823},{"fnum":7,"pid":0,"x":1.2684130911043525E7,"y":2576493.8625159096},{"fnum":7,"pid":0,"x":1.268413148356672E7,"y":2576493.930799399},{"fnum":0,"pid":0,"x":0.0,"y":0.0},{"fnum":7,"pid":0,"x":1.2684132011229027E7,"y":2576493.838909159},{"fnum":0,"pid":0,"x":0.0,"y":0.0},{"fnum":7,"pid":0,"x":1.2684132080375755E7,"y":2576493.398174012},{"fnum":7,"pid":0,"x":1.2684132233110657E7,"y":2576492.819910446},{"fnum":7,"pid":0,"x":1.2684132350492338E7,"y":2576492.2388835284},{"fnum":7,"pid":0,"x":1.2684132515541485E7,"y":2576491.6744048465},{"fnum":7,"pid":0,"x":1.268413267116155E7,"y":2576491.0922814836},{"fnum":7,"pid":0,"x":1.2684132852247758E7,"y":2576490.502557182},{"fnum":7,"pid":0,"x":1.2684132999843024E7,"y":2576489.898446883},{"fnum":7,"pid":0,"x":1.2684133147690555E7,"y":2576489.346016216},{"fnum":7,"pid":0,"x":1.2684133271150004E7,"y":2576488.750920624},{"fnum":7,"pid":0,"x":1.2684133374358332E7,"y":2576488.144998595},{"fnum":7,"pid":0,"x":1.2684133419976907E7,"y":2576487.5993943824},{"fnum":0,"pid":0,"x":0.0,"y":0.0},{"fnum":7,"pid":0,"x":1.2684133137800647E7,"y":2576487.2249778626},{"fnum":7,"pid":0,"x":1.2684132710018136E7,"y":2576486.984104335},{"fnum":7,"pid":0,"x":1.2684132182540158E7,"y":2576486.777997418},{"fnum":7,"pid":0,"x":1.2684131611281788E7,"y":2576486.551135777},{"fnum":7,"pid":0,"x":1.2684131057700874E7,"y":2576486.3611441837},{"fnum":7,"pid":0,"x":1.268413048932086E7,"y":2576486.12405386},{"fnum":7,"pid":0,"x":1.268412993333539E7,"y":2576485.9303144957},{"fnum":7,"pid":0,"x":1.2684129366349848E7,"y":2576485.691342176},{"fnum":7,"pid":0,"x":1.2684128813467525E7,"y":2576485.4800964566},{"fnum":7,"pid":0,"x":1.2684128278751878E7,"y":2576485.217307291},{"fnum":7,"pid":0,"x":1.2684127714352733E7,"y":2576484.9896378582},{"fnum":7,"pid":0,"x":1.268412716450817E7,"y":2576484.744270928},{"fnum":7,"pid":0,"x":1.268412661018038E7,"y":2576484.5188623313},{"fnum":7,"pid":0,"x":1.268412605099529E7,"y":2576484.285148475},{"fnum":7,"pid":0,"x":1.2684125472663721E7,"y":2576484.119725847},{"fnum":7,"pid":0,"x":1.268412488968062E7,"y":2576483.918976529},{"fnum":7,"pid":0,"x":1.2684124318485077E7,"y":2576483.7155587883},{"fnum":7,"pid":0,"x":1.2684123748961408E7,"y":2576483.4561454053},{"fnum":7,"pid":0,"x":1.2684123157701237E7,"y":2576483.2319902037},{"fnum":7,"pid":0,"x":1.2684122565624809E7,"y":2576482.988380357},{"fnum":7,"pid":0,"x":1.268412196483648E7,"y":2576482.7778324494},{"fnum":7,"pid":0,"x":1.268412137530664E7,"y":2576482.5503210044},{"fnum":7,"pid":0,"x":1.268412077061759E7,"y":2576482.3187821712},{"fnum":7,"pid":0,"x":1.2684120215598924E7,"y":2576482.0575134386},{"fnum":7,"pid":0,"x":1.2684119662842754E7,"y":2576481.759568467},{"fnum":7,"pid":0,"x":1.2684119180825992E7,"y":2576481.420200328},{"fnum":0,"pid":0,"x":0.0,"y":0.0},{"fnum":7,"pid":0,"x":1.268411884832432E7,"y":2576481.081270005},{"fnum":7,"pid":0,"x":1.2684118802391855E7,"y":2576480.6122222315},{"fnum":7,"pid":0,"x":1.268411893077362E7,"y":2576480.17700478},{"fnum":7,"pid":0,"x":1.268411913714646E7,"y":2576479.614930424},{"fnum":7,"pid":0,"x":1.2684119272549197E7,"y":2576479.0689424574},{"fnum":7,"pid":0,"x":1.2684119354171071E7,"y":2576478.5270548565},{"fnum":7,"pid":0,"x":1.2684119389429463E7,"y":2576478.0332078254},{"fnum":0,"pid":0,"x":0.0,"y":0.0},{"fnum":7,"pid":0,"x":1.268411935470119E7,"y":2576477.6144245747},{"fnum":7,"pid":0,"x":1.2684119020993493E7,"y":2576477.3304832387},{"fnum":7,"pid":0,"x":1.2684118449148705E7,"y":2576477.1450493564},{"fnum":7,"pid":0,"x":1.2684117890182067E7,"y":2576476.9896449675},{"fnum":7,"pid":0,"x":1.2684117348742075E7,"y":2576476.84508476},{"fnum":7,"pid":0,"x":1.2684116810717864E7,"y":2576476.667337068},{"fnum":7,"pid":0,"x":1.2684116234855982E7,"y":2576476.515865509},{"fnum":7,"pid":0,"x":1.2684115697682727E7,"y":2576476.3128263145},{"fnum":7,"pid":0,"x":1.2684115165976794E7,"y":2576476.0339306127},{"fnum":7,"pid":0,"x":1.2684114728915965E7,"y":2576475.679675416},{"fnum":7,"pid":0,"x":1.2684114312766561E7,"y":2576475.3615371105},{"fnum":7,"pid":0,"x":1.2684113845721994E7,"y":2576475.073272756},{"fnum":7,"pid":0,"x":1.2684113414579786E7,"y":2576474.7647406873},{"fnum":7,"pid":0,"x":1.2684113071220275E7,"y":2576474.444463658},{"fnum":7,"pid":0,"x":1.2684112852983678E7,"y":2576474.0286596925},{"fnum":0,"pid":0,"x":0.0,"y":0.0},{"fnum":7,"pid":0,"x":1.2684113348239645E7,"y":2576474.047000401},{"fnum":7,"pid":0,"x":1.268411396017549E7,"y":2576473.810709806},{"fnum":7,"pid":0,"x":1.2684114509038996E7,"y":2576473.649942416},{"fnum":7,"pid":0,"x":1.2684114952202592E7,"y":2576473.522940358}]
