# Supplementary material for: Mobile augmented reality based indoor map for improving geo-visualization
Source: PeerJ Comput Sci. 2021 Sep 2;7:e704. doi: 10.7717/peerj-cs.704 (PMC8444080; doi:10.7717/peerj-cs.704)
Supplement: Supplemental Information 3 [file peerj-cs-07-704-s003.zip › point-lists/route-2/pdr-1205-130416.json]

[{"fnum":7,"pid":0,"x":1.2684125317209063E7,"y":2576514.597449191},{"fnum":7,"pid":0,"x":1.2684125265629675E7,"y":2576514.0008357866},{"fnum":7,"pid":0,"x":1.2684125179516094E7,"y":2576513.429548275},{"fnum":7,"pid":0,"x":1.2684125133635575E7,"y":2576512.8086029952},{"fnum":7,"pid":0,"x":1.2684125057414623E7,"y":2576512.2120132037},{"fnum":7,"pid":0,"x":1.2684125045271786E7,"y":2576511.635582855},{"fnum":7,"pid":0,"x":1.2684124989291878E7,"y":2576511.0240637576},{"fnum":7,"pid":0,"x":1.268412497373612E7,"y":2576510.391502999},{"fnum":7,"pid":0,"x":1.2684124931456255E7,"y":2576509.8920587827},{"fnum":7,"pid":0,"x":1.2684124929770717E7,"y":2576509.2492104145},{"fnum":7,"pid":0,"x":1.2684124810823677E7,"y":2576508.6607696014},{"fnum":7,"pid":0,"x":1.2684124739780515E7,"y":2576508.03876348},{"fnum":7,"pid":0,"x":1.2684124647341339E7,"y":2576507.4303200906},{"fnum":7,"pid":0,"x":1.268412461033464E7,"y":2576506.8146379907},{"fnum":7,"pid":0,"x":1.2684124530528149E7,"y":2576506.1918265787},{"fnum":7,"pid":0,"x":1.2684124522892443E7,"y":2576505.5613699965},{"fnum":7,"pid":0,"x":1.2684124462173756E7,"y":2576504.959213245},{"fnum":7,"pid":0,"x":1.2684124451548724E7,"y":2576504.3364832653},{"fnum":7,"pid":0,"x":1.2684124406560572E7,"y":2576503.753814963},{"fnum":7,"pid":0,"x":1.2684124413492141E7,"y":2576503.12273038},{"fnum":7,"pid":0,"x":1.2684124346400956E7,"y":2576502.514255333},{"fnum":7,"pid":0,"x":1.2684124310670441E7,"y":2576501.8733952013},{"fnum":7,"pid":0,"x":1.2684124205438366E7,"y":2576501.2701043165},{"fnum":7,"pid":0,"x":1.268412414021108E7,"y":2576500.609797545},{"fnum":7,"pid":0,"x":1.2684124028139753E7,"y":2576499.970757849},{"fnum":7,"pid":0,"x":1.2684123992860029E7,"y":2576499.3082528575},{"fnum":7,"pid":0,"x":1.2684123913833594E7,"y":2576498.6801430965},{"fnum":7,"pid":0,"x":1.2684123887319107E7,"y":2576498.019315018},{"fnum":7,"pid":0,"x":1.2684123851928914E7,"y":2576497.586469487},{"fnum":7,"pid":0,"x":1.268412379258912E7,"y":2576496.951467791},{"fnum":7,"pid":0,"x":1.2684123766553484E7,"y":2576496.351094926},{"fnum":7,"pid":0,"x":1.2684123687429314E7,"y":2576495.707665032},{"fnum":7,"pid":0,"x":1.2684123643086173E7,"y":2576495.0578194866},{"fnum":7,"pid":0,"x":1.2684123579510063E7,"y":2576494.424944535},{"fnum":7,"pid":0,"x":1.2684123575811129E7,"y":2576493.8076175554},{"fnum":7,"pid":0,"x":1.2684123529140303E7,"y":2576493.1795768393},{"fnum":7,"pid":0,"x":1.2684123521287993E7,"y":2576492.5428321776},{"fnum":7,"pid":0,"x":1.268412349445259E7,"y":2576491.895292568},{"fnum":7,"pid":0,"x":1.2684123526382806E7,"y":2576491.235031692},{"fnum":0,"pid":0,"x":0.0,"y":0.0},{"fnum":7,"pid":0,"x":1.2684123721803194E7,"y":2576490.7236759346},{"fnum":7,"pid":0,"x":1.2684124260811204E7,"y":2576490.6305755437},{"fnum":7,"pid":0,"x":1.2684124887315296E7,"y":2576490.632787773},{"fnum":7,"pid":0,"x":1.2684125458345205E7,"y":2576490.5984873404},{"fnum":7,"pid":0,"x":1.2684126109385727E7,"y":2576490.5687653897},{"fnum":7,"pid":0,"x":1.268412671876553E7,"y":2576490.4179221573},{"fnum":0,"pid":0,"x":0.0,"y":0.0},{"fnum":7,"pid":0,"x":1.2684127179631136E7,"y":2576490.1677823346},{"fnum":7,"pid":0,"x":1.2684127140043877E7,"y":2576489.5645727413},{"fnum":7,"pid":0,"x":1.2684127051430102E7,"y":2576489.0432542055},{"fnum":7,"pid":0,"x":1.2684126949881312E7,"y":2576488.4130601976},{"fnum":7,"pid":0,"x":1.2684126946767507E7,"y":2576487.7434591427},{"fnum":7,"pid":0,"x":1.26841268704107E7,"y":2576487.0902631544},{"fnum":7,"pid":0,"x":1.268412687073454E7,"y":2576486.4557376397},{"fnum":7,"pid":0,"x":1.2684126800838137E7,"y":2576485.806407646},{"fnum":7,"pid":0,"x":1.2684126798159553E7,"y":2576485.1106446246},{"fnum":7,"pid":0,"x":1.2684126755044658E7,"y":2576484.4309888487},{"fnum":7,"pid":0,"x":1.2684126771268044E7,"y":2576483.7470583175},{"fnum":7,"pid":0,"x":1.268412673414076E7,"y":2576483.0737698595},{"fnum":7,"pid":0,"x":1.2684126688114801E7,"y":2576482.6216795794},{"fnum":0,"pid":0,"x":0.0,"y":0.0},{"fnum":7,"pid":0,"x":1.2684126093891438E7,"y":2576482.5593629163},{"fnum":7,"pid":0,"x":1.2684125497826777E7,"y":2576482.481564465},{"fnum":7,"pid":0,"x":1.2684124846580882E7,"y":2576482.468326889},{"fnum":7,"pid":0,"x":1.268412419126931E7,"y":2576482.492118084},{"fnum":7,"pid":0,"x":1.2684123531200912E7,"y":2576482.45952433},{"fnum":7,"pid":0,"x":1.2684122904107636E7,"y":2576482.472484573},{"fnum":7,"pid":0,"x":1.2684122274849039E7,"y":2576482.458361674},{"fnum":7,"pid":0,"x":1.268412160880973E7,"y":2576482.4697649945},{"fnum":7,"pid":0,"x":1.2684120940885294E7,"y":2576482.457962083},{"fnum":7,"pid":0,"x":1.2684120307717605E7,"y":2576482.4702335694},{"fnum":7,"pid":0,"x":1.2684119629105331E7,"y":2576482.463132513},{"fnum":7,"pid":0,"x":1.2684118972431565E7,"y":2576482.458243274},{"fnum":7,"pid":0,"x":1.2684118273939842E7,"y":2576482.4337688508},{"fnum":7,"pid":0,"x":1.2684117644674186E7,"y":2576482.441325263},{"fnum":7,"pid":0,"x":1.2684116995466605E7,"y":2576482.4905710984},{"fnum":7,"pid":0,"x":1.2684116318451256E7,"y":2576482.470179122},{"fnum":7,"pid":0,"x":1.2684115693846699E7,"y":2576482.5050748303},{"fnum":7,"pid":0,"x":1.2684115046132723E7,"y":2576482.489370237},{"fnum":7,"pid":0,"x":1.268411441139767E7,"y":2576482.477077472},{"fnum":7,"pid":0,"x":1.2684113813796528E7,"y":2576482.4292609603},{"fnum":7,"pid":0,"x":1.2684113277279712E7,"y":2576482.2428987627},{"fnum":0,"pid":0,"x":0.0,"y":0.0},{"fnum":7,"pid":0,"x":1.2684113179295026E7,"y":2576481.6599590057},{"fnum":7,"pid":0,"x":1.2684113084947385E7,"y":2576481.1427553757},{"fnum":7,"pid":0,"x":1.2684113031842452E7,"y":2576480.571673841},{"fnum":7,"pid":0,"x":1.2684112971888173E7,"y":2576480.024950437},{"fnum":0,"pid":0,"x":0.0,"y":0.0},{"fnum":7,"pid":0,"x":1.2684112552328266E7,"y":2576479.732512662},{"fnum":7,"pid":0,"x":1.2684111939206883E7,"y":2576479.574980712},{"fnum":7,"pid":0,"x":1.2684111459788844E7,"y":2576479.634192693},{"fnum":7,"pid":0,"x":1.2684110958567783E7,"y":2576479.6683806255},{"fnum":7,"pid":0,"x":1.2684110440417022E7,"y":2576479.720529042},{"fnum":7,"pid":0,"x":1.2684109922531718E7,"y":2576479.7206900576},{"fnum":7,"pid":0,"x":1.2684109356591515E7,"y":2576479.754623063},{"fnum":7,"pid":0,"x":1.2684108783078477E7,"y":2576479.7295444584},{"fnum":7,"pid":0,"x":1.2684108305552837E7,"y":2576479.628027665}]
