# Supplementary material for: Mobile augmented reality based indoor map for improving geo-visualization
Source: PeerJ Comput Sci. 2021 Sep 2;7:e704. doi: 10.7717/peerj-cs.704 (PMC8444080; doi:10.7717/peerj-cs.704)
Supplement: Supplemental Information 3 [file peerj-cs-07-704-s003.zip › point-lists/route-2/pf-1205-124852.json]

[
    {
        "fnum": 7,
        "pid": 0,
        "x": 1.2684125355925487E7,
        "y": 2576511.867340441
    },
    {
        "fnum": 7,
        "pid": 0,
        "x": 1.2684125642954484E7,
        "y": 2576511.2270635176
    },
    {
        "fnum": 7,
        "pid": 0,
        "x": 1.2684125571923874E7,
        "y": 2576511.0438983687
    },
    {
        "fnum": 7,
        "pid": 0,
        "x": 1.2684125759659594E7,
        "y": 2576510.33321351
    },
    {
        "fnum": 7,
        "pid": 0,
        "x": 1.2684125663926454E7,
        "y": 2576510.6975886053
    },
    {
        "fnum": 7,
        "pid": 0,
        "x": 1.268412546449001E7,
        "y": 2576509.9779278645
    },
    {
        "fnum": 7,
        "pid": 0,
        "x": 1.268412579215533E7,
        "y": 2576510.704344177
    },
    {
        "fnum": 7,
        "pid": 0,
        "x": 1.2684125549710266E7,
        "y": 2576509.9735010816
    },
    {
        "fnum": 7,
        "pid": 0,
        "x": 1.268412566613557E7,
        "y": 2576509.5975850387
    },
    {
        "fnum": 7,
        "pid": 0,
        "x": 1.2684125697784662E7,
        "y": 2576508.7907917714
    },
    {
        "fnum": 7,
        "pid": 0,
        "x": 1.2684125370907646E7,
        "y": 2576509.2196795465
    },
    {
        "fnum": 7,
        "pid": 0,
        "x": 1.2684125168624252E7,
        "y": 2576507.5931711965
    },
    {
        "fnum": 7,
        "pid": 0,
        "x": 1.268412575070446E7,
        "y": 2576507.0218352834
    },
    {
        "fnum": 7,
        "pid": 0,
        "x": 1.2684125187713651E7,
        "y": 2576505.531770629
    },
    {
        "fnum": 7,
        "pid": 0,
        "x": 1.2684125695466453E7,
        "y": 2576504.8531633704
    },
    {
        "fnum": 7,
        "pid": 0,
        "x": 1.268412523064839E7,
        "y": 2576504.742887861
    },
    {
        "fnum": 7,
        "pid": 0,
        "x": 1.2684125717507685E7,
        "y": 2576504.050263529
    },
    {
        "fnum": 7,
        "pid": 0,
        "x": 1.2684125254315304E7,
        "y": 2576503.8536525713
    },
    {
        "fnum": 7,
        "pid": 0,
        "x": 1.2684125693651512E7,
        "y": 2576503.1317497203
    },
    {
        "fnum": 7,
        "pid": 0,
        "x": 1.2684125296174088E7,
        "y": 2576502.642472521
    },
    {
        "fnum": 7,
        "pid": 0,
        "x": 1.2684125729601344E7,
        "y": 2576501.9060814325
    },
    {
        "fnum": 7,
        "pid": 0,
        "x": 1.2684125359251028E7,
        "y": 2576501.269930382
    },
    {
        "fnum": 7,
        "pid": 0,
        "x": 1.2684125406366121E7,
        "y": 2576500.8399586785
    },
    {
        "fnum": 7,
        "pid": 0,
        "x": 1.268412577601463E7,
        "y": 2576500.0669242153
    },
    {
        "fnum": 7,
        "pid": 0,
        "x": 1.2684125561811004E7,
        "y": 2576498.8258366636
    },
    {
        "fnum": 7,
        "pid": 0,
        "x": 1.2684125469131382E7,
        "y": 2576499.5521494644
    },
    {
        "fnum": 7,
        "pid": 0,
        "x": 1.2684125635545725E7,
        "y": 2576498.686765794
    },
    {
        "fnum": 7,
        "pid": 0,
        "x": 1.268412565773956E7,
        "y": 2576499.4770555277
    },
    {
        "fnum": 7,
        "pid": 0,
        "x": 1.268412564516357E7,
        "y": 2576497.6500295224
    },
    {
        "fnum": 7,
        "pid": 0,
        "x": 1.2684125476131553E7,
        "y": 2576496.7418598547
    },
    {
        "fnum": 7,
        "pid": 0,
        "x": 1.2684125804380855E7,
        "y": 2576495.507287259
    },
    {
        "fnum": 7,
        "pid": 0,
        "x": 1.2684125564216627E7,
        "y": 2576494.0517589916
    },
    {
        "fnum": 7,
        "pid": 0,
        "x": 1.2684125662265038E7,
        "y": 2576493.1624917365
    },
    {
        "fnum": 7,
        "pid": 0,
        "x": 1.2684125553137945E7,
        "y": 2576492.815595013
    },
    {
        "fnum": 7,
        "pid": 0,
        "x": 1.2684125528151138E7,
        "y": 2576493.224638998
    },
    {
        "fnum": 0,
        "pid": 0,
        "x": 0.0,
        "y": 0.0
    },
    {
        "fnum": 7,
        "pid": 0,
        "x": 1.2684125455957049E7,
        "y": 2576491.302202139
    },
    {
        "fnum": 0,
        "pid": 0,
        "x": 0.0,
        "y": 0.0
    },
    {
        "fnum": 7,
        "pid": 0,
        "x": 1.2684125826294282E7,
        "y": 2576490.764016403
    },
    {
        "fnum": 7,
        "pid": 0,
        "x": 1.2684125906657243E7,
        "y": 2576489.641756854
    },
    {
        "fnum": 7,
        "pid": 0,
        "x": 1.2684125777293585E7,
        "y": 2576488.751296742
    },
    {
        "fnum": 7,
        "pid": 0,
        "x": 1.2684126893408388E7,
        "y": 2576488.7906464264
    },
    {
        "fnum": 7,
        "pid": 0,
        "x": 1.268412760067337E7,
        "y": 2576488.3892843933
    },
    {
        "fnum": 0,
        "pid": 0,
        "x": 0.0,
        "y": 0.0
    },
    {
        "fnum": 7,
        "pid": 0,
        "x": 1.2684128376175005E7,
        "y": 2576489.112364654
    },
    {
        "fnum": 0,
        "pid": 0,
        "x": 0.0,
        "y": 0.0
    },
    {
        "fnum": 7,
        "pid": 0,
        "x": 1.2684128728619503E7,
        "y": 2576488.603030922
    },
    {
        "fnum": 7,
        "pid": 0,
        "x": 1.2684129525153449E7,
        "y": 2576487.5802246025
    },
    {
        "fnum": 7,
        "pid": 0,
        "x": 1.2684129739196822E7,
        "y": 2576486.778067987
    },
    {
        "fnum": 7,
        "pid": 0,
        "x": 1.2684129292177726E7,
        "y": 2576485.748110757
    },
    {
        "fnum": 7,
        "pid": 0,
        "x": 1.268412952568118E7,
        "y": 2576484.985403881
    },
    {
        "fnum": 7,
        "pid": 0,
        "x": 1.2684129144562753E7,
        "y": 2576484.572391566
    },
    {
        "fnum": 7,
        "pid": 0,
        "x": 1.2684128968966104E7,
        "y": 2576483.8094739965
    },
    {
        "fnum": 7,
        "pid": 0,
        "x": 1.2684129260785144E7,
        "y": 2576483.071734318
    },
    {
        "fnum": 7,
        "pid": 0,
        "x": 1.2684129568909215E7,
        "y": 2576482.311461527
    },
    {
        "fnum": 7,
        "pid": 0,
        "x": 1.2684129202990554E7,
        "y": 2576481.6766716996
    },
    {
        "fnum": 7,
        "pid": 0,
        "x": 1.2684129487146173E7,
        "y": 2576481.088903353
    },
    {
        "fnum": 0,
        "pid": 0,
        "x": 0.0,
        "y": 0.0
    },
    {
        "fnum": 7,
        "pid": 0,
        "x": 1.2684128389494302E7,
        "y": 2576481.895373362
    },
    {
        "fnum": 7,
        "pid": 0,
        "x": 1.2684128713600406E7,
        "y": 2576482.2201600675
    },
    {
        "fnum": 7,
        "pid": 0,
        "x": 1.2684128045573892E7,
        "y": 2576481.1303650956
    },
    {
        "fnum": 7,
        "pid": 0,
        "x": 1.2684127355800595E7,
        "y": 2576480.855185721
    },
    {
        "fnum": 7,
        "pid": 0,
        "x": 1.2684128096035678E7,
        "y": 2576481.029748183
    },
    {
        "fnum": 7,
        "pid": 0,
        "x": 1.2684127348741693E7,
        "y": 2576480.773577361
    },
    {
        "fnum": 7,
        "pid": 0,
        "x": 1.268412797042505E7,
        "y": 2576481.138002163
    },
    {
        "fnum": 7,
        "pid": 0,
        "x": 1.2684127271199979E7,
        "y": 2576480.7780089267
    },
    {
        "fnum": 7,
        "pid": 0,
        "x": 1.2684126398472982E7,
        "y": 2576481.168289295
    },
    {
        "fnum": 7,
        "pid": 0,
        "x": 1.2684125617217774E7,
        "y": 2576480.9258387373
    },
    {
        "fnum": 7,
        "pid": 0,
        "x": 1.2684123773687502E7,
        "y": 2576480.9117327225
    },
    {
        "fnum": 7,
        "pid": 0,
        "x": 1.2684122955715267E7,
        "y": 2576480.9386465265
    },
    {
        "fnum": 7,
        "pid": 0,
        "x": 1.2684121322747296E7,
        "y": 2576480.8119635833
    },
    {
        "fnum": 7,
        "pid": 0,
        "x": 1.2684120499095658E7,
        "y": 2576480.96678128
    },
    {
        "fnum": 7,
        "pid": 0,
        "x": 1.2684119144441789E7,
        "y": 2576480.832688994
    },
    {
        "fnum": 7,
        "pid": 0,
        "x": 1.2684118321515862E7,
        "y": 2576480.987346385
    },
    {
        "fnum": 7,
        "pid": 0,
        "x": 1.2684118600962045E7,
        "y": 2576480.783543601
    },
    {
        "fnum": 7,
        "pid": 0,
        "x": 1.268411790963324E7,
        "y": 2576480.9267423083
    },
    {
        "fnum": 7,
        "pid": 0,
        "x": 1.2684118953985063E7,
        "y": 2576481.1472692555
    },
    {
        "fnum": 7,
        "pid": 0,
        "x": 1.2684118255340833E7,
        "y": 2576480.6603557086
    },
    {
        "fnum": 7,
        "pid": 0,
        "x": 1.268411749039972E7,
        "y": 2576480.9305091933
    },
    {
        "fnum": 7,
        "pid": 0,
        "x": 1.2684116683098339E7,
        "y": 2576480.722476082
    },
    {
        "fnum": 7,
        "pid": 0,
        "x": 1.2684116090802116E7,
        "y": 2576480.7858804013
    },
    {
        "fnum": 7,
        "pid": 0,
        "x": 1.2684115249958968E7,
        "y": 2576480.872148584
    },
    {
        "fnum": 7,
        "pid": 0,
        "x": 1.268411535667598E7,
        "y": 2576480.3973475704
    },
    {
        "fnum": 7,
        "pid": 0,
        "x": 1.2684114604313951E7,
        "y": 2576480.851241781
    },
    {
        "fnum": 0,
        "pid": 0,
        "x": 0.0,
        "y": 0.0
    },
    {
        "fnum": 7,
        "pid": 0,
        "x": 1.268411427667004E7,
        "y": 2576481.069537793
    },
    {
        "fnum": 7,
        "pid": 0,
        "x": 1.2684113726241373E7,
        "y": 2576481.2662164588
    },
    {
        "fnum": 7,
        "pid": 0,
        "x": 1.2684114179968284E7,
        "y": 2576480.936574513
    },
    {
        "fnum": 7,
        "pid": 0,
        "x": 1.2684112849352013E7,
        "y": 2576480.1555597535
    },
    {
        "fnum": 7,
        "pid": 0,
        "x": 1.268411255266873E7,
        "y": 2576479.4259818424
    },
    {
        "fnum": 7,
        "pid": 0,
        "x": 1.2684112536148077E7,
        "y": 2576479.6278561954
    },
    {
        "fnum": 7,
        "pid": 0,
        "x": 1.2684112553975547E7,
        "y": 2576479.603234601
    },
    {
        "fnum": 0,
        "pid": 0,
        "x": 0.0,
        "y": 0.0
    },
    {
        "fnum": 7,
        "pid": 0,
        "x": 1.2684112384722885E7,
        "y": 2576479.1001112936
    },
    {
        "fnum": 7,
        "pid": 0,
        "x": 1.2684112284123369E7,
        "y": 2576479.006860415
    },
    {
        "fnum": 7,
        "pid": 0,
        "x": 1.2684111956900295E7,
        "y": 2576477.217946898
    },
    {
        "fnum": 7,
        "pid": 0,
        "x": 1.2684111914247977E7,
        "y": 2576476.787885465
    },
    {
        "fnum": 7,
        "pid": 0,
        "x": 1.268411128104095E7,
        "y": 2576477.2418451295
    },
    {
        "fnum": 7,
        "pid": 0,
        "x": 1.2684109529563943E7,
        "y": 2576476.87964643
    },
    {
        "fnum": 7,
        "pid": 0,
        "x": 1.268410875244309E7,
        "y": 2576477.2751756273
    },
    {
        "fnum": 7,
        "pid": 0,
        "x": 1.2684107342218686E7,
        "y": 2576476.877746918
    },
    {
        "fnum": 7,
        "pid": 0,
        "x": 1.2684106549167858E7,
        "y": 2576477.180057792
    },
    {
        "fnum": 7,
        "pid": 0,
        "x": 1.268410680852538E7,
        "y": 2576476.576941595
    },
    {
        "fnum": 7,
        "pid": 0,
        "x": 1.268410673107352E7,
        "y": 2576476.807920436
    },
    {
        "fnum": 7,
        "pid": 0,
        "x": 1.2684105989340233E7,
        "y": 2576477.1967804325
    },
    {
        "fnum": 7,
        "pid": 0,
        "x": 1.2684105196517825E7,
        "y": 2576476.791223443
    },
    {
        "fnum": 7,
        "pid": 0,
        "x": 1.2684104471968511E7,
        "y": 2576477.053354546
    },
    {
        "fnum": 7,
        "pid": 0,
        "x": 1.2684104056110594E7,
        "y": 2576476.911255349
    },
    {
        "fnum": 0,
        "pid": 0,
        "x": 0.0,
        "y": 0.0
    },
    {
        "fnum": 7,
        "pid": 0,
        "x": 1.2684102742957214E7,
        "y": 2576476.7190710087
    },
    {
        "fnum": 7,
        "pid": 0,
        "x": 1.2684104789310006E7,
        "y": 2576476.7828902104
    },
    {
        "fnum": 7,
        "pid": 0,
        "x": 1.2684106576995524E7,
        "y": 2576477.083794616
    },
    {
        "fnum": 7,
        "pid": 0,
        "x": 1.2684107706334604E7,
        "y": 2576477.020549521
    }
]
