# Supplementary material for: Mobile augmented reality based indoor map for improving geo-visualization
Source: PeerJ Comput Sci. 2021 Sep 2;7:e704. doi: 10.7717/peerj-cs.704 (PMC8444080; doi:10.7717/peerj-cs.704)
Supplement: Supplemental Information 3 [file peerj-cs-07-704-s003.zip › point-lists/route-2/pf-1205-130416.json]

[
    {
        "fnum": 7,
        "pid": 0,
        "x": 1.2684125869056074E7,
        "y": 2576514.717753898
    },
    {
        "fnum": 7,
        "pid": 0,
        "x": 1.268412551207456E7,
        "y": 2576513.6859259773
    },
    {
        "fnum": 7,
        "pid": 0,
        "x": 1.2684125677043214E7,
        "y": 2576512.89595961
    },
    {
        "fnum": 7,
        "pid": 0,
        "x": 1.2684125096974157E7,
        "y": 2576511.1932836827
    },
    {
        "fnum": 7,
        "pid": 0,
        "x": 1.2684125675990162E7,
        "y": 2576510.627976427
    },
    {
        "fnum": 7,
        "pid": 0,
        "x": 1.2684124924293334E7,
        "y": 2576510.617974678
    },
    {
        "fnum": 7,
        "pid": 0,
        "x": 1.2684125623499868E7,
        "y": 2576510.087314379
    },
    {
        "fnum": 7,
        "pid": 0,
        "x": 1.2684125008035518E7,
        "y": 2576509.629278058
    },
    {
        "fnum": 7,
        "pid": 0,
        "x": 1.2684125744772354E7,
        "y": 2576509.437034733
    },
    {
        "fnum": 7,
        "pid": 0,
        "x": 1.2684126817384044E7,
        "y": 2576509.637791177
    },
    {
        "fnum": 7,
        "pid": 0,
        "x": 1.2684125658867147E7,
        "y": 2576507.650290171
    },
    {
        "fnum": 7,
        "pid": 0,
        "x": 1.2684125738853084E7,
        "y": 2576506.811353663
    },
    {
        "fnum": 7,
        "pid": 0,
        "x": 1.2684125557476642E7,
        "y": 2576505.837623454
    },
    {
        "fnum": 7,
        "pid": 0,
        "x": 1.268412562797281E7,
        "y": 2576505.0036624665
    },
    {
        "fnum": 7,
        "pid": 0,
        "x": 1.2684125381715987E7,
        "y": 2576504.466340292
    },
    {
        "fnum": 7,
        "pid": 0,
        "x": 1.2684125559652854E7,
        "y": 2576503.637729618
    },
    {
        "fnum": 7,
        "pid": 0,
        "x": 1.2684125453984391E7,
        "y": 2576503.4899280434
    },
    {
        "fnum": 7,
        "pid": 0,
        "x": 1.2684125572346736E7,
        "y": 2576502.6199178626
    },
    {
        "fnum": 7,
        "pid": 0,
        "x": 1.2684125543314256E7,
        "y": 2576501.8551689214
    },
    {
        "fnum": 7,
        "pid": 0,
        "x": 1.2684125636023832E7,
        "y": 2576501.0287174373
    },
    {
        "fnum": 7,
        "pid": 0,
        "x": 1.2684125163430126E7,
        "y": 2576501.668732927
    },
    {
        "fnum": 7,
        "pid": 0,
        "x": 1.2684125582583435E7,
        "y": 2576501.2166992826
    },
    {
        "fnum": 7,
        "pid": 0,
        "x": 1.268412498736033E7,
        "y": 2576501.4451518534
    },
    {
        "fnum": 7,
        "pid": 0,
        "x": 1.2684125645310072E7,
        "y": 2576500.796712266
    },
    {
        "fnum": 7,
        "pid": 0,
        "x": 1.2684125054326221E7,
        "y": 2576501.3733948
    },
    {
        "fnum": 7,
        "pid": 0,
        "x": 1.2684125684868382E7,
        "y": 2576500.743131656
    },
    {
        "fnum": 7,
        "pid": 0,
        "x": 1.2684125313165352E7,
        "y": 2576500.5991003863
    },
    {
        "fnum": 7,
        "pid": 0,
        "x": 1.2684125687466264E7,
        "y": 2576500.1304380153
    },
    {
        "fnum": 7,
        "pid": 0,
        "x": 1.268412503541561E7,
        "y": 2576499.120404616
    },
    {
        "fnum": 7,
        "pid": 0,
        "x": 1.2684125616909567E7,
        "y": 2576498.462393129
    },
    {
        "fnum": 7,
        "pid": 0,
        "x": 1.2684125272540046E7,
        "y": 2576496.9174106563
    },
    {
        "fnum": 7,
        "pid": 0,
        "x": 1.2684125628297767E7,
        "y": 2576496.0879235114
    },
    {
        "fnum": 7,
        "pid": 0,
        "x": 1.268412554812096E7,
        "y": 2576494.69940468
    },
    {
        "fnum": 7,
        "pid": 0,
        "x": 1.2684125570968708E7,
        "y": 2576493.8055479242
    },
    {
        "fnum": 7,
        "pid": 0,
        "x": 1.2684126409645228E7,
        "y": 2576493.29912707
    },
    {
        "fnum": 7,
        "pid": 0,
        "x": 1.2684125855927195E7,
        "y": 2576492.5609029634
    },
    {
        "fnum": 7,
        "pid": 0,
        "x": 1.2684125877905695E7,
        "y": 2576491.9837144203
    },
    {
        "fnum": 7,
        "pid": 0,
        "x": 1.2684125398582397E7,
        "y": 2576491.2433346687
    },
    {
        "fnum": 7,
        "pid": 0,
        "x": 1.2684125564724976E7,
        "y": 2576490.0876208213
    },
    {
        "fnum": 0,
        "pid": 0,
        "x": 0.0,
        "y": 0.0
    },
    {
        "fnum": 7,
        "pid": 0,
        "x": 1.2684125763202868E7,
        "y": 2576489.4595256327
    },
    {
        "fnum": 7,
        "pid": 0,
        "x": 1.2684125234422117E7,
        "y": 2576492.315123626
    },
    {
        "fnum": 7,
        "pid": 0,
        "x": 1.2684125663154526E7,
        "y": 2576490.8860698845
    },
    {
        "fnum": 7,
        "pid": 0,
        "x": 1.2684125898648337E7,
        "y": 2576491.6505894656
    },
    {
        "fnum": 7,
        "pid": 0,
        "x": 1.2684125953359712E7,
        "y": 2576488.640865896
    },
    {
        "fnum": 7,
        "pid": 0,
        "x": 1.2684126462063968E7,
        "y": 2576488.4638484195
    },
    {
        "fnum": 0,
        "pid": 0,
        "x": 0.0,
        "y": 0.0
    },
    {
        "fnum": 7,
        "pid": 0,
        "x": 1.2684127003616836E7,
        "y": 2576488.1940218145
    },
    {
        "fnum": 7,
        "pid": 0,
        "x": 1.2684127375944129E7,
        "y": 2576488.3918117993
    },
    {
        "fnum": 7,
        "pid": 0,
        "x": 1.2684127568946596E7,
        "y": 2576488.4085560574
    },
    {
        "fnum": 7,
        "pid": 0,
        "x": 1.2684127692377783E7,
        "y": 2576488.7330642394
    },
    {
        "fnum": 7,
        "pid": 0,
        "x": 1.2684128581117071E7,
        "y": 2576488.4571969495
    },
    {
        "fnum": 7,
        "pid": 0,
        "x": 1.268412943738306E7,
        "y": 2576487.480153462
    },
    {
        "fnum": 7,
        "pid": 0,
        "x": 1.268412927609147E7,
        "y": 2576486.345299678
    },
    {
        "fnum": 7,
        "pid": 0,
        "x": 1.2684129634391764E7,
        "y": 2576485.5395281613
    },
    {
        "fnum": 7,
        "pid": 0,
        "x": 1.2684129071752518E7,
        "y": 2576484.797857504
    },
    {
        "fnum": 7,
        "pid": 0,
        "x": 1.2684128923785118E7,
        "y": 2576483.9188886187
    },
    {
        "fnum": 7,
        "pid": 0,
        "x": 1.268412908740082E7,
        "y": 2576483.8288364285
    },
    {
        "fnum": 7,
        "pid": 0,
        "x": 1.2684128878567394E7,
        "y": 2576483.0653788387
    },
    {
        "fnum": 7,
        "pid": 0,
        "x": 1.2684128773815552E7,
        "y": 2576483.301420327
    },
    {
        "fnum": 0,
        "pid": 0,
        "x": 0.0,
        "y": 0.0
    },
    {
        "fnum": 7,
        "pid": 0,
        "x": 1.2684129263577122E7,
        "y": 2576483.229914459
    },
    {
        "fnum": 7,
        "pid": 0,
        "x": 1.268412961058132E7,
        "y": 2576483.930906852
    },
    {
        "fnum": 7,
        "pid": 0,
        "x": 1.2684128072756989E7,
        "y": 2576482.045524542
    },
    {
        "fnum": 7,
        "pid": 0,
        "x": 1.2684127954593332E7,
        "y": 2576482.9145646896
    },
    {
        "fnum": 7,
        "pid": 0,
        "x": 1.2684127202358475E7,
        "y": 2576482.7497862787
    },
    {
        "fnum": 7,
        "pid": 0,
        "x": 1.2684126753019944E7,
        "y": 2576482.0583258583
    },
    {
        "fnum": 7,
        "pid": 0,
        "x": 1.268412600946644E7,
        "y": 2576481.362810936
    },
    {
        "fnum": 7,
        "pid": 0,
        "x": 1.268412503356572E7,
        "y": 2576481.0729663176
    },
    {
        "fnum": 7,
        "pid": 0,
        "x": 1.2684124139088301E7,
        "y": 2576480.822473629
    },
    {
        "fnum": 7,
        "pid": 0,
        "x": 1.2684122783982681E7,
        "y": 2576480.9772476717
    },
    {
        "fnum": 7,
        "pid": 0,
        "x": 1.268412182203485E7,
        "y": 2576480.946165153
    },
    {
        "fnum": 7,
        "pid": 0,
        "x": 1.2684120857251758E7,
        "y": 2576480.9139556694
    },
    {
        "fnum": 7,
        "pid": 0,
        "x": 1.2684119896998193E7,
        "y": 2576481.0369883077
    },
    {
        "fnum": 7,
        "pid": 0,
        "x": 1.2684119447808601E7,
        "y": 2576481.215825172
    },
    {
        "fnum": 7,
        "pid": 0,
        "x": 1.2684119299673827E7,
        "y": 2576481.382137537
    },
    {
        "fnum": 7,
        "pid": 0,
        "x": 1.2684118727576856E7,
        "y": 2576481.6516568656
    },
    {
        "fnum": 7,
        "pid": 0,
        "x": 1.2684117529425062E7,
        "y": 2576481.5219210694
    },
    {
        "fnum": 7,
        "pid": 0,
        "x": 1.2684116816691067E7,
        "y": 2576481.147646528
    },
    {
        "fnum": 7,
        "pid": 0,
        "x": 1.2684115639997296E7,
        "y": 2576480.855544044
    },
    {
        "fnum": 7,
        "pid": 0,
        "x": 1.2684114837737205E7,
        "y": 2576480.948484406
    },
    {
        "fnum": 7,
        "pid": 0,
        "x": 1.2684113582456756E7,
        "y": 2576480.3832929907
    },
    {
        "fnum": 0,
        "pid": 0,
        "x": 0.0,
        "y": 0.0
    },
    {
        "fnum": 7,
        "pid": 0,
        "x": 1.2684113601937745E7,
        "y": 2576480.9974648203
    },
    {
        "fnum": 7,
        "pid": 0,
        "x": 1.268411258177461E7,
        "y": 2576481.5653804177
    },
    {
        "fnum": 7,
        "pid": 0,
        "x": 1.2684112689028276E7,
        "y": 2576480.802331628
    },
    {
        "fnum": 7,
        "pid": 0,
        "x": 1.2684112482185576E7,
        "y": 2576479.986642348
    },
    {
        "fnum": 0,
        "pid": 0,
        "x": 0.0,
        "y": 0.0
    },
    {
        "fnum": 7,
        "pid": 0,
        "x": 1.2684112219439976E7,
        "y": 2576479.849769037
    },
    {
        "fnum": 7,
        "pid": 0,
        "x": 1.2684112133516248E7,
        "y": 2576478.4195790123
    },
    {
        "fnum": 7,
        "pid": 0,
        "x": 1.2684112324602013E7,
        "y": 2576478.900368675
    },
    {
        "fnum": 7,
        "pid": 0,
        "x": 1.2684112041079072E7,
        "y": 2576477.1135787163
    },
    {
        "fnum": 7,
        "pid": 0,
        "x": 1.2684110635290084E7,
        "y": 2576477.132213928
    },
    {
        "fnum": 7,
        "pid": 0,
        "x": 1.2684109961483186E7,
        "y": 2576477.240022099
    },
    {
        "fnum": 7,
        "pid": 0,
        "x": 1.268410844726909E7,
        "y": 2576477.153350078
    },
    {
        "fnum": 7,
        "pid": 0,
        "x": 1.268410768683073E7,
        "y": 2576477.2233652305
    },
    {
        "fnum": 7,
        "pid": 0,
        "x": 1.2684107533149527E7,
        "y": 2576476.907350963
    }
]
