# Supplementary material for: Mobile augmented reality based indoor map for improving geo-visualization
Source: PeerJ Comput Sci. 2021 Sep 2;7:e704. doi: 10.7717/peerj-cs.704 (PMC8444080; doi:10.7717/peerj-cs.704)
Supplement: Supplemental Information 3 [file peerj-cs-07-704-s003.zip › point-lists/route-3/beacon-1205-125038.json]

[{"fnum":7,"pid":0,"x":1.2684125422371427E7,"y":2576515.17253814},{"fnum":7,"pid":0,"x":1.2684125423002971E7,"y":2576515.172666425},{"fnum":7,"pid":0,"x":1.2684125423308868E7,"y":2576515.172728562},{"fnum":7,"pid":0,"x":1.2684125423372554E7,"y":2576515.1727414983},{"fnum":7,"pid":0,"x":1.2684125423365152E7,"y":2576515.1727399942},{"fnum":7,"pid":0,"x":1.2684125423358489E7,"y":2576515.172738641},{"fnum":7,"pid":0,"x":1.2684125423356878E7,"y":2576515.1727383137},{"fnum":7,"pid":0,"x":1.268412542335681E7,"y":2576515.1727383},{"fnum":7,"pid":0,"x":1.268412620405164E7,"y":2576515.184936678},{"fnum":7,"pid":0,"x":1.268412774463389E7,"y":2576515.007538839},{"fnum":7,"pid":0,"x":1.2684130216838479E7,"y":2576515.088123695},{"fnum":7,"pid":0,"x":1.268413185858928E7,"y":2576514.1286374414},{"fnum":7,"pid":0,"x":1.2684132696473528E7,"y":2576513.5302625415},{"fnum":7,"pid":0,"x":1.2684132857832152E7,"y":2576514.103144605},{"fnum":7,"pid":0,"x":1.2684132806118991E7,"y":2576514.6385979354},{"fnum":7,"pid":0,"x":1.2684132751790155E7,"y":2576515.1182313883},{"fnum":7,"pid":0,"x":1.2684133366982995E7,"y":2576515.1976224105},{"fnum":7,"pid":0,"x":1.2684134354488054E7,"y":2576515.1779265944},{"fnum":7,"pid":0,"x":1.2684133919801781E7,"y":2576515.099498683},{"fnum":7,"pid":0,"x":1.2684135750241864E7,"y":2576515.069602665},{"fnum":7,"pid":0,"x":1.2684136982540825E7,"y":2576515.0577368373},{"fnum":7,"pid":0,"x":1.268413854098911E7,"y":2576515.0489502256},{"fnum":7,"pid":0,"x":1.2684141422268897E7,"y":2576515.0192571967},{"fnum":7,"pid":0,"x":1.2684143081330137E7,"y":2576514.759926056},{"fnum":7,"pid":0,"x":1.2684143560731824E7,"y":2576514.57371964},{"fnum":0,"pid":0,"x":0.0,"y":0.0},{"fnum":7,"pid":0,"x":1.2684144678487567E7,"y":2576514.46458261},{"fnum":7,"pid":0,"x":1.2684144450835964E7,"y":2576514.241482463},{"fnum":7,"pid":0,"x":1.2684144977493716E7,"y":2576514.0338519714},{"fnum":7,"pid":0,"x":1.2684145266493984E7,"y":2576513.89711126},{"fnum":7,"pid":0,"x":1.2684145094093777E7,"y":2576513.8768663444},{"fnum":7,"pid":0,"x":1.2684145123852232E7,"y":2576511.3952062675},{"fnum":7,"pid":0,"x":1.268414522811952E7,"y":2576507.279241336},{"fnum":7,"pid":0,"x":1.2684145343644286E7,"y":2576505.8034194303},{"fnum":7,"pid":0,"x":1.2684145413364334E7,"y":2576505.7700304114},{"fnum":7,"pid":0,"x":1.268414546923014E7,"y":2576505.779641976},{"fnum":7,"pid":0,"x":1.2684145486823933E7,"y":2576505.920816194},{"fnum":7,"pid":0,"x":1.268414548639812E7,"y":2576506.034683907},{"fnum":7,"pid":0,"x":1.2684145481259046E7,"y":2576506.09103934},{"fnum":7,"pid":0,"x":1.2684145456267703E7,"y":2576504.7951473114},{"fnum":7,"pid":0,"x":1.2684145428998178E7,"y":2576503.17470379},{"fnum":7,"pid":0,"x":1.2684145410895864E7,"y":2576502.06485351},{"fnum":7,"pid":0,"x":1.2684145403634898E7,"y":2576501.600564866},{"fnum":7,"pid":0,"x":1.2684145397134854E7,"y":2576501.193604182},{"fnum":7,"pid":0,"x":1.2684145367734997E7,"y":2576499.3863468715},{"fnum":7,"pid":0,"x":1.2684145343035767E7,"y":2576497.013233999},{"fnum":7,"pid":0,"x":1.2684145332885772E7,"y":2576494.1242026314},{"fnum":7,"pid":0,"x":1.2684145167275643E7,"y":2576492.0749841076},{"fnum":7,"pid":0,"x":1.268414416620266E7,"y":2576490.490689262},{"fnum":7,"pid":0,"x":1.2684143294347012E7,"y":2576489.4040118246},{"fnum":7,"pid":0,"x":1.2684142563204125E7,"y":2576488.5178866438},{"fnum":0,"pid":0,"x":0.0,"y":0.0},{"fnum":7,"pid":0,"x":1.2684143871048113E7,"y":2576489.134711979},{"fnum":7,"pid":0,"x":1.2684144141330708E7,"y":2576489.2927024504},{"fnum":7,"pid":0,"x":1.2684144060676338E7,"y":2576489.3456133455},{"fnum":7,"pid":0,"x":1.2684144259318674E7,"y":2576489.471656657},{"fnum":7,"pid":0,"x":1.2684142980821237E7,"y":2576489.322311423},{"fnum":7,"pid":0,"x":1.2684142445441866E7,"y":2576489.286923984},{"fnum":7,"pid":0,"x":1.2684140036946395E7,"y":2576489.0963438074},{"fnum":7,"pid":0,"x":1.2684138139121247E7,"y":2576488.8381768693},{"fnum":7,"pid":0,"x":1.2684136301405126E7,"y":2576488.3940618453},{"fnum":7,"pid":0,"x":1.2684137527420964E7,"y":2576488.4619285315},{"fnum":7,"pid":0,"x":1.268413784389326E7,"y":2576488.3754796744},{"fnum":7,"pid":0,"x":1.2684136574336067E7,"y":2576488.509007543},{"fnum":7,"pid":0,"x":1.2684134721272115E7,"y":2576489.258125328},{"fnum":7,"pid":0,"x":1.2684133072486805E7,"y":2576489.249064823},{"fnum":7,"pid":0,"x":1.268413155744189E7,"y":2576489.6931163147},{"fnum":0,"pid":0,"x":0.0,"y":0.0},{"fnum":7,"pid":0,"x":1.268413010500302E7,"y":2576487.636317545},{"fnum":7,"pid":0,"x":1.2684128769073514E7,"y":2576486.4375813375},{"fnum":7,"pid":0,"x":1.2684128406482799E7,"y":2576485.9242196865},{"fnum":7,"pid":0,"x":1.2684128087255454E7,"y":2576485.780184623},{"fnum":7,"pid":0,"x":1.2684128445210457E7,"y":2576484.893655884},{"fnum":7,"pid":0,"x":1.2684128165725658E7,"y":2576483.750026274},{"fnum":7,"pid":0,"x":1.268412828612651E7,"y":2576484.5484282374},{"fnum":0,"pid":0,"x":0.0,"y":0.0},{"fnum":7,"pid":0,"x":1.2684127266924491E7,"y":2576484.3617557106},{"fnum":7,"pid":0,"x":1.2684127915802293E7,"y":2576482.940473199},{"fnum":7,"pid":0,"x":1.2684128530291256E7,"y":2576481.600707813},{"fnum":7,"pid":0,"x":1.2684129903504888E7,"y":2576480.852429128},{"fnum":7,"pid":0,"x":1.268413285702563E7,"y":2576480.5477818577},{"fnum":7,"pid":0,"x":1.2684134166776478E7,"y":2576480.4844037653},{"fnum":7,"pid":0,"x":1.2684135340975203E7,"y":2576480.631594049},{"fnum":7,"pid":0,"x":1.2684135787775714E7,"y":2576481.3026566836},{"fnum":7,"pid":0,"x":1.2684136434430016E7,"y":2576481.9657857493},{"fnum":7,"pid":0,"x":1.268413519479152E7,"y":2576482.6630371194},{"fnum":7,"pid":0,"x":1.2684135787650462E7,"y":2576482.739909836},{"fnum":7,"pid":0,"x":1.2684138360778585E7,"y":2576482.2560889954},{"fnum":0,"pid":0,"x":0.0,"y":0.0},{"fnum":7,"pid":0,"x":1.2684140169855991E7,"y":2576482.034535968},{"fnum":7,"pid":0,"x":1.268414148789534E7,"y":2576481.8700632635},{"fnum":7,"pid":0,"x":1.268414212425438E7,"y":2576480.567470402},{"fnum":0,"pid":0,"x":0.0,"y":0.0},{"fnum":7,"pid":0,"x":1.2684142545774328E7,"y":2576478.686446722},{"fnum":7,"pid":0,"x":1.2684143883960623E7,"y":2576477.4525948497},{"fnum":7,"pid":0,"x":1.2684142927885672E7,"y":2576477.299762894},{"fnum":7,"pid":0,"x":1.268414337624808E7,"y":2576476.8440542314},{"fnum":7,"pid":0,"x":1.2684144301312823E7,"y":2576476.665023963},{"fnum":7,"pid":0,"x":1.268414607419489E7,"y":2576476.8669239664},{"fnum":7,"pid":0,"x":1.2684147061691202E7,"y":2576476.907171809},{"fnum":7,"pid":0,"x":1.2684148874447584E7,"y":2576476.9553362704},{"fnum":7,"pid":0,"x":1.2684150772781283E7,"y":2576476.993042285},{"fnum":0,"pid":0,"x":0.0,"y":0.0},{"fnum":7,"pid":0,"x":1.2684151572053786E7,"y":2576477.004349265},{"fnum":7,"pid":0,"x":1.2684152076531112E7,"y":2576477.0107354647}]
