# Supplementary material for: Mobile augmented reality based indoor map for improving geo-visualization
Source: PeerJ Comput Sci. 2021 Sep 2;7:e704. doi: 10.7717/peerj-cs.704 (PMC8444080; doi:10.7717/peerj-cs.704)
Supplement: Supplemental Information 3 [file peerj-cs-07-704-s003.zip › point-lists/route-3/beacon-1205-125716.json]

[{"fnum":7,"pid":0,"x":1.2684125422475198E7,"y":2576515.172559219},{"fnum":7,"pid":0,"x":1.2684125423120309E7,"y":2576515.1726902593},{"fnum":7,"pid":0,"x":1.2684125423330327E7,"y":2576515.1727329204},{"fnum":7,"pid":0,"x":1.2684125462113008E7,"y":2576515.1751208175},{"fnum":7,"pid":0,"x":1.2684126049086537E7,"y":2576515.1878352645},{"fnum":7,"pid":0,"x":1.268412679792461E7,"y":2576515.1454480584},{"fnum":7,"pid":0,"x":1.2684128644217527E7,"y":2576514.899891905},{"fnum":7,"pid":0,"x":1.2684130557082249E7,"y":2576514.620243708},{"fnum":7,"pid":0,"x":1.2684129571357327E7,"y":2576514.915918654},{"fnum":7,"pid":0,"x":1.2684130342683006E7,"y":2576515.0520714354},{"fnum":7,"pid":0,"x":1.268413152656541E7,"y":2576515.1261823326},{"fnum":7,"pid":0,"x":1.2684132545019852E7,"y":2576515.17797907},{"fnum":7,"pid":0,"x":1.2684133719241412E7,"y":2576515.167935631},{"fnum":7,"pid":0,"x":1.2684136065291025E7,"y":2576515.1130348244},{"fnum":7,"pid":0,"x":1.2684137315095207E7,"y":2576515.079915804},{"fnum":7,"pid":0,"x":1.2684137993333563E7,"y":2576515.060428346},{"fnum":7,"pid":0,"x":1.2684138112491181E7,"y":2576515.056580609},{"fnum":7,"pid":0,"x":1.2684139912739914E7,"y":2576514.87611276},{"fnum":7,"pid":0,"x":1.2684141786718842E7,"y":2576514.797777349},{"fnum":7,"pid":0,"x":1.2684143419483146E7,"y":2576514.7565733767},{"fnum":0,"pid":0,"x":0.0,"y":0.0},{"fnum":7,"pid":0,"x":1.268414500148696E7,"y":2576514.6267466764},{"fnum":7,"pid":0,"x":1.268414649569475E7,"y":2576514.5679013575},{"fnum":7,"pid":0,"x":1.2684145649356384E7,"y":2576514.713530887},{"fnum":7,"pid":0,"x":1.2684145140926536E7,"y":2576514.2030983786},{"fnum":7,"pid":0,"x":1.2684145276264768E7,"y":2576513.7673436324},{"fnum":7,"pid":0,"x":1.2684145250599355E7,"y":2576511.3464909904},{"fnum":7,"pid":0,"x":1.2684145344460905E7,"y":2576508.7293231017},{"fnum":7,"pid":0,"x":1.268414541758992E7,"y":2576506.898809121},{"fnum":7,"pid":0,"x":1.2684145436083158E7,"y":2576504.6076819347},{"fnum":7,"pid":0,"x":1.2684145451854352E7,"y":2576504.6533925775},{"fnum":7,"pid":0,"x":1.2684145468394127E7,"y":2576505.507036395},{"fnum":7,"pid":0,"x":1.2684145456405591E7,"y":2576504.826203314},{"fnum":7,"pid":0,"x":1.268414542906383E7,"y":2576503.163004737},{"fnum":7,"pid":0,"x":1.2684145411710681E7,"y":2576502.097751317},{"fnum":7,"pid":0,"x":1.2684145397026584E7,"y":2576501.1914038984},{"fnum":7,"pid":0,"x":1.2684145364049671E7,"y":2576499.161972058},{"fnum":7,"pid":0,"x":1.268414534187921E7,"y":2576497.798169098},{"fnum":7,"pid":0,"x":1.2684145334002078E7,"y":2576497.3138028933},{"fnum":7,"pid":0,"x":1.2684145332597235E7,"y":2576496.1684838235},{"fnum":7,"pid":0,"x":1.2684145069795312E7,"y":2576493.594106279},{"fnum":7,"pid":0,"x":1.2684144356858801E7,"y":2576491.0659722853},{"fnum":7,"pid":0,"x":1.2684144228651103E7,"y":2576490.4371962347},{"fnum":0,"pid":0,"x":0.0,"y":0.0},{"fnum":7,"pid":0,"x":1.2684143424926441E7,"y":2576489.7158587477},{"fnum":7,"pid":0,"x":1.268414341011668E7,"y":2576489.3483150094},{"fnum":7,"pid":0,"x":1.2684143988214841E7,"y":2576489.2467527757},{"fnum":7,"pid":0,"x":1.2684144090380413E7,"y":2576488.9247388653},{"fnum":7,"pid":0,"x":1.2684143449922554E7,"y":2576488.8547873185},{"fnum":7,"pid":0,"x":1.2684141185333751E7,"y":2576488.8470725063},{"fnum":7,"pid":0,"x":1.2684139010162378E7,"y":2576488.6874621534},{"fnum":7,"pid":0,"x":1.2684137008706698E7,"y":2576488.1945754616},{"fnum":7,"pid":0,"x":1.2684136434457434E7,"y":2576488.365741226},{"fnum":7,"pid":0,"x":1.2684135412639605E7,"y":2576487.8861886016},{"fnum":7,"pid":0,"x":1.2684134617802588E7,"y":2576488.691930812},{"fnum":7,"pid":0,"x":1.2684133569227561E7,"y":2576488.8030181965},{"fnum":7,"pid":0,"x":1.268413285407934E7,"y":2576489.372255119},{"fnum":7,"pid":0,"x":1.2684131177620955E7,"y":2576489.658750031},{"fnum":0,"pid":0,"x":0.0,"y":0.0},{"fnum":7,"pid":0,"x":1.2684129862625843E7,"y":2576488.4840364507},{"fnum":7,"pid":0,"x":1.2684129032707935E7,"y":2576486.2093308973},{"fnum":7,"pid":0,"x":1.2684128836589478E7,"y":2576486.2145988867},{"fnum":7,"pid":0,"x":1.26841286625163E7,"y":2576486.1000455962},{"fnum":7,"pid":0,"x":1.2684128646454126E7,"y":2576485.137257013},{"fnum":7,"pid":0,"x":1.268412841902679E7,"y":2576484.1909842314},{"fnum":7,"pid":0,"x":1.2684128597232277E7,"y":2576482.4815377216},{"fnum":0,"pid":0,"x":0.0,"y":0.0},{"fnum":7,"pid":0,"x":1.2684128716130745E7,"y":2576481.0424308903},{"fnum":7,"pid":0,"x":1.2684131159819826E7,"y":2576480.9465497453},{"fnum":7,"pid":0,"x":1.268413253834451E7,"y":2576480.830204478},{"fnum":7,"pid":0,"x":1.2684133610148828E7,"y":2576480.820935207},{"fnum":7,"pid":0,"x":1.2684134045816956E7,"y":2576481.3657991635},{"fnum":7,"pid":0,"x":1.268413476375202E7,"y":2576481.357417033},{"fnum":7,"pid":0,"x":1.2684135218432287E7,"y":2576481.576996314},{"fnum":7,"pid":0,"x":1.2684135714594731E7,"y":2576481.4031558624},{"fnum":7,"pid":0,"x":1.2684137400936E7,"y":2576481.5523685743},{"fnum":7,"pid":0,"x":1.2684138181887345E7,"y":2576482.556897945},{"fnum":0,"pid":0,"x":0.0,"y":0.0},{"fnum":7,"pid":0,"x":1.2684139927784454E7,"y":2576482.2423789306},{"fnum":7,"pid":0,"x":1.2684141235629557E7,"y":2576481.7677355693},{"fnum":7,"pid":0,"x":1.2684142150912702E7,"y":2576481.0641535027},{"fnum":0,"pid":0,"x":0.0,"y":0.0},{"fnum":7,"pid":0,"x":1.2684142256601388E7,"y":2576479.2397003244},{"fnum":7,"pid":0,"x":1.2684142280374799E7,"y":2576477.9205692136},{"fnum":7,"pid":0,"x":1.2684143733085087E7,"y":2576477.077029473},{"fnum":7,"pid":0,"x":1.2684145622427145E7,"y":2576476.894683386},{"fnum":7,"pid":0,"x":1.2684146201745281E7,"y":2576476.791535028},{"fnum":7,"pid":0,"x":1.2684146819503682E7,"y":2576476.84934201},{"fnum":7,"pid":0,"x":1.2684148952456634E7,"y":2576476.9217835157},{"fnum":7,"pid":0,"x":1.2684150747981532E7,"y":2576476.974679708},{"fnum":0,"pid":0,"x":0.0,"y":0.0},{"fnum":7,"pid":0,"x":1.2684151974225912E7,"y":2576477.007641194},{"fnum":7,"pid":0,"x":1.2684152294464875E7,"y":2576477.0153934807}]
