# Supplementary material for: Mobile augmented reality based indoor map for improving geo-visualization
Source: PeerJ Comput Sci. 2021 Sep 2;7:e704. doi: 10.7717/peerj-cs.704 (PMC8444080; doi:10.7717/peerj-cs.704)
Supplement: Supplemental Information 3 [file peerj-cs-07-704-s003.zip › point-lists/route-3/beacon-1205-130033.json]

[{"fnum":7,"pid":0,"x":1.2684125422371427E7,"y":2576515.17253814},{"fnum":7,"pid":0,"x":1.2684125423010126E7,"y":2576515.172667878},{"fnum":7,"pid":0,"x":1.2684125423297245E7,"y":2576515.172726201},{"fnum":7,"pid":0,"x":1.2684125423370013E7,"y":2576515.1727409824},{"fnum":7,"pid":0,"x":1.2684125773973381E7,"y":2576515.1782189724},{"fnum":7,"pid":0,"x":1.2684127097036196E7,"y":2576515.1988905957},{"fnum":7,"pid":0,"x":1.2684127876010628E7,"y":2576515.211061439},{"fnum":7,"pid":0,"x":1.2684128392453244E7,"y":2576515.219130418},{"fnum":7,"pid":0,"x":1.2684129148061307E7,"y":2576515.0702040438},{"fnum":7,"pid":0,"x":1.268413029231147E7,"y":2576514.9282670547},{"fnum":7,"pid":0,"x":1.2684131543048937E7,"y":2576515.121186185},{"fnum":7,"pid":0,"x":1.2684132452732634E7,"y":2576515.160349134},{"fnum":7,"pid":0,"x":1.2684132761146002E7,"y":2576515.180909309},{"fnum":7,"pid":0,"x":1.2684134143887334E7,"y":2576515.1535849967},{"fnum":7,"pid":0,"x":1.268413672823917E7,"y":2576515.092242774},{"fnum":7,"pid":0,"x":1.2684138296824161E7,"y":2576515.054085274},{"fnum":7,"pid":0,"x":1.2684138031526467E7,"y":2576515.059656383},{"fnum":7,"pid":0,"x":1.2684138605861023E7,"y":2576515.0517110405},{"fnum":7,"pid":0,"x":1.2684141241843317E7,"y":2576514.851544579},{"fnum":7,"pid":0,"x":1.2684143104669943E7,"y":2576514.5504965843},{"fnum":0,"pid":0,"x":0.0,"y":0.0},{"fnum":7,"pid":0,"x":1.268414460412396E7,"y":2576514.1532644},{"fnum":7,"pid":0,"x":1.2684145322151424E7,"y":2576513.6749881497},{"fnum":7,"pid":0,"x":1.2684145484512113E7,"y":2576514.0896732737},{"fnum":7,"pid":0,"x":1.2684145331315324E7,"y":2576513.6837190106},{"fnum":7,"pid":0,"x":1.2684145422789017E7,"y":2576511.610543262},{"fnum":7,"pid":0,"x":1.2684145395217286E7,"y":2576511.5885860347},{"fnum":7,"pid":0,"x":1.2684145400661174E7,"y":2576510.1945207855},{"fnum":7,"pid":0,"x":1.2684145434476618E7,"y":2576508.2033199086},{"fnum":7,"pid":0,"x":1.268414524940827E7,"y":2576506.369336887},{"fnum":7,"pid":0,"x":1.2684145352370396E7,"y":2576506.2017454538},{"fnum":7,"pid":0,"x":1.268414540912714E7,"y":2576506.0829362064},{"fnum":7,"pid":0,"x":1.2684145466475124E7,"y":2576505.8860671073},{"fnum":7,"pid":0,"x":1.2684145474625062E7,"y":2576505.245772115},{"fnum":7,"pid":0,"x":1.2684145448758522E7,"y":2576503.8171133343},{"fnum":7,"pid":0,"x":1.2684145423581926E7,"y":2576502.54324053},{"fnum":7,"pid":0,"x":1.2684145405605711E7,"y":2576501.6750722383},{"fnum":7,"pid":0,"x":1.2684145376713349E7,"y":2576499.955931669},{"fnum":7,"pid":0,"x":1.2684145345770556E7,"y":2576498.0544782574},{"fnum":7,"pid":0,"x":1.2684145332370281E7,"y":2576496.5443469523},{"fnum":7,"pid":0,"x":1.2684145331342453E7,"y":2576494.8582852897},{"fnum":7,"pid":0,"x":1.2684145333876869E7,"y":2576493.555486209},{"fnum":7,"pid":0,"x":1.2684144662770769E7,"y":2576491.6825620206},{"fnum":7,"pid":0,"x":1.26841445106305E7,"y":2576490.2880509673},{"fnum":0,"pid":0,"x":0.0,"y":0.0},{"fnum":7,"pid":0,"x":1.2684144825474631E7,"y":2576489.8431583233},{"fnum":7,"pid":0,"x":1.2684145172557522E7,"y":2576489.705614167},{"fnum":7,"pid":0,"x":1.2684144966387654E7,"y":2576489.6085554934},{"fnum":7,"pid":0,"x":1.268414444208717E7,"y":2576489.478204363},{"fnum":7,"pid":0,"x":1.2684143384446336E7,"y":2576489.302448559},{"fnum":7,"pid":0,"x":1.2684141871806366E7,"y":2576489.078407628},{"fnum":7,"pid":0,"x":1.2684140348864017E7,"y":2576488.4351490666},{"fnum":7,"pid":0,"x":1.268413838991296E7,"y":2576487.918677063},{"fnum":7,"pid":0,"x":1.268413680968887E7,"y":2576487.415010997},{"fnum":7,"pid":0,"x":1.268413523926772E7,"y":2576488.4127687635},{"fnum":7,"pid":0,"x":1.2684134152991943E7,"y":2576488.6342232367},{"fnum":7,"pid":0,"x":1.268413297002257E7,"y":2576489.693155488},{"fnum":7,"pid":0,"x":1.2684132714450259E7,"y":2576489.877533908},{"fnum":7,"pid":0,"x":1.2684131660134314E7,"y":2576489.6451364853},{"fnum":0,"pid":0,"x":0.0,"y":0.0},{"fnum":7,"pid":0,"x":1.2684130522709755E7,"y":2576489.0244289446},{"fnum":7,"pid":0,"x":1.2684129696327073E7,"y":2576488.584981778},{"fnum":7,"pid":0,"x":1.2684129150957316E7,"y":2576487.592933248},{"fnum":7,"pid":0,"x":1.268412870899131E7,"y":2576486.376045662},{"fnum":7,"pid":0,"x":1.2684128478230074E7,"y":2576485.0355046303},{"fnum":7,"pid":0,"x":1.268412779996005E7,"y":2576484.311685078},{"fnum":7,"pid":0,"x":1.2684128343964579E7,"y":2576483.0712383655},{"fnum":0,"pid":0,"x":0.0,"y":0.0},{"fnum":7,"pid":0,"x":1.2684128522880662E7,"y":2576482.807292991},{"fnum":7,"pid":0,"x":1.268412867149044E7,"y":2576481.8459962048},{"fnum":7,"pid":0,"x":1.268412916954268E7,"y":2576480.965119559},{"fnum":7,"pid":0,"x":1.2684129486944709E7,"y":2576480.837437495},{"fnum":7,"pid":0,"x":1.2684131655906443E7,"y":2576480.855942289},{"fnum":7,"pid":0,"x":1.2684133546739675E7,"y":2576480.8528283807},{"fnum":7,"pid":0,"x":1.2684135127181675E7,"y":2576480.9340285966},{"fnum":7,"pid":0,"x":1.2684135457465293E7,"y":2576481.9322357937},{"fnum":7,"pid":0,"x":1.2684135916725876E7,"y":2576481.3259817036},{"fnum":7,"pid":0,"x":1.2684136270168502E7,"y":2576481.108533764},{"fnum":7,"pid":0,"x":1.268413672059623E7,"y":2576480.855178346},{"fnum":7,"pid":0,"x":1.2684138539538465E7,"y":2576480.6562232585},{"fnum":7,"pid":0,"x":1.2684140211332465E7,"y":2576480.3268840057},{"fnum":0,"pid":0,"x":0.0,"y":0.0},{"fnum":7,"pid":0,"x":1.2684141059824122E7,"y":2576480.9922982925},{"fnum":7,"pid":0,"x":1.2684141752183778E7,"y":2576481.626770424},{"fnum":7,"pid":0,"x":1.2684141981912391E7,"y":2576479.577736031},{"fnum":0,"pid":0,"x":0.0,"y":0.0},{"fnum":7,"pid":0,"x":1.2684142120807428E7,"y":2576478.118963228},{"fnum":7,"pid":0,"x":1.2684142146832502E7,"y":2576477.1908856872},{"fnum":7,"pid":0,"x":1.2684142148640657E7,"y":2576476.896008695},{"fnum":7,"pid":0,"x":1.2684144712463541E7,"y":2576476.91668373},{"fnum":7,"pid":0,"x":1.2684146678402938E7,"y":2576476.9371826295},{"fnum":7,"pid":0,"x":1.268414804511551E7,"y":2576476.9605405964},{"fnum":7,"pid":0,"x":1.2684149181833854E7,"y":2576476.9785364773},{"fnum":7,"pid":0,"x":1.2684150657203028E7,"y":2576476.9941523764},{"fnum":7,"pid":0,"x":1.2684151832541943E7,"y":2576477.007382735},{"fnum":0,"pid":0,"x":0.0,"y":0.0},{"fnum":7,"pid":0,"x":1.2684152308546701E7,"y":2576477.012627564},{"fnum":7,"pid":0,"x":1.268415222737058E7,"y":2576477.011405451},{"fnum":7,"pid":0,"x":1.2684152195237324E7,"y":2576477.0108375843},{"fnum":7,"pid":0,"x":1.2684150880594233E7,"y":2576476.996858217},{"fnum":7,"pid":0,"x":1.2684149203617148E7,"y":2576476.9791700095},{"fnum":7,"pid":0,"x":1.2684148038439479E7,"y":2576476.9668987147},{"fnum":7,"pid":0,"x":1.2684146897504097E7,"y":2576476.9725900274},{"fnum":7,"pid":0,"x":1.268414447181422E7,"y":2576477.012292849}]
