# Supplementary material for: Mobile augmented reality based indoor map for improving geo-visualization
Source: PeerJ Comput Sci. 2021 Sep 2;7:e704. doi: 10.7717/peerj-cs.704 (PMC8444080; doi:10.7717/peerj-cs.704)
Supplement: Supplemental Information 3 [file peerj-cs-07-704-s003.zip › point-lists/route-3/beacon-1205-130343.json]

[{"fnum":7,"pid":0,"x":1.2684125422371427E7,"y":2576515.17253814},{"fnum":7,"pid":0,"x":1.2684125423013315E7,"y":2576515.172668526},{"fnum":7,"pid":0,"x":1.268412540215449E7,"y":2576514.366097491},{"fnum":7,"pid":0,"x":1.2684125406882795E7,"y":2576514.5448910207},{"fnum":7,"pid":0,"x":1.2684125458393523E7,"y":2576515.1142126806},{"fnum":7,"pid":0,"x":1.2684126691269336E7,"y":2576515.2781788465},{"fnum":7,"pid":0,"x":1.268412806668695E7,"y":2576515.1432657368},{"fnum":7,"pid":0,"x":1.2684128279274518E7,"y":2576515.186637681},{"fnum":7,"pid":0,"x":1.26841288726452E7,"y":2576515.1018478107},{"fnum":7,"pid":0,"x":1.2684130695588993E7,"y":2576515.1189563265},{"fnum":7,"pid":0,"x":1.2684132458173417E7,"y":2576515.03396874},{"fnum":7,"pid":0,"x":1.268413269915493E7,"y":2576515.088006985},{"fnum":7,"pid":0,"x":1.268413282991454E7,"y":2576515.1428851155},{"fnum":7,"pid":0,"x":1.2684132813373687E7,"y":2576515.1773591237},{"fnum":7,"pid":0,"x":1.2684135037859263E7,"y":2576515.0784394215},{"fnum":7,"pid":0,"x":1.2684137527758515E7,"y":2576514.7136442545},{"fnum":7,"pid":0,"x":1.2684137494715378E7,"y":2576514.9474530458},{"fnum":7,"pid":0,"x":1.2684137899650006E7,"y":2576514.9950440307},{"fnum":7,"pid":0,"x":1.2684138095084002E7,"y":2576515.0401681596},{"fnum":7,"pid":0,"x":1.2684139944260491E7,"y":2576515.0345225176},{"fnum":7,"pid":0,"x":1.2684141082498515E7,"y":2576515.0270803426},{"fnum":7,"pid":0,"x":1.2684141284319906E7,"y":2576514.9119621874},{"fnum":0,"pid":0,"x":0.0,"y":0.0},{"fnum":7,"pid":0,"x":1.2684143478405781E7,"y":2576514.924786912},{"fnum":7,"pid":0,"x":1.2684145369548442E7,"y":2576515.0094562043},{"fnum":7,"pid":0,"x":1.268414557479613E7,"y":2576514.7641829317},{"fnum":7,"pid":0,"x":1.2684145943285743E7,"y":2576514.4303908497},{"fnum":7,"pid":0,"x":1.268414565937115E7,"y":2576513.9010878433},{"fnum":7,"pid":0,"x":1.2684145334119845E7,"y":2576513.473539866},{"fnum":7,"pid":0,"x":1.2684144707912948E7,"y":2576513.277241167},{"fnum":7,"pid":0,"x":1.2684144430861581E7,"y":2576511.9021230876},{"fnum":7,"pid":0,"x":1.2684144864523536E7,"y":2576508.760470685},{"fnum":7,"pid":0,"x":1.2684145201577185E7,"y":2576507.548731782},{"fnum":7,"pid":0,"x":1.2684145359691285E7,"y":2576506.58060358},{"fnum":7,"pid":0,"x":1.2684145460113617E7,"y":2576506.07320353},{"fnum":7,"pid":0,"x":1.2684145491939822E7,"y":2576505.964230433},{"fnum":7,"pid":0,"x":1.2684145490344314E7,"y":2576506.0066350484},{"fnum":7,"pid":0,"x":1.2684145483654229E7,"y":2576506.0649482813},{"fnum":7,"pid":0,"x":1.2684145418391304E7,"y":2576502.313620524},{"fnum":7,"pid":0,"x":1.2684145392381549E7,"y":2576500.871772143},{"fnum":7,"pid":0,"x":1.268414536750805E7,"y":2576499.3974513207},{"fnum":7,"pid":0,"x":1.2684145348181449E7,"y":2576498.2070704703},{"fnum":7,"pid":0,"x":1.2684145335382415E7,"y":2576497.4045251296},{"fnum":7,"pid":0,"x":1.26841453325017E7,"y":2576496.676048991},{"fnum":7,"pid":0,"x":1.268414533243196E7,"y":2576496.1055998635},{"fnum":7,"pid":0,"x":1.268414531604485E7,"y":2576494.480011318},{"fnum":7,"pid":0,"x":1.2684144349294342E7,"y":2576491.9141455204},{"fnum":7,"pid":0,"x":1.268414361069532E7,"y":2576490.0760141243},{"fnum":0,"pid":0,"x":0.0,"y":0.0},{"fnum":7,"pid":0,"x":1.268414308607005E7,"y":2576488.912919664},{"fnum":7,"pid":0,"x":1.268414317330583E7,"y":2576488.92449342},{"fnum":7,"pid":0,"x":1.268414322050776E7,"y":2576488.9846939044},{"fnum":7,"pid":0,"x":1.2684142949346704E7,"y":2576489.048408577},{"fnum":7,"pid":0,"x":1.2684140803740572E7,"y":2576489.0011004372},{"fnum":7,"pid":0,"x":1.2684139109115258E7,"y":2576488.7054090947},{"fnum":7,"pid":0,"x":1.2684138112417743E7,"y":2576488.4669398675},{"fnum":7,"pid":0,"x":1.268413725542092E7,"y":2576488.151468362},{"fnum":7,"pid":0,"x":1.268413616043845E7,"y":2576487.3974203086},{"fnum":7,"pid":0,"x":1.2684135761878243E7,"y":2576487.1239450094},{"fnum":7,"pid":0,"x":1.2684135883215526E7,"y":2576486.893079098},{"fnum":7,"pid":0,"x":1.2684134499785475E7,"y":2576488.2685899297},{"fnum":7,"pid":0,"x":1.2684133846524058E7,"y":2576488.678196446},{"fnum":7,"pid":0,"x":1.2684132852857897E7,"y":2576488.8824600987},{"fnum":7,"pid":0,"x":1.2684131824084923E7,"y":2576489.0900177183},{"fnum":0,"pid":0,"x":0.0,"y":0.0},{"fnum":7,"pid":0,"x":1.2684130277871598E7,"y":2576487.8036500067},{"fnum":7,"pid":0,"x":1.2684130024105892E7,"y":2576488.5529800486},{"fnum":7,"pid":0,"x":1.2684129386827491E7,"y":2576486.8296497655},{"fnum":7,"pid":0,"x":1.2684128755968463E7,"y":2576485.941849134},{"fnum":7,"pid":0,"x":1.2684128688147428E7,"y":2576484.7547567077},{"fnum":7,"pid":0,"x":1.2684128730879946E7,"y":2576483.5300621483},{"fnum":7,"pid":0,"x":1.2684128768746631E7,"y":2576482.4004002213},{"fnum":0,"pid":0,"x":0.0,"y":0.0},{"fnum":7,"pid":0,"x":1.2684128792583471E7,"y":2576481.5150249708},{"fnum":7,"pid":0,"x":1.268412931708987E7,"y":2576480.7531552096},{"fnum":7,"pid":0,"x":1.2684129373930853E7,"y":2576481.075976377},{"fnum":7,"pid":0,"x":1.2684130281333571E7,"y":2576481.2786303866},{"fnum":7,"pid":0,"x":1.2684131924121385E7,"y":2576481.129718034},{"fnum":7,"pid":0,"x":1.2684133519612193E7,"y":2576480.9679873413},{"fnum":7,"pid":0,"x":1.268413447588018E7,"y":2576481.4853959847},{"fnum":7,"pid":0,"x":1.2684134938778859E7,"y":2576481.070895296},{"fnum":7,"pid":0,"x":1.2684135657876585E7,"y":2576480.9641313185},{"fnum":7,"pid":0,"x":1.2684136461989561E7,"y":2576481.428839593},{"fnum":7,"pid":0,"x":1.268413880571482E7,"y":2576481.511676125},{"fnum":7,"pid":0,"x":1.2684140916927572E7,"y":2576481.2735629007},{"fnum":0,"pid":0,"x":0.0,"y":0.0},{"fnum":7,"pid":0,"x":1.2684141995816194E7,"y":2576481.2683066106},{"fnum":7,"pid":0,"x":1.268414224388407E7,"y":2576480.088541604},{"fnum":7,"pid":0,"x":1.2684142239692615E7,"y":2576479.0090060593},{"fnum":0,"pid":0,"x":0.0,"y":0.0},{"fnum":7,"pid":0,"x":1.2684142181544151E7,"y":2576478.1361812684},{"fnum":7,"pid":0,"x":1.2684142358728085E7,"y":2576477.3715278134},{"fnum":7,"pid":0,"x":1.2684143431280281E7,"y":2576476.887381989},{"fnum":7,"pid":0,"x":1.2684144594432725E7,"y":2576476.9477723497},{"fnum":7,"pid":0,"x":1.2684145624681676E7,"y":2576477.0963655575},{"fnum":7,"pid":0,"x":1.2684146078649558E7,"y":2576477.080508486},{"fnum":7,"pid":0,"x":1.2684149562655311E7,"y":2576477.035268232},{"fnum":7,"pid":0,"x":1.2684151007929213E7,"y":2576477.021977824},{"fnum":7,"pid":0,"x":1.268415202906519E7,"y":2576477.0117898188},{"fnum":7,"pid":0,"x":1.2684152340443429E7,"y":2576477.0082032653},{"fnum":0,"pid":0,"x":0.0,"y":0.0},{"fnum":7,"pid":0,"x":1.2684152277761495E7,"y":2576477.005815681},{"fnum":7,"pid":0,"x":1.2684152198756892E7,"y":2576477.0084056244}]
