# Supplementary material for: Mobile augmented reality based indoor map for improving geo-visualization
Source: PeerJ Comput Sci. 2021 Sep 2;7:e704. doi: 10.7717/peerj-cs.704 (PMC8444080; doi:10.7717/peerj-cs.704)
Supplement: Supplemental Information 3 [file peerj-cs-07-704-s003.zip › point-lists/route-3/pdr-1205-125038.json]

[{"fnum":7,"pid":0,"x":1.2684125927129403E7,"y":2576514.9489401686},{"fnum":7,"pid":0,"x":1.2684126474446792E7,"y":2576514.731493773},{"fnum":7,"pid":0,"x":1.2684126994798483E7,"y":2576514.5144770336},{"fnum":7,"pid":0,"x":1.2684127547155846E7,"y":2576514.299651552},{"fnum":7,"pid":0,"x":1.2684128107306946E7,"y":2576514.039910278},{"fnum":7,"pid":0,"x":1.2684128665520152E7,"y":2576513.8314060527},{"fnum":7,"pid":0,"x":1.2684129221449314E7,"y":2576513.5963037442},{"fnum":7,"pid":0,"x":1.2684129779273575E7,"y":2576513.369667346},{"fnum":7,"pid":0,"x":1.2684130351028431E7,"y":2576513.129357014},{"fnum":7,"pid":0,"x":1.2684130917203307E7,"y":2576512.939673456},{"fnum":7,"pid":0,"x":1.2684131441406006E7,"y":2576512.7673160215},{"fnum":7,"pid":0,"x":1.268413202659456E7,"y":2576512.58971749},{"fnum":7,"pid":0,"x":1.2684132578251552E7,"y":2576512.363815522},{"fnum":7,"pid":0,"x":1.268413315203981E7,"y":2576512.1894697677},{"fnum":7,"pid":0,"x":1.2684133727933891E7,"y":2576511.9888415663},{"fnum":7,"pid":0,"x":1.2684134320434695E7,"y":2576511.8101172443},{"fnum":7,"pid":0,"x":1.2684134902949076E7,"y":2576511.5992603754},{"fnum":7,"pid":0,"x":1.2684135513607861E7,"y":2576511.3920583143},{"fnum":7,"pid":0,"x":1.2684136081192821E7,"y":2576511.165809415},{"fnum":7,"pid":0,"x":1.2684136666003045E7,"y":2576510.968984506},{"fnum":7,"pid":0,"x":1.2684137222184308E7,"y":2576510.744242215},{"fnum":7,"pid":0,"x":1.2684137817386005E7,"y":2576510.5503336014},{"fnum":7,"pid":0,"x":1.268413838239874E7,"y":2576510.318579696},{"fnum":7,"pid":0,"x":1.2684138959949441E7,"y":2576510.1187372794},{"fnum":7,"pid":0,"x":1.2684139495310387E7,"y":2576509.873814675},{"fnum":7,"pid":0,"x":1.2684140100178622E7,"y":2576509.649004138},{"fnum":7,"pid":0,"x":1.2684140685899256E7,"y":2576509.4420715263},{"fnum":7,"pid":0,"x":1.2684141206699837E7,"y":2576509.2724846005},{"fnum":7,"pid":0,"x":1.2684141767622815E7,"y":2576509.061815276},{"fnum":7,"pid":0,"x":1.2684142342268037E7,"y":2576508.832675981},{"fnum":7,"pid":0,"x":1.2684142885479217E7,"y":2576508.5771819283},{"fnum":7,"pid":0,"x":1.2684143386261737E7,"y":2576508.293704406},{"fnum":7,"pid":0,"x":1.2684143683978036E7,"y":2576507.8181879623},{"fnum":0,"pid":0,"x":0.0,"y":0.0},{"fnum":7,"pid":0,"x":1.2684143699614102E7,"y":2576507.2264300194},{"fnum":7,"pid":0,"x":1.2684143512150723E7,"y":2576506.6652775877},{"fnum":7,"pid":0,"x":1.2684143343075495E7,"y":2576506.0965852165},{"fnum":7,"pid":0,"x":1.2684143157470072E7,"y":2576505.5232525608},{"fnum":7,"pid":0,"x":1.2684143018715816E7,"y":2576504.944490924},{"fnum":7,"pid":0,"x":1.2684142850977832E7,"y":2576504.3830500543},{"fnum":7,"pid":0,"x":1.2684142695086826E7,"y":2576503.8073163196},{"fnum":7,"pid":0,"x":1.2684142520544114E7,"y":2576503.235222384},{"fnum":7,"pid":0,"x":1.2684142393890332E7,"y":2576502.6706565684},{"fnum":7,"pid":0,"x":1.2684142232272899E7,"y":2576502.2092688773},{"fnum":7,"pid":0,"x":1.2684142080919085E7,"y":2576501.623769323},{"fnum":7,"pid":0,"x":1.2684141905166969E7,"y":2576501.0374332294},{"fnum":7,"pid":0,"x":1.2684141748541519E7,"y":2576500.4573514825},{"fnum":7,"pid":0,"x":1.268414158776317E7,"y":2576499.8912174744},{"fnum":7,"pid":0,"x":1.2684141439009571E7,"y":2576499.2997078174},{"fnum":7,"pid":0,"x":1.2684141274655322E7,"y":2576498.7438131394},{"fnum":7,"pid":0,"x":1.2684141130013242E7,"y":2576498.1266738838},{"fnum":7,"pid":0,"x":1.2684140960217418E7,"y":2576497.544222103},{"fnum":7,"pid":0,"x":1.268414081307166E7,"y":2576496.948237267},{"fnum":7,"pid":0,"x":1.268414062896152E7,"y":2576496.368043274},{"fnum":7,"pid":0,"x":1.2684140466975957E7,"y":2576495.7612812114},{"fnum":7,"pid":0,"x":1.268414029635823E7,"y":2576495.173926389},{"fnum":7,"pid":0,"x":1.2684140167604197E7,"y":2576494.613959289},{"fnum":7,"pid":0,"x":1.2684139992407681E7,"y":2576494.0444276705},{"fnum":7,"pid":0,"x":1.268413985995884E7,"y":2576493.4384418507},{"fnum":7,"pid":0,"x":1.2684139695906455E7,"y":2576492.8361581136},{"fnum":7,"pid":0,"x":1.2684139566578712E7,"y":2576492.1861543036},{"fnum":7,"pid":0,"x":1.2684139414876064E7,"y":2576491.610787694},{"fnum":7,"pid":0,"x":1.2684139268721078E7,"y":2576490.9566177907},{"fnum":7,"pid":0,"x":1.2684139084917564E7,"y":2576490.343783854},{"fnum":7,"pid":0,"x":1.2684138937304601E7,"y":2576489.711004805},{"fnum":7,"pid":0,"x":1.2684138779430877E7,"y":2576489.0925836507},{"fnum":7,"pid":0,"x":1.2684138628913913E7,"y":2576488.4735682667},{"fnum":7,"pid":0,"x":1.2684138488343187E7,"y":2576487.8582616434},{"fnum":7,"pid":0,"x":1.268413831934152E7,"y":2576487.2518284796},{"fnum":7,"pid":0,"x":1.2684138195984175E7,"y":2576486.617200919},{"fnum":7,"pid":0,"x":1.2684138041514914E7,"y":2576485.969825134},{"fnum":7,"pid":0,"x":1.2684137928610375E7,"y":2576485.3415910318},{"fnum":7,"pid":0,"x":1.2684137804911392E7,"y":2576484.7626799745},{"fnum":7,"pid":0,"x":1.2684137660099998E7,"y":2576484.1642108755},{"fnum":7,"pid":0,"x":1.2684137412197042E7,"y":2576483.619030365},{"fnum":7,"pid":0,"x":1.2684137086016078E7,"y":2576483.2330984403},{"fnum":0,"pid":0,"x":0.0,"y":0.0},{"fnum":7,"pid":0,"x":1.2684136632768067E7,"y":2576483.1483007525},{"fnum":7,"pid":0,"x":1.2684136073844083E7,"y":2576483.2482072557},{"fnum":7,"pid":0,"x":1.2684135503424743E7,"y":2576483.401701504},{"fnum":7,"pid":0,"x":1.2684134933573967E7,"y":2576483.5259607015},{"fnum":7,"pid":0,"x":1.268413433433267E7,"y":2576483.6792393993},{"fnum":7,"pid":0,"x":1.2684133686999705E7,"y":2576483.786473583},{"fnum":7,"pid":0,"x":1.268413305518785E7,"y":2576483.910850226},{"fnum":7,"pid":0,"x":1.2684132418918705E7,"y":2576483.987203574},{"fnum":7,"pid":0,"x":1.2684131809514621E7,"y":2576484.071268318},{"fnum":7,"pid":0,"x":1.2684131207759235E7,"y":2576484.1252187598},{"fnum":7,"pid":0,"x":1.2684130648585381E7,"y":2576484.2138720737},{"fnum":7,"pid":0,"x":1.268413003229454E7,"y":2576484.2982011517},{"fnum":7,"pid":0,"x":1.2684129406188425E7,"y":2576484.385525966},{"fnum":7,"pid":0,"x":1.268412881313694E7,"y":2576484.459572303},{"fnum":7,"pid":0,"x":1.2684128197199794E7,"y":2576484.5628854996},{"fnum":7,"pid":0,"x":1.2684127566444766E7,"y":2576484.6398188816},{"fnum":7,"pid":0,"x":1.2684126962962938E7,"y":2576484.739400137},{"fnum":7,"pid":0,"x":1.2684126346954219E7,"y":2576484.8147367327},{"fnum":7,"pid":0,"x":1.2684125715677002E7,"y":2576484.885995408},{"fnum":7,"pid":0,"x":1.2684125106872227E7,"y":2576484.94464825},{"fnum":7,"pid":0,"x":1.2684124479291463E7,"y":2576485.044305636},{"fnum":7,"pid":0,"x":1.2684123881554222E7,"y":2576485.1158272177},{"fnum":7,"pid":0,"x":1.2684123270365117E7,"y":2576485.238325883},{"fnum":7,"pid":0,"x":1.2684122657957386E7,"y":2576485.3146395064},{"fnum":7,"pid":0,"x":1.2684122058566466E7,"y":2576485.400546584},{"fnum":7,"pid":0,"x":1.2684121461727746E7,"y":2576485.286828551},{"fnum":0,"pid":0,"x":0.0,"y":0.0},{"fnum":7,"pid":0,"x":1.2684121243963696E7,"y":2576484.854080814},{"fnum":7,"pid":0,"x":1.2684121187233165E7,"y":2576484.305310842},{"fnum":7,"pid":0,"x":1.2684121101727886E7,"y":2576483.675622347},{"fnum":7,"pid":0,"x":1.268412106050069E7,"y":2576483.090482213},{"fnum":7,"pid":0,"x":1.268412097392979E7,"y":2576482.486548171},{"fnum":7,"pid":0,"x":1.2684120913103784E7,"y":2576481.9247365524},{"fnum":7,"pid":0,"x":1.2684120812737707E7,"y":2576481.348402292},{"fnum":7,"pid":0,"x":1.2684120728045061E7,"y":2576480.7761443965},{"fnum":7,"pid":0,"x":1.2684120630023805E7,"y":2576480.1921020783},{"fnum":7,"pid":0,"x":1.2684120574391903E7,"y":2576479.590150537},{"fnum":7,"pid":0,"x":1.2684120527356643E7,"y":2576479.0130961},{"fnum":7,"pid":0,"x":1.2684120531389022E7,"y":2576478.4258809914},{"fnum":7,"pid":0,"x":1.2684120759444699E7,"y":2576477.9466645736},{"fnum":0,"pid":0,"x":0.0,"y":0.0},{"fnum":7,"pid":0,"x":1.2684121342804842E7,"y":2576477.795767086},{"fnum":7,"pid":0,"x":1.2684121922053006E7,"y":2576477.6935133734},{"fnum":7,"pid":0,"x":1.2684122514158875E7,"y":2576477.6549753277},{"fnum":7,"pid":0,"x":1.2684123094549457E7,"y":2576477.5889789527},{"fnum":7,"pid":0,"x":1.268412371021758E7,"y":2576477.5601498885},{"fnum":7,"pid":0,"x":1.2684124283750547E7,"y":2576477.482349432},{"fnum":7,"pid":0,"x":1.2684124875820892E7,"y":2576477.43868371},{"fnum":7,"pid":0,"x":1.2684125451312609E7,"y":2576477.352711854},{"fnum":7,"pid":0,"x":1.2684126048636904E7,"y":2576477.302240684},{"fnum":7,"pid":0,"x":1.2684126638315318E7,"y":2576477.219760815},{"fnum":7,"pid":0,"x":1.2684127260534361E7,"y":2576477.172357473},{"fnum":7,"pid":0,"x":1.2684127841093535E7,"y":2576477.095488335},{"fnum":7,"pid":0,"x":1.2684128502850307E7,"y":2576477.0527585545},{"fnum":7,"pid":0,"x":1.2684129101291394E7,"y":2576476.9840417206},{"fnum":7,"pid":0,"x":1.268412969190558E7,"y":2576476.9444512366},{"fnum":7,"pid":0,"x":1.2684130235908702E7,"y":2576476.8785248427},{"fnum":7,"pid":0,"x":1.2684130843145277E7,"y":2576476.8074490144},{"fnum":7,"pid":0,"x":1.2684131435375987E7,"y":2576476.725373858},{"fnum":7,"pid":0,"x":1.268413201591978E7,"y":2576476.6626052777},{"fnum":7,"pid":0,"x":1.2684132610847825E7,"y":2576476.560351053},{"fnum":0,"pid":0,"x":0.0,"y":0.0},{"fnum":7,"pid":0,"x":1.2684133119747773E7,"y":2576476.318404712},{"fnum":7,"pid":0,"x":1.2684133339228606E7,"y":2576475.8179842797},{"fnum":7,"pid":0,"x":1.268413340751933E7,"y":2576475.210124806},{"fnum":7,"pid":0,"x":1.2684133367175031E7,"y":2576474.6092734234},{"fnum":7,"pid":0,"x":1.2684133401853751E7,"y":2576474.026253581},{"fnum":7,"pid":0,"x":1.2684133682783617E7,"y":2576473.505151992},{"fnum":0,"pid":0,"x":0.0,"y":0.0},{"fnum":7,"pid":0,"x":1.2684134251988318E7,"y":2576473.416482645},{"fnum":7,"pid":0,"x":1.2684134850933505E7,"y":2576473.427278443},{"fnum":7,"pid":0,"x":1.2684135384796457E7,"y":2576473.4080231916},{"fnum":7,"pid":0,"x":1.2684135992769035E7,"y":2576473.392769788},{"fnum":7,"pid":0,"x":1.2684136574225383E7,"y":2576473.344046983},{"fnum":7,"pid":0,"x":1.2684137184840836E7,"y":2576473.361918106},{"fnum":7,"pid":0,"x":1.2684137770024948E7,"y":2576473.3068227964},{"fnum":7,"pid":0,"x":1.2684138346959233E7,"y":2576473.2740282384},{"fnum":7,"pid":0,"x":1.2684138940355068E7,"y":2576473.221520927},{"fnum":7,"pid":0,"x":1.26841395544961E7,"y":2576473.2015942107},{"fnum":7,"pid":0,"x":1.2684140164187383E7,"y":2576473.175222002},{"fnum":7,"pid":0,"x":1.2684140748112557E7,"y":2576473.174299583},{"fnum":7,"pid":0,"x":1.268414130103779E7,"y":2576473.1462404486},{"fnum":7,"pid":0,"x":1.268414180873314E7,"y":2576473.125240461},{"fnum":0,"pid":0,"x":0.0,"y":0.0}]
