# Supplementary material for: Mobile augmented reality based indoor map for improving geo-visualization
Source: PeerJ Comput Sci. 2021 Sep 2;7:e704. doi: 10.7717/peerj-cs.704 (PMC8444080; doi:10.7717/peerj-cs.704)
Supplement: Supplemental Information 3 [file peerj-cs-07-704-s003.zip › point-lists/route-3/pdr-1205-125716.json]

[{"fnum":7,"pid":0,"x":1.268412600096346E7,"y":2576514.9006336466},{"fnum":7,"pid":0,"x":1.2684126605149584E7,"y":2576514.67628736},{"fnum":7,"pid":0,"x":1.2684127190505607E7,"y":2576514.416453253},{"fnum":7,"pid":0,"x":1.268412776838443E7,"y":2576514.1806400307},{"fnum":7,"pid":0,"x":1.2684128392690388E7,"y":2576513.899460275},{"fnum":7,"pid":0,"x":1.2684129006029151E7,"y":2576513.676948307},{"fnum":7,"pid":0,"x":1.2684129578589045E7,"y":2576513.423365341},{"fnum":7,"pid":0,"x":1.268413019816494E7,"y":2576513.1701432667},{"fnum":7,"pid":0,"x":1.2684130792603802E7,"y":2576512.9479011036},{"fnum":7,"pid":0,"x":1.2684131385036493E7,"y":2576512.718909334},{"fnum":7,"pid":0,"x":1.2684131974454854E7,"y":2576512.427449969},{"fnum":7,"pid":0,"x":1.2684132572945144E7,"y":2576512.195427332},{"fnum":7,"pid":0,"x":1.2684133168962922E7,"y":2576511.900300616},{"fnum":7,"pid":0,"x":1.2684133763859391E7,"y":2576511.674705482},{"fnum":7,"pid":0,"x":1.2684134346858371E7,"y":2576511.403902908},{"fnum":7,"pid":0,"x":1.268413495855076E7,"y":2576511.175173286},{"fnum":7,"pid":0,"x":1.2684135516154524E7,"y":2576510.9225858203},{"fnum":7,"pid":0,"x":1.2684136134123247E7,"y":2576510.7171414797},{"fnum":7,"pid":0,"x":1.2684136713667417E7,"y":2576510.4567993633},{"fnum":7,"pid":0,"x":1.2684137329613525E7,"y":2576510.256238814},{"fnum":7,"pid":0,"x":1.2684137907595783E7,"y":2576509.9952066247},{"fnum":7,"pid":0,"x":1.2684138493307156E7,"y":2576509.7830310087},{"fnum":7,"pid":0,"x":1.268413907260987E7,"y":2576509.5238078996},{"fnum":7,"pid":0,"x":1.2684139666292116E7,"y":2576509.3246752243},{"fnum":7,"pid":0,"x":1.268414026500801E7,"y":2576509.0573550495},{"fnum":7,"pid":0,"x":1.2684140882539235E7,"y":2576508.8152477243},{"fnum":7,"pid":0,"x":1.268414144787632E7,"y":2576508.51020168},{"fnum":7,"pid":0,"x":1.2684141961760134E7,"y":2576508.1508207535},{"fnum":7,"pid":0,"x":1.2684142148961078E7,"y":2576507.6013847925},{"fnum":0,"pid":0,"x":0.0,"y":0.0},{"fnum":7,"pid":0,"x":1.268414204128605E7,"y":2576506.963185836},{"fnum":7,"pid":0,"x":1.2684141780043242E7,"y":2576506.3816289282},{"fnum":7,"pid":0,"x":1.268414155851714E7,"y":2576505.7661203425},{"fnum":7,"pid":0,"x":1.2684141330762604E7,"y":2576505.222382618},{"fnum":7,"pid":0,"x":1.2684141134090101E7,"y":2576504.6350203725},{"fnum":7,"pid":0,"x":1.2684140888789099E7,"y":2576504.0779611305},{"fnum":7,"pid":0,"x":1.268414069089921E7,"y":2576503.475283451},{"fnum":7,"pid":0,"x":1.2684140469242768E7,"y":2576502.929436641},{"fnum":7,"pid":0,"x":1.2684140272371328E7,"y":2576502.33746335},{"fnum":7,"pid":0,"x":1.2684140057644373E7,"y":2576501.7693520123},{"fnum":7,"pid":0,"x":1.2684139882009124E7,"y":2576501.1551065682},{"fnum":7,"pid":0,"x":1.2684139640097301E7,"y":2576500.5763668627},{"fnum":7,"pid":0,"x":1.2684139424656749E7,"y":2576499.9703259384},{"fnum":7,"pid":0,"x":1.268413917346203E7,"y":2576499.3862809706},{"fnum":7,"pid":0,"x":1.2684138954640351E7,"y":2576498.7870385326},{"fnum":7,"pid":0,"x":1.2684138713357497E7,"y":2576498.1851069354},{"fnum":7,"pid":0,"x":1.2684138506142361E7,"y":2576497.6053888286},{"fnum":7,"pid":0,"x":1.2684138266626816E7,"y":2576497.02717875},{"fnum":7,"pid":0,"x":1.2684138091911033E7,"y":2576496.3956171195},{"fnum":7,"pid":0,"x":1.2684137855397273E7,"y":2576495.792840018},{"fnum":7,"pid":0,"x":1.2684137696157614E7,"y":2576495.223538819},{"fnum":7,"pid":0,"x":1.2684137513534449E7,"y":2576494.6289026085},{"fnum":7,"pid":0,"x":1.2684137382560855E7,"y":2576494.0293841036},{"fnum":7,"pid":0,"x":1.2684137218231851E7,"y":2576493.454763198},{"fnum":7,"pid":0,"x":1.2684137097001933E7,"y":2576492.848015886},{"fnum":7,"pid":0,"x":1.2684136923433885E7,"y":2576492.285229463},{"fnum":7,"pid":0,"x":1.2684136770078626E7,"y":2576491.66218472},{"fnum":7,"pid":0,"x":1.26841365719365E7,"y":2576491.081177137},{"fnum":7,"pid":0,"x":1.2684136415227227E7,"y":2576490.4735778384},{"fnum":7,"pid":0,"x":1.2684136227465583E7,"y":2576489.872163519},{"fnum":7,"pid":0,"x":1.2684136071658453E7,"y":2576489.229396986},{"fnum":7,"pid":0,"x":1.2684135866586452E7,"y":2576488.657764464},{"fnum":7,"pid":0,"x":1.2684135691508612E7,"y":2576487.9977104077},{"fnum":7,"pid":0,"x":1.268413546787631E7,"y":2576487.406220784},{"fnum":7,"pid":0,"x":1.2684135280973231E7,"y":2576486.782350237},{"fnum":7,"pid":0,"x":1.2684135074823054E7,"y":2576486.187447487},{"fnum":7,"pid":0,"x":1.2684134890454764E7,"y":2576485.587075965},{"fnum":7,"pid":0,"x":1.2684134641550118E7,"y":2576485.030222046},{"fnum":7,"pid":0,"x":1.268413433817134E7,"y":2576484.495439163},{"fnum":0,"pid":0,"x":0.0,"y":0.0},{"fnum":7,"pid":0,"x":1.2684133771499002E7,"y":2576484.2126386645},{"fnum":7,"pid":0,"x":1.2684133093527546E7,"y":2576484.2345658015},{"fnum":7,"pid":0,"x":1.2684132507551497E7,"y":2576484.3985177525},{"fnum":7,"pid":0,"x":1.2684131926401623E7,"y":2576484.552816931},{"fnum":7,"pid":0,"x":1.2684131332397128E7,"y":2576484.7720871996},{"fnum":7,"pid":0,"x":1.2684130705996113E7,"y":2576484.9208446736},{"fnum":7,"pid":0,"x":1.268413013734808E7,"y":2576485.1026733182},{"fnum":7,"pid":0,"x":1.2684129517789824E7,"y":2576485.259051116},{"fnum":7,"pid":0,"x":1.2684128930898836E7,"y":2576485.4654818564},{"fnum":7,"pid":0,"x":1.2684128323968245E7,"y":2576485.6139663607},{"fnum":7,"pid":0,"x":1.2684127743892003E7,"y":2576485.798056594},{"fnum":7,"pid":0,"x":1.2684127151184745E7,"y":2576485.955464575},{"fnum":7,"pid":0,"x":1.2684126559236953E7,"y":2576486.159801768},{"fnum":7,"pid":0,"x":1.2684125956353595E7,"y":2576486.324720637},{"fnum":7,"pid":0,"x":1.2684125358453184E7,"y":2576486.506318662},{"fnum":7,"pid":0,"x":1.2684124731285928E7,"y":2576486.6460249964},{"fnum":7,"pid":0,"x":1.268412413218973E7,"y":2576486.7950812676},{"fnum":7,"pid":0,"x":1.2684123540351333E7,"y":2576486.912243293},{"fnum":7,"pid":0,"x":1.2684122950468577E7,"y":2576487.075202018},{"fnum":7,"pid":0,"x":1.2684122352655413E7,"y":2576487.2024551285},{"fnum":7,"pid":0,"x":1.2684121784461569E7,"y":2576487.3763491176},{"fnum":7,"pid":0,"x":1.2684121179950006E7,"y":2576487.5349470214},{"fnum":7,"pid":0,"x":1.2684120571371278E7,"y":2576487.7428635303},{"fnum":7,"pid":0,"x":1.2684119951125843E7,"y":2576487.8569310294},{"fnum":7,"pid":0,"x":1.2684119337888982E7,"y":2576487.728858258},{"fnum":0,"pid":0,"x":0.0,"y":0.0},{"fnum":7,"pid":0,"x":1.2684119037977314E7,"y":2576487.2803239524},{"fnum":7,"pid":0,"x":1.268411883176594E7,"y":2576486.690424214},{"fnum":7,"pid":0,"x":1.2684118693718977E7,"y":2576486.135320477},{"fnum":7,"pid":0,"x":1.2684118516078688E7,"y":2576485.5535195135},{"fnum":7,"pid":0,"x":1.2684118368767485E7,"y":2576484.9570491305},{"fnum":7,"pid":0,"x":1.2684118167266266E7,"y":2576484.3818578},{"fnum":7,"pid":0,"x":1.268411800755192E7,"y":2576483.7956628567},{"fnum":7,"pid":0,"x":1.2684117805389827E7,"y":2576483.2005850296},{"fnum":7,"pid":0,"x":1.2684117641903536E7,"y":2576482.573084532},{"fnum":7,"pid":0,"x":1.268411746241008E7,"y":2576481.9857271137},{"fnum":7,"pid":0,"x":1.2684117357872253E7,"y":2576481.3407117887},{"fnum":7,"pid":0,"x":1.268411752672442E7,"y":2576480.812909758},{"fnum":0,"pid":0,"x":0.0,"y":0.0},{"fnum":7,"pid":0,"x":1.268411805878808E7,"y":2576480.4508713353},{"fnum":7,"pid":0,"x":1.2684118654498307E7,"y":2576480.206612538},{"fnum":7,"pid":0,"x":1.2684119237839872E7,"y":2576480.0510132946},{"fnum":7,"pid":0,"x":1.2684119775100604E7,"y":2576479.819159964},{"fnum":7,"pid":0,"x":1.2684120388019506E7,"y":2576479.628588801},{"fnum":7,"pid":0,"x":1.2684120988856021E7,"y":2576479.3966361564},{"fnum":7,"pid":0,"x":1.268412159400527E7,"y":2576479.2217160207},{"fnum":7,"pid":0,"x":1.2684122193199085E7,"y":2576479.0020271996},{"fnum":7,"pid":0,"x":1.2684122828396503E7,"y":2576478.8053764817},{"fnum":7,"pid":0,"x":1.2684123432726173E7,"y":2576478.59202341},{"fnum":7,"pid":0,"x":1.2684124072403688E7,"y":2576478.3923021285},{"fnum":7,"pid":0,"x":1.268412463767866E7,"y":2576478.184498762},{"fnum":7,"pid":0,"x":1.2684125288283078E7,"y":2576477.9676215663},{"fnum":7,"pid":0,"x":1.2684125913439456E7,"y":2576477.7350719813},{"fnum":7,"pid":0,"x":1.268412652955318E7,"y":2576477.53765065},{"fnum":7,"pid":0,"x":1.2684127122989377E7,"y":2576477.3173977667},{"fnum":7,"pid":0,"x":1.2684127746869994E7,"y":2576477.114601031},{"fnum":7,"pid":0,"x":1.268412833570006E7,"y":2576476.871361404},{"fnum":7,"pid":0,"x":1.2684128865468938E7,"y":2576476.5555657484},{"fnum":0,"pid":0,"x":0.0,"y":0.0},{"fnum":7,"pid":0,"x":1.268412920341317E7,"y":2576476.005642035},{"fnum":7,"pid":0,"x":1.2684129183206685E7,"y":2576475.3408547402},{"fnum":7,"pid":0,"x":1.268412899833687E7,"y":2576474.799547315},{"fnum":7,"pid":0,"x":1.2684128815638645E7,"y":2576474.2259074054},{"fnum":7,"pid":0,"x":1.2684128708407292E7,"y":2576473.693605331},{"fnum":0,"pid":0,"x":0.0,"y":0.0},{"fnum":7,"pid":0,"x":1.2684128786695428E7,"y":2576473.114700236},{"fnum":7,"pid":0,"x":1.2684129196312422E7,"y":2576472.7700865986},{"fnum":7,"pid":0,"x":1.2684129804873204E7,"y":2576472.5787996138},{"fnum":7,"pid":0,"x":1.2684130365499157E7,"y":2576472.3907228447},{"fnum":7,"pid":0,"x":1.2684130945631357E7,"y":2576472.230421128},{"fnum":7,"pid":0,"x":1.2684131536904804E7,"y":2576472.0348302466},{"fnum":7,"pid":0,"x":1.2684132109523483E7,"y":2576471.7889390844},{"fnum":7,"pid":0,"x":1.2684132695313146E7,"y":2576471.5678747306},{"fnum":7,"pid":0,"x":1.2684133266228646E7,"y":2576471.320589168},{"fnum":7,"pid":0,"x":1.2684133875368822E7,"y":2576471.121124216},{"fnum":7,"pid":0,"x":1.2684134463437831E7,"y":2576470.9077065084},{"fnum":7,"pid":0,"x":1.2684135058820516E7,"y":2576470.7068199366},{"fnum":7,"pid":0,"x":1.268413562634278E7,"y":2576470.501662464},{"fnum":0,"pid":0,"x":0.0,"y":0.0}]
