# Supplementary material for: Mobile augmented reality based indoor map for improving geo-visualization
Source: PeerJ Comput Sci. 2021 Sep 2;7:e704. doi: 10.7717/peerj-cs.704 (PMC8444080; doi:10.7717/peerj-cs.704)
Supplement: Supplemental Information 3 [file peerj-cs-07-704-s003.zip › point-lists/route-3/pdr-1205-130033.json]

[{"fnum":7,"pid":0,"x":1.26841260436674E7,"y":2576515.0866175056},{"fnum":7,"pid":0,"x":1.2684126661282007E7,"y":2576515.0480079125},{"fnum":7,"pid":0,"x":1.2684127257127233E7,"y":2576514.9860886717},{"fnum":7,"pid":0,"x":1.2684127881080277E7,"y":2576514.9504195815},{"fnum":7,"pid":0,"x":1.2684128489294656E7,"y":2576514.864026743},{"fnum":7,"pid":0,"x":1.2684129030407479E7,"y":2576514.722210568},{"fnum":7,"pid":0,"x":1.2684129630755784E7,"y":2576514.5566049605},{"fnum":7,"pid":0,"x":1.2684130238076625E7,"y":2576514.428432184},{"fnum":7,"pid":0,"x":1.2684130839479666E7,"y":2576514.3028754294},{"fnum":7,"pid":0,"x":1.2684131451038275E7,"y":2576514.212632806},{"fnum":7,"pid":0,"x":1.2684132070389586E7,"y":2576514.0830228617},{"fnum":7,"pid":0,"x":1.2684132707788061E7,"y":2576513.9817219954},{"fnum":7,"pid":0,"x":1.2684133313845357E7,"y":2576513.835197639},{"fnum":7,"pid":0,"x":1.2684133937366387E7,"y":2576513.7113510813},{"fnum":7,"pid":0,"x":1.268413455389636E7,"y":2576513.6161914514},{"fnum":7,"pid":0,"x":1.2684135162157184E7,"y":2576513.4825768205},{"fnum":7,"pid":0,"x":1.2684135809842356E7,"y":2576513.3805262456},{"fnum":7,"pid":0,"x":1.268413638260972E7,"y":2576513.241938112},{"fnum":7,"pid":0,"x":1.2684137036999123E7,"y":2576513.140608144},{"fnum":7,"pid":0,"x":1.268413765205835E7,"y":2576513.040494881},{"fnum":7,"pid":0,"x":1.2684138308450216E7,"y":2576512.9695820254},{"fnum":7,"pid":0,"x":1.2684138913682E7,"y":2576512.859394098},{"fnum":7,"pid":0,"x":1.2684139562967198E7,"y":2576512.7673101807},{"fnum":7,"pid":0,"x":1.2684140206378506E7,"y":2576512.620522472},{"fnum":7,"pid":0,"x":1.2684140841717325E7,"y":2576512.512266632},{"fnum":7,"pid":0,"x":1.268414148201901E7,"y":2576512.3660653234},{"fnum":7,"pid":0,"x":1.2684142085745541E7,"y":2576512.2742345524},{"fnum":7,"pid":0,"x":1.2684142645809034E7,"y":2576512.049986888},{"fnum":0,"pid":0,"x":0.0,"y":0.0},{"fnum":7,"pid":0,"x":1.268414304094152E7,"y":2576511.5982043934},{"fnum":7,"pid":0,"x":1.268414309158001E7,"y":2576511.005522962},{"fnum":7,"pid":0,"x":1.2684142996894656E7,"y":2576510.408364462},{"fnum":7,"pid":0,"x":1.2684142826590803E7,"y":2576509.839324216},{"fnum":7,"pid":0,"x":1.2684142691456376E7,"y":2576509.243369004},{"fnum":7,"pid":0,"x":1.268414254681619E7,"y":2576508.6101723523},{"fnum":7,"pid":0,"x":1.2684142446290078E7,"y":2576507.984321422},{"fnum":7,"pid":0,"x":1.2684142293299148E7,"y":2576507.369696829},{"fnum":7,"pid":0,"x":1.2684142180792471E7,"y":2576506.7550509376},{"fnum":7,"pid":0,"x":1.2684142043981755E7,"y":2576506.15955286},{"fnum":7,"pid":0,"x":1.2684141959781643E7,"y":2576505.535024079},{"fnum":7,"pid":0,"x":1.268414184126659E7,"y":2576504.9143258664},{"fnum":7,"pid":0,"x":1.2684141758467998E7,"y":2576504.284376689},{"fnum":7,"pid":0,"x":1.268414163855649E7,"y":2576503.667956103},{"fnum":7,"pid":0,"x":1.2684141552780634E7,"y":2576503.0603257003},{"fnum":7,"pid":0,"x":1.2684141439602759E7,"y":2576502.420177762},{"fnum":7,"pid":0,"x":1.2684141338764274E7,"y":2576501.780170668},{"fnum":7,"pid":0,"x":1.2684141205466168E7,"y":2576501.148408073},{"fnum":7,"pid":0,"x":1.26841411089177E7,"y":2576500.4982479387},{"fnum":7,"pid":0,"x":1.268414101356431E7,"y":2576499.8963335115},{"fnum":7,"pid":0,"x":1.2684140948899245E7,"y":2576499.2245665416},{"fnum":7,"pid":0,"x":1.2684140827833265E7,"y":2576498.5584231126},{"fnum":7,"pid":0,"x":1.2684140719036166E7,"y":2576497.892568958},{"fnum":7,"pid":0,"x":1.2684140612064626E7,"y":2576497.282845329},{"fnum":7,"pid":0,"x":1.2684140526467906E7,"y":2576496.6243460253},{"fnum":7,"pid":0,"x":1.268414041345637E7,"y":2576495.9569123466},{"fnum":7,"pid":0,"x":1.2684140341759108E7,"y":2576495.318553758},{"fnum":7,"pid":0,"x":1.2684140245191535E7,"y":2576494.6841479805},{"fnum":7,"pid":0,"x":1.2684140136071052E7,"y":2576494.025632929},{"fnum":7,"pid":0,"x":1.2684140004704539E7,"y":2576493.3870297247},{"fnum":7,"pid":0,"x":1.2684139916038573E7,"y":2576492.751672388},{"fnum":7,"pid":0,"x":1.268413979558053E7,"y":2576492.1309991954},{"fnum":7,"pid":0,"x":1.2684139677426048E7,"y":2576491.5019636964},{"fnum":7,"pid":0,"x":1.2684139537100345E7,"y":2576490.8697338332},{"fnum":7,"pid":0,"x":1.2684139411371697E7,"y":2576490.2410994605},{"fnum":7,"pid":0,"x":1.2684139252726713E7,"y":2576489.6557060215},{"fnum":7,"pid":0,"x":1.2684139106236784E7,"y":2576488.9920429816},{"fnum":7,"pid":0,"x":1.2684138972059395E7,"y":2576488.3744090297},{"fnum":7,"pid":0,"x":1.2684138865126265E7,"y":2576487.7431453173},{"fnum":7,"pid":0,"x":1.2684138707278255E7,"y":2576487.1119268523},{"fnum":7,"pid":0,"x":1.2684138461969892E7,"y":2576486.543588536},{"fnum":7,"pid":0,"x":1.2684137989103623E7,"y":2576486.149926596},{"fnum":0,"pid":0,"x":0.0,"y":0.0},{"fnum":7,"pid":0,"x":1.2684137367835801E7,"y":2576486.0361129697},{"fnum":7,"pid":0,"x":1.2684136787907848E7,"y":2576486.1472034007},{"fnum":7,"pid":0,"x":1.2684136229489924E7,"y":2576486.2419879544},{"fnum":7,"pid":0,"x":1.2684135671998173E7,"y":2576486.3776954245},{"fnum":7,"pid":0,"x":1.268413507969283E7,"y":2576486.4673075764},{"fnum":7,"pid":0,"x":1.2684134522467254E7,"y":2576486.578325965},{"fnum":7,"pid":0,"x":1.2684133917558437E7,"y":2576486.647522948},{"fnum":7,"pid":0,"x":1.2684133345255954E7,"y":2576486.770921553},{"fnum":7,"pid":0,"x":1.2684132728229446E7,"y":2576486.851324902},{"fnum":7,"pid":0,"x":1.268413215450403E7,"y":2576486.9549177876},{"fnum":7,"pid":0,"x":1.2684131512464933E7,"y":2576487.0344264517},{"fnum":7,"pid":0,"x":1.2684130911096735E7,"y":2576487.149456597},{"fnum":7,"pid":0,"x":1.2684130299025178E7,"y":2576487.2256732006},{"fnum":7,"pid":0,"x":1.2684129712623702E7,"y":2576487.3116408116},{"fnum":7,"pid":0,"x":1.268412910643095E7,"y":2576487.36426776},{"fnum":7,"pid":0,"x":1.2684128475829026E7,"y":2576487.42538021},{"fnum":7,"pid":0,"x":1.2684127847562099E7,"y":2576487.4969265806},{"fnum":7,"pid":0,"x":1.2684127234206036E7,"y":2576487.592673074},{"fnum":7,"pid":0,"x":1.2684126589598538E7,"y":2576487.681868694},{"fnum":7,"pid":0,"x":1.2684125971186133E7,"y":2576487.8058687802},{"fnum":7,"pid":0,"x":1.2684125359272834E7,"y":2576487.875350066},{"fnum":7,"pid":0,"x":1.26841247490691E7,"y":2576487.980215576},{"fnum":7,"pid":0,"x":1.2684124102289792E7,"y":2576488.066913437},{"fnum":7,"pid":0,"x":1.268412348794942E7,"y":2576488.1796551147},{"fnum":7,"pid":0,"x":1.2684122848513208E7,"y":2576488.1610081336},{"fnum":0,"pid":0,"x":0.0,"y":0.0},{"fnum":7,"pid":0,"x":1.2684122659835314E7,"y":2576487.625292514},{"fnum":7,"pid":0,"x":1.2684122600311978E7,"y":2576487.042096552},{"fnum":7,"pid":0,"x":1.2684122587220948E7,"y":2576486.4215401},{"fnum":7,"pid":0,"x":1.2684122516569817E7,"y":2576485.83077232},{"fnum":7,"pid":0,"x":1.2684122482894458E7,"y":2576485.2395633617},{"fnum":7,"pid":0,"x":1.2684122446993109E7,"y":2576484.61994071},{"fnum":7,"pid":0,"x":1.2684122416365393E7,"y":2576484.011093404},{"fnum":7,"pid":0,"x":1.2684122355122335E7,"y":2576483.3805113374},{"fnum":7,"pid":0,"x":1.268412231062391E7,"y":2576482.7444390645},{"fnum":7,"pid":0,"x":1.2684122260785915E7,"y":2576482.1334291166},{"fnum":7,"pid":0,"x":1.2684122257894453E7,"y":2576481.5208742977},{"fnum":7,"pid":0,"x":1.2684122370966071E7,"y":2576480.929913544},{"fnum":0,"pid":0,"x":0.0,"y":0.0},{"fnum":7,"pid":0,"x":1.2684122781501118E7,"y":2576480.529424037},{"fnum":7,"pid":0,"x":1.2684123352630207E7,"y":2576480.3327038917},{"fnum":7,"pid":0,"x":1.2684123992312431E7,"y":2576480.326780123},{"fnum":7,"pid":0,"x":1.2684124603207823E7,"y":2576480.315419636},{"fnum":7,"pid":0,"x":1.26841252230838E7,"y":2576480.3371832254},{"fnum":7,"pid":0,"x":1.2684125839878945E7,"y":2576480.270175031},{"fnum":7,"pid":0,"x":1.2684126470705384E7,"y":2576480.272666555},{"fnum":7,"pid":0,"x":1.2684127051432747E7,"y":2576480.2348089586},{"fnum":7,"pid":0,"x":1.26841276737941E7,"y":2576480.21978941},{"fnum":7,"pid":0,"x":1.2684128259457344E7,"y":2576480.1023913953},{"fnum":7,"pid":0,"x":1.2684128890289774E7,"y":2576479.983043429},{"fnum":7,"pid":0,"x":1.2684129551715175E7,"y":2576479.8276482876},{"fnum":7,"pid":0,"x":1.2684130177638948E7,"y":2576479.7153846542},{"fnum":7,"pid":0,"x":1.2684130777423752E7,"y":2576479.5486162137},{"fnum":7,"pid":0,"x":1.2684131392018327E7,"y":2576479.4077973966},{"fnum":7,"pid":0,"x":1.2684132028414432E7,"y":2576479.233350623},{"fnum":7,"pid":0,"x":1.2684132675488833E7,"y":2576479.085301595},{"fnum":7,"pid":0,"x":1.2684133300080113E7,"y":2576478.9422389907},{"fnum":7,"pid":0,"x":1.2684133906515963E7,"y":2576478.8148901802},{"fnum":7,"pid":0,"x":1.268413450967677E7,"y":2576478.6173742763},{"fnum":7,"pid":0,"x":1.2684135073409468E7,"y":2576478.3918845076},{"fnum":7,"pid":0,"x":1.2684135518298768E7,"y":2576477.986956453},{"fnum":0,"pid":0,"x":0.0,"y":0.0},{"fnum":7,"pid":0,"x":1.26841356984697E7,"y":2576477.4056384},{"fnum":7,"pid":0,"x":1.2684135601361915E7,"y":2576476.824959415},{"fnum":7,"pid":0,"x":1.2684135494984495E7,"y":2576476.2785587697},{"fnum":7,"pid":0,"x":1.2684135366785508E7,"y":2576475.6618507425},{"fnum":7,"pid":0,"x":1.2684135361700194E7,"y":2576475.0853713253},{"fnum":7,"pid":0,"x":1.2684135599035516E7,"y":2576474.5744677805},{"fnum":0,"pid":0,"x":0.0,"y":0.0},{"fnum":7,"pid":0,"x":1.2684136112601977E7,"y":2576474.3179335743},{"fnum":7,"pid":0,"x":1.2684136727575082E7,"y":2576474.253597069},{"fnum":7,"pid":0,"x":1.2684137360003218E7,"y":2576474.2471134635},{"fnum":7,"pid":0,"x":1.2684137974585632E7,"y":2576474.2008407125},{"fnum":7,"pid":0,"x":1.2684138624773882E7,"y":2576474.188771228},{"fnum":7,"pid":0,"x":1.2684139272413366E7,"y":2576474.1214118656},{"fnum":7,"pid":0,"x":1.2684139934134303E7,"y":2576474.0883935927},{"fnum":7,"pid":0,"x":1.2684140563753955E7,"y":2576474.0180333946},{"fnum":7,"pid":0,"x":1.2684141203799397E7,"y":2576473.9883389617},{"fnum":7,"pid":0,"x":1.268414180494246E7,"y":2576473.9547045347},{"fnum":7,"pid":0,"x":1.2684142460340425E7,"y":2576473.9320072494},{"fnum":7,"pid":0,"x":1.2684143061573962E7,"y":2576473.8783026864},{"fnum":7,"pid":0,"x":1.268414372766424E7,"y":2576473.8361126245},{"fnum":0,"pid":0,"x":0.0,"y":0.0},{"fnum":7,"pid":0,"x":1.2684143133076595E7,"y":2576474.251037601},{"fnum":7,"pid":0,"x":1.2684142477611402E7,"y":2576474.306474982},{"fnum":7,"pid":0,"x":1.268414177518485E7,"y":2576474.484438871},{"fnum":7,"pid":0,"x":1.2684141174179623E7,"y":2576474.6313783764},{"fnum":7,"pid":0,"x":1.2684140495260552E7,"y":2576474.972584033},{"fnum":7,"pid":0,"x":1.268413981045246E7,"y":2576475.2558955727},{"fnum":7,"pid":0,"x":1.268413921546128E7,"y":2576475.3328701714},{"fnum":7,"pid":0,"x":1.2684138511262845E7,"y":2576475.6339322496}]
