# Supplementary material for: Mobile augmented reality based indoor map for improving geo-visualization
Source: PeerJ Comput Sci. 2021 Sep 2;7:e704. doi: 10.7717/peerj-cs.704 (PMC8444080; doi:10.7717/peerj-cs.704)
Supplement: Supplemental Information 3 [file peerj-cs-07-704-s003.zip › point-lists/route-3/pdr-1205-130343.json]

[{"fnum":7,"pid":0,"x":1.2684125946624385E7,"y":2576514.401996917},{"fnum":7,"pid":0,"x":1.2684126551043805E7,"y":2576514.2277216627},{"fnum":7,"pid":0,"x":1.2684127102569979E7,"y":2576514.0499704494},{"fnum":7,"pid":0,"x":1.2684127688403824E7,"y":2576513.907578367},{"fnum":7,"pid":0,"x":1.2684128315407211E7,"y":2576513.7537656017},{"fnum":7,"pid":0,"x":1.26841289363998E7,"y":2576513.640205184},{"fnum":7,"pid":0,"x":1.2684129562827125E7,"y":2576513.482823944},{"fnum":7,"pid":0,"x":1.2684130163819952E7,"y":2576513.316206461},{"fnum":7,"pid":0,"x":1.2684130741962394E7,"y":2576513.160546469},{"fnum":7,"pid":0,"x":1.2684131343558196E7,"y":2576513.0015954934},{"fnum":7,"pid":0,"x":1.2684131933715425E7,"y":2576512.807977041},{"fnum":7,"pid":0,"x":1.2684132494121643E7,"y":2576512.648917344},{"fnum":7,"pid":0,"x":1.2684133093418995E7,"y":2576512.447933679},{"fnum":7,"pid":0,"x":1.268413365950483E7,"y":2576512.321891125},{"fnum":7,"pid":0,"x":1.2684134253278526E7,"y":2576512.1311525335},{"fnum":7,"pid":0,"x":1.2684134854902271E7,"y":2576511.9739035047},{"fnum":7,"pid":0,"x":1.2684135457704866E7,"y":2576511.789730415},{"fnum":7,"pid":0,"x":1.2684136050190495E7,"y":2576511.6498195105},{"fnum":7,"pid":0,"x":1.2684136681864977E7,"y":2576511.4480117937},{"fnum":7,"pid":0,"x":1.268413727122366E7,"y":2576511.2950650686},{"fnum":7,"pid":0,"x":1.268413789177382E7,"y":2576511.1218672157},{"fnum":7,"pid":0,"x":1.268413847777289E7,"y":2576510.975601866},{"fnum":7,"pid":0,"x":1.268413909647228E7,"y":2576510.812306852},{"fnum":7,"pid":0,"x":1.2684139705513963E7,"y":2576510.67437635},{"fnum":7,"pid":0,"x":1.2684140311013779E7,"y":2576510.521006038},{"fnum":7,"pid":0,"x":1.26841409287634E7,"y":2576510.3731324635},{"fnum":7,"pid":0,"x":1.268414151559871E7,"y":2576510.2268569414},{"fnum":7,"pid":0,"x":1.2684142088271638E7,"y":2576510.1102148667},{"fnum":7,"pid":0,"x":1.2684142688082583E7,"y":2576509.9687120593},{"fnum":7,"pid":0,"x":1.268414326211857E7,"y":2576509.790122528},{"fnum":0,"pid":0,"x":0.0,"y":0.0},{"fnum":7,"pid":0,"x":1.268414373813389E7,"y":2576509.488202163},{"fnum":7,"pid":0,"x":1.2684143932071298E7,"y":2576508.987468144},{"fnum":7,"pid":0,"x":1.2684143876009822E7,"y":2576508.399029328},{"fnum":7,"pid":0,"x":1.2684143780672215E7,"y":2576507.845692215},{"fnum":7,"pid":0,"x":1.268414364701698E7,"y":2576507.2743493053},{"fnum":7,"pid":0,"x":1.268414354080973E7,"y":2576506.728389728},{"fnum":7,"pid":0,"x":1.2684143372753847E7,"y":2576506.1025952427},{"fnum":7,"pid":0,"x":1.2684143280225392E7,"y":2576505.6681502294},{"fnum":7,"pid":0,"x":1.2684143098451657E7,"y":2576505.0500812405},{"fnum":7,"pid":0,"x":1.2684142968752343E7,"y":2576504.4779492645},{"fnum":7,"pid":0,"x":1.2684142812155297E7,"y":2576503.900206475},{"fnum":7,"pid":0,"x":1.2684142690912656E7,"y":2576503.35578625},{"fnum":7,"pid":0,"x":1.2684142538576946E7,"y":2576502.7421507477},{"fnum":7,"pid":0,"x":1.2684142404531969E7,"y":2576502.112036859},{"fnum":7,"pid":0,"x":1.2684142253421338E7,"y":2576501.5011404543},{"fnum":7,"pid":0,"x":1.268414213745798E7,"y":2576500.9095912897},{"fnum":7,"pid":0,"x":1.2684141978223922E7,"y":2576500.325905948},{"fnum":7,"pid":0,"x":1.2684141861735903E7,"y":2576499.761419506},{"fnum":7,"pid":0,"x":1.268414168341829E7,"y":2576499.175861962},{"fnum":7,"pid":0,"x":1.268414156047283E7,"y":2576498.5799478902},{"fnum":7,"pid":0,"x":1.2684141403555742E7,"y":2576498.02150952},{"fnum":7,"pid":0,"x":1.2684141261807065E7,"y":2576497.4292919044},{"fnum":7,"pid":0,"x":1.268414108737649E7,"y":2576496.843071659},{"fnum":7,"pid":0,"x":1.2684140950189374E7,"y":2576496.2394607104},{"fnum":7,"pid":0,"x":1.2684140757619884E7,"y":2576495.6529845214},{"fnum":7,"pid":0,"x":1.268414062388472E7,"y":2576495.0428834604},{"fnum":7,"pid":0,"x":1.2684140462742973E7,"y":2576494.4772340483},{"fnum":7,"pid":0,"x":1.268414030999984E7,"y":2576493.8695423407},{"fnum":7,"pid":0,"x":1.2684140137093078E7,"y":2576493.283383878},{"fnum":7,"pid":0,"x":1.2684140004155338E7,"y":2576492.7091789166},{"fnum":7,"pid":0,"x":1.2684139849937206E7,"y":2576492.1142944028},{"fnum":7,"pid":0,"x":1.2684139729107663E7,"y":2576491.478643396},{"fnum":7,"pid":0,"x":1.2684139574460555E7,"y":2576490.8951693047},{"fnum":7,"pid":0,"x":1.2684139453093808E7,"y":2576490.2858319585},{"fnum":7,"pid":0,"x":1.268413929900256E7,"y":2576489.7080327794},{"fnum":7,"pid":0,"x":1.2684139196278933E7,"y":2576489.1540613826},{"fnum":7,"pid":0,"x":1.2684139018367985E7,"y":2576488.5092092063},{"fnum":7,"pid":0,"x":1.2684138890139205E7,"y":2576487.851591964},{"fnum":7,"pid":0,"x":1.2684138746247252E7,"y":2576487.2670561685},{"fnum":7,"pid":0,"x":1.2684138631659726E7,"y":2576486.6510498743},{"fnum":7,"pid":0,"x":1.2684138468072483E7,"y":2576486.0549287274},{"fnum":7,"pid":0,"x":1.2684138350106398E7,"y":2576485.460398884},{"fnum":7,"pid":0,"x":1.2684138197711144E7,"y":2576484.8669048455},{"fnum":7,"pid":0,"x":1.2684138033418193E7,"y":2576484.2989222775},{"fnum":7,"pid":0,"x":1.2684137708062343E7,"y":2576483.7907882757},{"fnum":0,"pid":0,"x":0.0,"y":0.0},{"fnum":7,"pid":0,"x":1.2684137166785372E7,"y":2576483.5307420166},{"fnum":7,"pid":0,"x":1.2684136628054276E7,"y":2576483.621187854},{"fnum":7,"pid":0,"x":1.2684136029533705E7,"y":2576483.726508655},{"fnum":7,"pid":0,"x":1.2684135467973975E7,"y":2576483.8730175877},{"fnum":7,"pid":0,"x":1.2684134903221305E7,"y":2576483.966229399},{"fnum":7,"pid":0,"x":1.2684134293687329E7,"y":2576484.113597972},{"fnum":7,"pid":0,"x":1.2684133702644408E7,"y":2576484.2058099373},{"fnum":7,"pid":0,"x":1.2684133061564822E7,"y":2576484.355482793},{"fnum":7,"pid":0,"x":1.2684132420647528E7,"y":2576484.4341836134},{"fnum":7,"pid":0,"x":1.2684131830100225E7,"y":2576484.562042533},{"fnum":7,"pid":0,"x":1.2684131227598488E7,"y":2576484.655206651},{"fnum":7,"pid":0,"x":1.2684130613473864E7,"y":2576484.789675355},{"fnum":7,"pid":0,"x":1.2684129992524471E7,"y":2576484.873901481},{"fnum":7,"pid":0,"x":1.2684129391201535E7,"y":2576485.002818542},{"fnum":7,"pid":0,"x":1.2684128760708518E7,"y":2576485.09394863},{"fnum":7,"pid":0,"x":1.268412815141073E7,"y":2576485.2242366136},{"fnum":7,"pid":0,"x":1.2684127549245888E7,"y":2576485.335144316},{"fnum":7,"pid":0,"x":1.2684126947395315E7,"y":2576485.504360969},{"fnum":7,"pid":0,"x":1.2684126335956018E7,"y":2576485.645951421},{"fnum":7,"pid":0,"x":1.2684125750286289E7,"y":2576485.8235482816},{"fnum":7,"pid":0,"x":1.2684125128779853E7,"y":2576485.9343061144},{"fnum":7,"pid":0,"x":1.2684124571861422E7,"y":2576486.0967042474},{"fnum":7,"pid":0,"x":1.2684123975930965E7,"y":2576486.217453154},{"fnum":7,"pid":0,"x":1.2684123389376953E7,"y":2576486.3755455627},{"fnum":7,"pid":0,"x":1.2684122807932217E7,"y":2576486.4952600743},{"fnum":0,"pid":0,"x":0.0,"y":0.0},{"fnum":7,"pid":0,"x":1.2684122228443729E7,"y":2576486.5800465723},{"fnum":7,"pid":0,"x":1.2684121769924056E7,"y":2576486.278810225},{"fnum":7,"pid":0,"x":1.2684121531646142E7,"y":2576485.8437924944},{"fnum":7,"pid":0,"x":1.2684121412690036E7,"y":2576485.2522945763},{"fnum":7,"pid":0,"x":1.2684121252675869E7,"y":2576484.658307435},{"fnum":7,"pid":0,"x":1.2684121109490277E7,"y":2576484.01238955},{"fnum":7,"pid":0,"x":1.2684120956966812E7,"y":2576483.4277384337},{"fnum":7,"pid":0,"x":1.2684120876402337E7,"y":2576482.841263147},{"fnum":7,"pid":0,"x":1.2684120767932711E7,"y":2576482.2957664733},{"fnum":7,"pid":0,"x":1.2684120655103603E7,"y":2576481.664278183},{"fnum":7,"pid":0,"x":1.2684120493394697E7,"y":2576481.0740424353},{"fnum":7,"pid":0,"x":1.2684120358184017E7,"y":2576480.4594376553},{"fnum":7,"pid":0,"x":1.2684120271467542E7,"y":2576479.8711469667},{"fnum":0,"pid":0,"x":0.0,"y":0.0},{"fnum":7,"pid":0,"x":1.2684120658509085E7,"y":2576479.438479292},{"fnum":7,"pid":0,"x":1.2684121213986713E7,"y":2576479.226712351},{"fnum":7,"pid":0,"x":1.2684121766625462E7,"y":2576479.030961459},{"fnum":7,"pid":0,"x":1.2684122370031094E7,"y":2576478.8877250045},{"fnum":7,"pid":0,"x":1.268412294266101E7,"y":2576478.6861094567},{"fnum":7,"pid":0,"x":1.2684123561088633E7,"y":2576478.5235991585},{"fnum":7,"pid":0,"x":1.2684124100362774E7,"y":2576478.338074994},{"fnum":7,"pid":0,"x":1.268412472508594E7,"y":2576478.160432132},{"fnum":7,"pid":0,"x":1.2684125303054892E7,"y":2576477.943765378},{"fnum":7,"pid":0,"x":1.2684125925763099E7,"y":2576477.7912466875},{"fnum":7,"pid":0,"x":1.2684126511851577E7,"y":2576477.611465441},{"fnum":7,"pid":0,"x":1.2684127120154915E7,"y":2576477.475908269},{"fnum":7,"pid":0,"x":1.2684127697483053E7,"y":2576477.2928684507},{"fnum":7,"pid":0,"x":1.268412832510065E7,"y":2576477.1229781425},{"fnum":7,"pid":0,"x":1.2684128929175017E7,"y":2576476.9252521344},{"fnum":7,"pid":0,"x":1.2684129523498466E7,"y":2576476.7851227983},{"fnum":7,"pid":0,"x":1.2684130118433729E7,"y":2576476.597201752},{"fnum":7,"pid":0,"x":1.2684130736754887E7,"y":2576476.432372475},{"fnum":7,"pid":0,"x":1.2684131320587292E7,"y":2576476.221089283},{"fnum":7,"pid":0,"x":1.2684131898411073E7,"y":2576476.049326631},{"fnum":7,"pid":0,"x":1.2684132421624802E7,"y":2576475.7385762725},{"fnum":0,"pid":0,"x":0.0,"y":0.0},{"fnum":7,"pid":0,"x":1.2684132342846705E7,"y":2576475.1263609733},{"fnum":7,"pid":0,"x":1.2684132195434706E7,"y":2576474.5575335138},{"fnum":7,"pid":0,"x":1.2684132133892376E7,"y":2576473.960752938},{"fnum":0,"pid":0,"x":0.0,"y":0.0},{"fnum":7,"pid":0,"x":1.2684132242457468E7,"y":2576473.3945418387},{"fnum":7,"pid":0,"x":1.2684132735676087E7,"y":2576473.0883074063},{"fnum":7,"pid":0,"x":1.2684133350992009E7,"y":2576472.9698324297},{"fnum":7,"pid":0,"x":1.2684133987566061E7,"y":2576472.8785743364},{"fnum":7,"pid":0,"x":1.2684134554660253E7,"y":2576472.703459121},{"fnum":7,"pid":0,"x":1.2684135145666976E7,"y":2576472.5501391497},{"fnum":7,"pid":0,"x":1.2684135713855503E7,"y":2576472.3712908067},{"fnum":7,"pid":0,"x":1.26841363394578E7,"y":2576472.1990123526},{"fnum":7,"pid":0,"x":1.2684136913374536E7,"y":2576471.99395044},{"fnum":7,"pid":0,"x":1.268413752819726E7,"y":2576471.826544939},{"fnum":7,"pid":0,"x":1.2684138084778132E7,"y":2576471.6430270826},{"fnum":7,"pid":0,"x":1.268413869571816E7,"y":2576471.4956626934},{"fnum":7,"pid":0,"x":1.268413926784605E7,"y":2576471.3453252283},{"fnum":7,"pid":0,"x":1.2684139903502781E7,"y":2576471.214874995},{"fnum":7,"pid":0,"x":1.2684140467319176E7,"y":2576471.0724807447},{"fnum":0,"pid":0,"x":0.0,"y":0.0}]
