# Supplementary material for: Mobile augmented reality based indoor map for improving geo-visualization
Source: PeerJ Comput Sci. 2021 Sep 2;7:e704. doi: 10.7717/peerj-cs.704 (PMC8444080; doi:10.7717/peerj-cs.704)
Supplement: Supplemental Information 3 [file peerj-cs-07-704-s003.zip › point-lists/route-3/pf-1205-125038.json]

[
    {
        "x": 1.2684124826051049E7,
        "y": 2576514.991779304,
        "fnum": 7,
        "pid": 0
    },
    {
        "x": 1.2684126050788391E7,
        "y": 2576515.000168892,
        "fnum": 7,
        "pid": 1
    },
    {
        "x": 1.2684125989151873E7,
        "y": 2576514.9501430695,
        "fnum": 7,
        "pid": 2
    },
    {
        "x": 1.2684126656088827E7,
        "y": 2576514.965867003,
        "fnum": 7,
        "pid": 3
    },
    {
        "x": 1.2684127034275388E7,
        "y": 2576515.1349019315,
        "fnum": 7,
        "pid": 4
    },
    {
        "x": 1.268412778837974E7,
        "y": 2576515.2838917794,
        "fnum": 7,
        "pid": 5
    },
    {
        "x": 1.2684128629953532E7,
        "y": 2576515.2547434354,
        "fnum": 7,
        "pid": 6
    },
    {
        "x": 1.2684130786287535E7,
        "y": 2576515.1516697737,
        "fnum": 7,
        "pid": 7
    },
    {
        "x": 1.2684131766464287E7,
        "y": 2576515.3126226976,
        "fnum": 7,
        "pid": 8
    },
    {
        "x": 1.2684132452074027E7,
        "y": 2576514.821403802,
        "fnum": 7,
        "pid": 9
    },
    {
        "x": 1.2684132764656117E7,
        "y": 2576515.524794756,
        "fnum": 7,
        "pid": 10
    },
    {
        "x": 1.2684133792326795E7,
        "y": 2576514.8290316146,
        "fnum": 7,
        "pid": 11
    },
    {
        "x": 1.2684133766190749E7,
        "y": 2576514.6383127756,
        "fnum": 7,
        "pid": 12
    },
    {
        "x": 1.268413416730582E7,
        "y": 2576515.3427846874,
        "fnum": 7,
        "pid": 13
    },
    {
        "x": 1.2684133573868843E7,
        "y": 2576514.9504994405,
        "fnum": 7,
        "pid": 14
    },
    {
        "x": 1.2684134251902085E7,
        "y": 2576515.3931962703,
        "fnum": 7,
        "pid": 15
    },
    {
        "x": 1.2684133528138865E7,
        "y": 2576515.1558681033,
        "fnum": 7,
        "pid": 16
    },
    {
        "x": 1.2684134191239316E7,
        "y": 2576515.176947202,
        "fnum": 7,
        "pid": 17
    },
    {
        "x": 1.2684134988217024E7,
        "y": 2576515.2763088685,
        "fnum": 7,
        "pid": 18
    },
    {
        "x": 1.2684135127776068E7,
        "y": 2576515.250780332,
        "fnum": 7,
        "pid": 19
    },
    {
        "x": 1.2684135926343074E7,
        "y": 2576515.3424198646,
        "fnum": 7,
        "pid": 20
    },
    {
        "x": 1.2684134836060904E7,
        "y": 2576515.2312781815,
        "fnum": 7,
        "pid": 21
    },
    {
        "x": 1.2684135514613714E7,
        "y": 2576515.352914168,
        "fnum": 7,
        "pid": 22
    },
    {
        "x": 1.26841365233738E7,
        "y": 2576515.233258932,
        "fnum": 7,
        "pid": 23
    },
    {
        "x": 1.2684137710608125E7,
        "y": 2576515.003372034,
        "fnum": 7,
        "pid": 24
    },
    {
        "x": 1.2684138618691273E7,
        "y": 2576515.2991566914,
        "fnum": 7,
        "pid": 25
    },
    {
        "x": 1.2684139323856585E7,
        "y": 2576515.110066953,
        "fnum": 7,
        "pid": 26
    },
    {
        "x": 1.268414093121945E7,
        "y": 2576515.3655732204,
        "fnum": 7,
        "pid": 27
    },
    {
        "x": 1.2684142161688995E7,
        "y": 2576515.081838004,
        "fnum": 7,
        "pid": 28
    },
    {
        "x": 1.2684142726073913E7,
        "y": 2576515.019783066,
        "fnum": 7,
        "pid": 29
    },
    {
        "x": 1.2684144594659114E7,
        "y": 2576515.280432518,
        "fnum": 7,
        "pid": 30
    },
    {
        "x": 1.2684144741271969E7,
        "y": 2576515.0067877383,
        "fnum": 7,
        "pid": 31
    },
    {
        "x": 1.2684145297246926E7,
        "y": 2576514.635072292,
        "fnum": 7,
        "pid": 32
    },
    {
        "x": 0.0,
        "y": 0.0,
        "fnum": 0,
        "pid": 33
    },
    {
        "x": 1.2684145215747876E7,
        "y": 2576514.1086778385,
        "fnum": 7,
        "pid": 34
    },
    {
        "x": 1.2684144471289612E7,
        "y": 2576514.1255092947,
        "fnum": 7,
        "pid": 35
    },
    {
        "x": 1.2684143650498878E7,
        "y": 2576515.0698211924,
        "fnum": 7,
        "pid": 36
    },
    {
        "x": 1.2684145137993135E7,
        "y": 2576513.1995974304,
        "fnum": 7,
        "pid": 37
    },
    {
        "x": 1.2684145572120627E7,
        "y": 2576512.5451057637,
        "fnum": 7,
        "pid": 38
    },
    {
        "x": 1.2684145289782116E7,
        "y": 2576513.19152928,
        "fnum": 7,
        "pid": 39
    },
    {
        "x": 1.2684145303144222E7,
        "y": 2576513.142699161,
        "fnum": 7,
        "pid": 40
    },
    {
        "x": 1.2684145571925567E7,
        "y": 2576512.4215936465,
        "fnum": 7,
        "pid": 41
    },
    {
        "x": 1.268414554491532E7,
        "y": 2576511.037411297,
        "fnum": 7,
        "pid": 42
    },
    {
        "x": 1.2684145574764384E7,
        "y": 2576510.361927877,
        "fnum": 7,
        "pid": 43
    },
    {
        "x": 1.2684145450696513E7,
        "y": 2576508.1921811746,
        "fnum": 7,
        "pid": 44
    },
    {
        "x": 1.2684145522833634E7,
        "y": 2576507.387217178,
        "fnum": 7,
        "pid": 45
    },
    {
        "x": 1.2684145667642469E7,
        "y": 2576506.576331015,
        "fnum": 7,
        "pid": 46
    },
    {
        "x": 1.2684145504646938E7,
        "y": 2576505.11267622,
        "fnum": 7,
        "pid": 47
    },
    {
        "x": 1.2684145617339117E7,
        "y": 2576504.1364791384,
        "fnum": 7,
        "pid": 48
    },
    {
        "x": 1.268414544859982E7,
        "y": 2576504.024197227,
        "fnum": 7,
        "pid": 49
    },
    {
        "x": 1.268414557770583E7,
        "y": 2576504.2167203347,
        "fnum": 7,
        "pid": 50
    },
    {
        "x": 1.268414544233781E7,
        "y": 2576504.183934859,
        "fnum": 7,
        "pid": 51
    },
    {
        "x": 1.268414554377706E7,
        "y": 2576504.3495997167,
        "fnum": 7,
        "pid": 52
    },
    {
        "x": 1.2684145455116544E7,
        "y": 2576504.8639767524,
        "fnum": 7,
        "pid": 53
    },
    {
        "x": 1.2684145554115307E7,
        "y": 2576504.088447429,
        "fnum": 7,
        "pid": 54
    },
    {
        "x": 1.2684145421488043E7,
        "y": 2576504.3219239665,
        "fnum": 7,
        "pid": 55
    },
    {
        "x": 1.2684145552293053E7,
        "y": 2576504.5845107767,
        "fnum": 7,
        "pid": 56
    },
    {
        "x": 1.2684145420054698E7,
        "y": 2576503.073433073,
        "fnum": 7,
        "pid": 57
    },
    {
        "x": 1.268414551870831E7,
        "y": 2576502.3996206676,
        "fnum": 7,
        "pid": 58
    },
    {
        "x": 1.268414556528123E7,
        "y": 2576501.5171758337,
        "fnum": 7,
        "pid": 59
    },
    {
        "x": 1.268414550903522E7,
        "y": 2576501.206320517,
        "fnum": 7,
        "pid": 60
    },
    {
        "x": 1.2684145575377613E7,
        "y": 2576500.3629387496,
        "fnum": 7,
        "pid": 61
    },
    {
        "x": 1.2684145488565495E7,
        "y": 2576500.761074549,
        "fnum": 7,
        "pid": 62
    },
    {
        "x": 1.268414556718986E7,
        "y": 2576499.897251481,
        "fnum": 7,
        "pid": 63
    },
    {
        "x": 1.2684145504043875E7,
        "y": 2576500.3632158437,
        "fnum": 7,
        "pid": 64
    },
    {
        "x": 1.2684145462867776E7,
        "y": 2576498.608358081,
        "fnum": 7,
        "pid": 65
    },
    {
        "x": 1.2684145425490493E7,
        "y": 2576496.2072486863,
        "fnum": 7,
        "pid": 66
    },
    {
        "x": 1.268414556886949E7,
        "y": 2576495.372687944,
        "fnum": 7,
        "pid": 67
    },
    {
        "x": 1.2684145342855982E7,
        "y": 2576493.345904526,
        "fnum": 7,
        "pid": 68
    },
    {
        "x": 1.2684145490426276E7,
        "y": 2576492.469531875,
        "fnum": 7,
        "pid": 69
    },
    {
        "x": 1.2684145296021264E7,
        "y": 2576491.2904844354,
        "fnum": 7,
        "pid": 70
    },
    {
        "x": 1.2684145474196862E7,
        "y": 2576490.41271044,
        "fnum": 7,
        "pid": 71
    },
    {
        "x": 1.268414412577515E7,
        "y": 2576489.6984959436,
        "fnum": 7,
        "pid": 72
    },
    {
        "x": 1.2684144296118475E7,
        "y": 2576488.9693874842,
        "fnum": 7,
        "pid": 73
    },
    {
        "x": 1.2684142895368965E7,
        "y": 2576488.7366051883,
        "fnum": 7,
        "pid": 74
    },
    {
        "x": 1.2684142038416797E7,
        "y": 2576488.589133073,
        "fnum": 7,
        "pid": 75
    },
    {
        "x": 0.0,
        "y": 0.0,
        "fnum": 0,
        "pid": 76
    },
    {
        "x": 1.2684141806148075E7,
        "y": 2576489.0178203913,
        "fnum": 7,
        "pid": 77
    },
    {
        "x": 1.2684142854764635E7,
        "y": 2576489.2284290693,
        "fnum": 7,
        "pid": 78
    },
    {
        "x": 1.2684142169454325E7,
        "y": 2576488.8246928914,
        "fnum": 7,
        "pid": 79
    },
    {
        "x": 1.268414368451703E7,
        "y": 2576489.1911408054,
        "fnum": 7,
        "pid": 80
    },
    {
        "x": 1.268414325848631E7,
        "y": 2576488.914923955,
        "fnum": 7,
        "pid": 81
    },
    {
        "x": 1.2684142483754084E7,
        "y": 2576488.5967086772,
        "fnum": 7,
        "pid": 82
    },
    {
        "x": 1.2684143533400476E7,
        "y": 2576489.06574127,
        "fnum": 7,
        "pid": 83
    },
    {
        "x": 1.2684142805038948E7,
        "y": 2576488.5639900668,
        "fnum": 7,
        "pid": 84
    },
    {
        "x": 1.2684142079155616E7,
        "y": 2576488.785060682,
        "fnum": 7,
        "pid": 85
    },
    {
        "x": 1.2684141388759697E7,
        "y": 2576488.5448755673,
        "fnum": 7,
        "pid": 86
    },
    {
        "x": 1.268414106371009E7,
        "y": 2576488.543044554,
        "fnum": 7,
        "pid": 87
    },
    {
        "x": 1.2684139673231745E7,
        "y": 2576488.6060725106,
        "fnum": 7,
        "pid": 88
    },
    {
        "x": 1.2684138841189932E7,
        "y": 2576488.534912045,
        "fnum": 7,
        "pid": 89
    },
    {
        "x": 1.2684137573815063E7,
        "y": 2576488.573533541,
        "fnum": 7,
        "pid": 90
    },
    {
        "x": 1.2684136760557981E7,
        "y": 2576488.577285782,
        "fnum": 7,
        "pid": 91
    },
    {
        "x": 1.268413578104187E7,
        "y": 2576488.5463451915,
        "fnum": 7,
        "pid": 92
    },
    {
        "x": 1.2684134940705577E7,
        "y": 2576488.591427876,
        "fnum": 7,
        "pid": 93
    },
    {
        "x": 1.2684134394625053E7,
        "y": 2576488.563992486,
        "fnum": 7,
        "pid": 94
    },
    {
        "x": 1.268413417746734E7,
        "y": 2576488.5898004672,
        "fnum": 7,
        "pid": 95
    },
    {
        "x": 1.2684133485401493E7,
        "y": 2576488.5878656316,
        "fnum": 7,
        "pid": 96
    },
    {
        "x": 1.2684132774562117E7,
        "y": 2576488.6326462976,
        "fnum": 7,
        "pid": 97
    },
    {
        "x": 1.2684132002100196E7,
        "y": 2576488.5958046867,
        "fnum": 7,
        "pid": 98
    },
    {
        "x": 1.2684131271827295E7,
        "y": 2576488.6321175103,
        "fnum": 7,
        "pid": 99
    },
    {
        "x": 1.2684130491209356E7,
        "y": 2576488.554901401,
        "fnum": 7,
        "pid": 100
    },
    {
        "x": 1.2684129793176165E7,
        "y": 2576488.5092407595,
        "fnum": 7,
        "pid": 101
    },
    {
        "x": 1.2684129392833356E7,
        "y": 2576488.0062794434,
        "fnum": 7,
        "pid": 102
    },
    {
        "x": 0.0,
        "y": 0.0,
        "fnum": 0,
        "pid": 103
    },
    {
        "x": 1.268413003028737E7,
        "y": 2576487.772653947,
        "fnum": 7,
        "pid": 104
    },
    {
        "x": 1.268413027097491E7,
        "y": 2576487.169610335,
        "fnum": 7,
        "pid": 105
    },
    {
        "x": 1.2684129724889774E7,
        "y": 2576486.1321297833,
        "fnum": 7,
        "pid": 106
    },
    {
        "x": 1.2684129165098557E7,
        "y": 2576485.804538645,
        "fnum": 7,
        "pid": 107
    },
    {
        "x": 1.2684129448661543E7,
        "y": 2576485.045628057,
        "fnum": 7,
        "pid": 108
    },
    {
        "x": 1.2684128669428198E7,
        "y": 2576485.186447494,
        "fnum": 7,
        "pid": 109
    },
    {
        "x": 1.2684129170618579E7,
        "y": 2576484.6804691437,
        "fnum": 7,
        "pid": 110
    },
    {
        "x": 1.2684128821109902E7,
        "y": 2576484.0647828304,
        "fnum": 7,
        "pid": 111
    },
    {
        "x": 1.2684128471423883E7,
        "y": 2576484.200313893,
        "fnum": 7,
        "pid": 112
    },
    {
        "x": 1.2684128533036897E7,
        "y": 2576483.5842913766,
        "fnum": 7,
        "pid": 113
    },
    {
        "x": 1.268412784017548E7,
        "y": 2576483.0693579405,
        "fnum": 7,
        "pid": 114
    },
    {
        "x": 1.2684127321881037E7,
        "y": 2576482.50275833,
        "fnum": 7,
        "pid": 115
    },
    {
        "x": 1.2684128632878637E7,
        "y": 2576484.035800035,
        "fnum": 7,
        "pid": 116
    },
    {
        "x": 0.0,
        "y": 0.0,
        "fnum": 0,
        "pid": 117
    },
    {
        "x": 1.2684129113673005E7,
        "y": 2576484.8333363147,
        "fnum": 7,
        "pid": 118
    },
    {
        "x": 1.2684128039020833E7,
        "y": 2576484.1637761523,
        "fnum": 7,
        "pid": 119
    },
    {
        "x": 1.2684128430203214E7,
        "y": 2576483.375500326,
        "fnum": 7,
        "pid": 120
    },
    {
        "x": 1.2684128796351232E7,
        "y": 2576484.0879748445,
        "fnum": 7,
        "pid": 121
    },
    {
        "x": 1.2684129291167079E7,
        "y": 2576481.61050456,
        "fnum": 7,
        "pid": 122
    },
    {
        "x": 1.2684129986671664E7,
        "y": 2576481.316118611,
        "fnum": 7,
        "pid": 123
    },
    {
        "x": 1.268413064521975E7,
        "y": 2576480.9792220797,
        "fnum": 7,
        "pid": 124
    },
    {
        "x": 1.2684133403440572E7,
        "y": 2576480.814339808,
        "fnum": 7,
        "pid": 125
    },
    {
        "x": 1.2684134306983842E7,
        "y": 2576481.181135659,
        "fnum": 7,
        "pid": 126
    },
    {
        "x": 1.2684135103657916E7,
        "y": 2576481.1882492728,
        "fnum": 7,
        "pid": 127
    },
    {
        "x": 1.2684135926158514E7,
        "y": 2576481.4254461685,
        "fnum": 7,
        "pid": 128
    },
    {
        "x": 1.2684136722382648E7,
        "y": 2576481.233909627,
        "fnum": 7,
        "pid": 129
    },
    {
        "x": 1.2684137613046609E7,
        "y": 2576481.118132629,
        "fnum": 7,
        "pid": 130
    },
    {
        "x": 1.2684138304564811E7,
        "y": 2576481.012679183,
        "fnum": 7,
        "pid": 131
    },
    {
        "x": 1.2684138557931626E7,
        "y": 2576481.059865003,
        "fnum": 7,
        "pid": 132
    },
    {
        "x": 1.2684139318057513E7,
        "y": 2576480.9530456285,
        "fnum": 7,
        "pid": 133
    },
    {
        "x": 1.2684135922760405E7,
        "y": 2576482.59291085,
        "fnum": 7,
        "pid": 134
    },
    {
        "x": 1.2684136502934285E7,
        "y": 2576482.7894499963,
        "fnum": 7,
        "pid": 135
    },
    {
        "x": 1.2684136341397727E7,
        "y": 2576482.8129162444,
        "fnum": 7,
        "pid": 136
    },
    {
        "x": 1.2684136674867084E7,
        "y": 2576482.8941564895,
        "fnum": 7,
        "pid": 137
    },
    {
        "x": 0.0,
        "y": 0.0,
        "fnum": 0,
        "pid": 138
    },
    {
        "x": 1.268413840450228E7,
        "y": 2576481.519039877,
        "fnum": 7,
        "pid": 139
    },
    {
        "x": 1.2684139550630573E7,
        "y": 2576481.431647356,
        "fnum": 7,
        "pid": 140
    },
    {
        "x": 1.2684138944920419E7,
        "y": 2576480.987227729,
        "fnum": 7,
        "pid": 141
    },
    {
        "x": 1.2684141218378901E7,
        "y": 2576481.08711736,
        "fnum": 7,
        "pid": 142
    },
    {
        "x": 1.2684141992095398E7,
        "y": 2576479.8678904725,
        "fnum": 7,
        "pid": 143
    },
    {
        "x": 1.2684142189938497E7,
        "y": 2576479.2088399446,
        "fnum": 7,
        "pid": 144
    },
    {
        "x": 0.0,
        "y": 0.0,
        "fnum": 0,
        "pid": 145
    },
    {
        "x": 1.2684142357949698E7,
        "y": 2576479.274713992,
        "fnum": 7,
        "pid": 146
    },
    {
        "x": 1.2684142332224233E7,
        "y": 2576479.2875823383,
        "fnum": 7,
        "pid": 147
    },
    {
        "x": 1.2684142324129678E7,
        "y": 2576479.8190237028,
        "fnum": 7,
        "pid": 148
    },
    {
        "x": 1.2684143795469524E7,
        "y": 2576477.2529528616,
        "fnum": 7,
        "pid": 149
    },
    {
        "x": 1.268414438713523E7,
        "y": 2576477.062689869,
        "fnum": 7,
        "pid": 150
    },
    {
        "x": 1.268414476266893E7,
        "y": 2576477.157985695,
        "fnum": 7,
        "pid": 151
    },
    {
        "x": 1.2684145569684856E7,
        "y": 2576477.119925529,
        "fnum": 7,
        "pid": 152
    },
    {
        "x": 1.268414600970398E7,
        "y": 2576477.123578455,
        "fnum": 7,
        "pid": 153
    },
    {
        "x": 1.2684146719693072E7,
        "y": 2576477.1309993705,
        "fnum": 7,
        "pid": 154
    },
    {
        "x": 1.2684147018258747E7,
        "y": 2576477.1732903537,
        "fnum": 7,
        "pid": 155
    },
    {
        "x": 1.2684147843871655E7,
        "y": 2576477.0899117533,
        "fnum": 7,
        "pid": 156
    },
    {
        "x": 1.268414864358309E7,
        "y": 2576477.2358960165,
        "fnum": 7,
        "pid": 157
    },
    {
        "x": 1.2684149571420686E7,
        "y": 2576477.084592675,
        "fnum": 7,
        "pid": 158
    },
    {
        "x": 1.2684150257633884E7,
        "y": 2576477.213090658,
        "fnum": 7,
        "pid": 159
    },
    {
        "x": 0.0,
        "y": 0.0,
        "fnum": 0,
        "pid": 160
    }
]
