# Supplementary material for: Mobile augmented reality based indoor map for improving geo-visualization
Source: PeerJ Comput Sci. 2021 Sep 2;7:e704. doi: 10.7717/peerj-cs.704 (PMC8444080; doi:10.7717/peerj-cs.704)
Supplement: Supplemental Information 3 [file peerj-cs-07-704-s003.zip › point-lists/route-3/pf-1205-125716.json]

[
    {
        "x": 1.268412560740652E7,
        "y": 2576514.4206834226,
        "fnum": 7,
        "pid": 0
    },
    {
        "x": 1.2684126191176435E7,
        "y": 2576515.1137508787,
        "fnum": 7,
        "pid": 1
    },
    {
        "x": 1.2684126846095195E7,
        "y": 2576515.1313918754,
        "fnum": 7,
        "pid": 2
    },
    {
        "x": 1.268412769565356E7,
        "y": 2576515.3187793377,
        "fnum": 7,
        "pid": 3
    },
    {
        "x": 1.2684128301011989E7,
        "y": 2576515.334018701,
        "fnum": 7,
        "pid": 4
    },
    {
        "x": 1.2684129174660709E7,
        "y": 2576515.406931294,
        "fnum": 7,
        "pid": 5
    },
    {
        "x": 1.2684129925876351E7,
        "y": 2576515.3201418947,
        "fnum": 7,
        "pid": 6
    },
    {
        "x": 1.2684130946246784E7,
        "y": 2576515.2928285305,
        "fnum": 7,
        "pid": 7
    },
    {
        "x": 1.2684131793338671E7,
        "y": 2576515.349344345,
        "fnum": 7,
        "pid": 8
    },
    {
        "x": 1.2684131560745463E7,
        "y": 2576515.16650983,
        "fnum": 7,
        "pid": 9
    },
    {
        "x": 1.2684132441894032E7,
        "y": 2576515.1664499273,
        "fnum": 7,
        "pid": 10
    },
    {
        "x": 1.268413131157689E7,
        "y": 2576515.3023556895,
        "fnum": 7,
        "pid": 11
    },
    {
        "x": 1.2684132132962834E7,
        "y": 2576515.3433932466,
        "fnum": 7,
        "pid": 12
    },
    {
        "x": 1.2684132386317458E7,
        "y": 2576515.244240006,
        "fnum": 7,
        "pid": 13
    },
    {
        "x": 1.2684133345622424E7,
        "y": 2576515.114991156,
        "fnum": 7,
        "pid": 14
    },
    {
        "x": 1.2684134224740466E7,
        "y": 2576515.390542221,
        "fnum": 7,
        "pid": 15
    },
    {
        "x": 1.2684134481349498E7,
        "y": 2576515.156913226,
        "fnum": 7,
        "pid": 16
    },
    {
        "x": 1.2684135350724624E7,
        "y": 2576515.428879294,
        "fnum": 7,
        "pid": 17
    },
    {
        "x": 1.2684136860946748E7,
        "y": 2576515.102847762,
        "fnum": 7,
        "pid": 18
    },
    {
        "x": 1.2684137754519165E7,
        "y": 2576515.395124563,
        "fnum": 7,
        "pid": 19
    },
    {
        "x": 1.2684138108659647E7,
        "y": 2576515.049980527,
        "fnum": 7,
        "pid": 20
    },
    {
        "x": 1.2684138950969018E7,
        "y": 2576515.348837903,
        "fnum": 7,
        "pid": 21
    },
    {
        "x": 1.2684138799321203E7,
        "y": 2576515.128848134,
        "fnum": 7,
        "pid": 22
    },
    {
        "x": 1.2684138898654168E7,
        "y": 2576515.213388123,
        "fnum": 7,
        "pid": 23
    },
    {
        "x": 1.2684139769511715E7,
        "y": 2576515.317630024,
        "fnum": 7,
        "pid": 24
    },
    {
        "x": 1.2684140682658648E7,
        "y": 2576515.1125302166,
        "fnum": 7,
        "pid": 25
    },
    {
        "x": 1.2684141519556865E7,
        "y": 2576515.3157667792,
        "fnum": 7,
        "pid": 26
    },
    {
        "x": 1.2684142555473987E7,
        "y": 2576514.808909409,
        "fnum": 7,
        "pid": 27
    },
    {
        "x": 1.2684143055300662E7,
        "y": 2576514.8724242146,
        "fnum": 7,
        "pid": 28
    },
    {
        "x": 0.0,
        "y": 0.0,
        "fnum": 0,
        "pid": 29
    },
    {
        "x": 1.2684142670899684E7,
        "y": 2576514.783083022,
        "fnum": 7,
        "pid": 30
    },
    {
        "x": 1.26841447264202E7,
        "y": 2576514.2447737223,
        "fnum": 7,
        "pid": 31
    },
    {
        "x": 1.2684144835879413E7,
        "y": 2576513.8954277043,
        "fnum": 7,
        "pid": 32
    },
    {
        "x": 1.268414583843884E7,
        "y": 2576513.7871135473,
        "fnum": 7,
        "pid": 33
    },
    {
        "x": 1.2684145318209179E7,
        "y": 2576513.2789505804,
        "fnum": 7,
        "pid": 34
    },
    {
        "x": 1.2684144983577289E7,
        "y": 2576514.5278250133,
        "fnum": 7,
        "pid": 35
    },
    {
        "x": 1.2684145247971268E7,
        "y": 2576513.394196341,
        "fnum": 7,
        "pid": 36
    },
    {
        "x": 1.268414528035665E7,
        "y": 2576512.517456103,
        "fnum": 7,
        "pid": 37
    },
    {
        "x": 1.268414535086149E7,
        "y": 2576512.3527015536,
        "fnum": 7,
        "pid": 38
    },
    {
        "x": 1.2684145410183089E7,
        "y": 2576511.458900755,
        "fnum": 7,
        "pid": 39
    },
    {
        "x": 1.2684145518550757E7,
        "y": 2576510.5060684313,
        "fnum": 7,
        "pid": 40
    },
    {
        "x": 1.26841455058191E7,
        "y": 2576509.6774440077,
        "fnum": 7,
        "pid": 41
    },
    {
        "x": 1.26841454544064E7,
        "y": 2576508.1994917407,
        "fnum": 7,
        "pid": 42
    },
    {
        "x": 1.268414550040335E7,
        "y": 2576507.3249972607,
        "fnum": 7,
        "pid": 43
    },
    {
        "x": 1.2684145466391807E7,
        "y": 2576506.1173258624,
        "fnum": 7,
        "pid": 44
    },
    {
        "x": 1.2684145433769232E7,
        "y": 2576504.12522542,
        "fnum": 7,
        "pid": 45
    },
    {
        "x": 1.268414559906835E7,
        "y": 2576503.143467253,
        "fnum": 7,
        "pid": 46
    },
    {
        "x": 1.2684145439201962E7,
        "y": 2576503.8959483053,
        "fnum": 7,
        "pid": 47
    },
    {
        "x": 1.2684145650478601E7,
        "y": 2576503.0439629583,
        "fnum": 7,
        "pid": 48
    },
    {
        "x": 1.2684145386681266E7,
        "y": 2576504.7177716126,
        "fnum": 7,
        "pid": 49
    },
    {
        "x": 1.268414557194126E7,
        "y": 2576503.9063817156,
        "fnum": 7,
        "pid": 50
    },
    {
        "x": 1.2684145442917183E7,
        "y": 2576504.0521018463,
        "fnum": 7,
        "pid": 51
    },
    {
        "x": 1.2684145623207014E7,
        "y": 2576503.248066944,
        "fnum": 7,
        "pid": 52
    },
    {
        "x": 1.268414542706666E7,
        "y": 2576502.417278691,
        "fnum": 7,
        "pid": 53
    },
    {
        "x": 1.2684145607787153E7,
        "y": 2576501.5807838817,
        "fnum": 7,
        "pid": 54
    },
    {
        "x": 1.2684145422750054E7,
        "y": 2576501.37970751,
        "fnum": 7,
        "pid": 55
    },
    {
        "x": 1.2684145618577758E7,
        "y": 2576500.5186805394,
        "fnum": 7,
        "pid": 56
    },
    {
        "x": 1.2684145394850442E7,
        "y": 2576500.4356323443,
        "fnum": 7,
        "pid": 57
    },
    {
        "x": 1.2684145467823721E7,
        "y": 2576498.369886813,
        "fnum": 7,
        "pid": 58
    },
    {
        "x": 1.2684145572126992E7,
        "y": 2576497.4995567338,
        "fnum": 7,
        "pid": 59
    },
    {
        "x": 1.2684145475252138E7,
        "y": 2576496.9814629676,
        "fnum": 7,
        "pid": 60
    },
    {
        "x": 1.268414546600568E7,
        "y": 2576496.1674490767,
        "fnum": 7,
        "pid": 61
    },
    {
        "x": 1.268414544279053E7,
        "y": 2576496.448740653,
        "fnum": 7,
        "pid": 62
    },
    {
        "x": 1.2684145458365485E7,
        "y": 2576495.6229540827,
        "fnum": 7,
        "pid": 63
    },
    {
        "x": 1.2684145427032107E7,
        "y": 2576495.3580817254,
        "fnum": 7,
        "pid": 64
    },
    {
        "x": 1.268414519994098E7,
        "y": 2576492.861922281,
        "fnum": 7,
        "pid": 65
    },
    {
        "x": 1.2684145520663256E7,
        "y": 2576492.0685392083,
        "fnum": 7,
        "pid": 66
    },
    {
        "x": 1.268414498604258E7,
        "y": 2576490.4043456158,
        "fnum": 7,
        "pid": 67
    },
    {
        "x": 1.2684145388031455E7,
        "y": 2576489.898063999,
        "fnum": 7,
        "pid": 68
    },
    {
        "x": 0.0,
        "y": 0.0,
        "fnum": 0,
        "pid": 69
    },
    {
        "x": 1.268414392854262E7,
        "y": 2576489.0050548,
        "fnum": 7,
        "pid": 70
    },
    {
        "x": 1.2684143497884803E7,
        "y": 2576489.6671672137,
        "fnum": 7,
        "pid": 71
    },
    {
        "x": 1.268414259861307E7,
        "y": 2576489.4641471296,
        "fnum": 7,
        "pid": 72
    },
    {
        "x": 1.2684142728253765E7,
        "y": 2576489.0134317935,
        "fnum": 7,
        "pid": 73
    },
    {
        "x": 1.2684141968309652E7,
        "y": 2576488.5837998693,
        "fnum": 7,
        "pid": 74
    },
    {
        "x": 1.2684143248297257E7,
        "y": 2576488.9146522223,
        "fnum": 7,
        "pid": 75
    },
    {
        "x": 1.2684142476949407E7,
        "y": 2576488.6414802363,
        "fnum": 7,
        "pid": 76
    },
    {
        "x": 1.2684143217979927E7,
        "y": 2576488.7701327745,
        "fnum": 7,
        "pid": 77
    },
    {
        "x": 1.2684142548651762E7,
        "y": 2576488.793370276,
        "fnum": 7,
        "pid": 78
    },
    {
        "x": 1.268414173319733E7,
        "y": 2576488.6315135662,
        "fnum": 7,
        "pid": 79
    },
    {
        "x": 1.2684140518882113E7,
        "y": 2576488.7831259854,
        "fnum": 7,
        "pid": 80
    },
    {
        "x": 1.2684139651343295E7,
        "y": 2576488.6464832365,
        "fnum": 7,
        "pid": 81
    },
    {
        "x": 1.2684138404438922E7,
        "y": 2576488.6765372586,
        "fnum": 7,
        "pid": 82
    },
    {
        "x": 1.2684137579641363E7,
        "y": 2576488.5933556193,
        "fnum": 7,
        "pid": 83
    },
    {
        "x": 1.2684136641459323E7,
        "y": 2576488.592378112,
        "fnum": 7,
        "pid": 84
    },
    {
        "x": 1.2684135759060752E7,
        "y": 2576488.5330343135,
        "fnum": 7,
        "pid": 85
    },
    {
        "x": 1.2684134938625319E7,
        "y": 2576488.546619822,
        "fnum": 7,
        "pid": 86
    },
    {
        "x": 1.2684134157660866E7,
        "y": 2576488.5303442036,
        "fnum": 7,
        "pid": 87
    },
    {
        "x": 1.2684133381008532E7,
        "y": 2576488.5996141457,
        "fnum": 7,
        "pid": 88
    },
    {
        "x": 1.268413300324149E7,
        "y": 2576488.5560762654,
        "fnum": 7,
        "pid": 89
    },
    {
        "x": 1.2684132257823342E7,
        "y": 2576488.613955136,
        "fnum": 7,
        "pid": 90
    },
    {
        "x": 1.2684132261396438E7,
        "y": 2576488.598742447,
        "fnum": 7,
        "pid": 91
    },
    {
        "x": 1.2684131443240844E7,
        "y": 2576488.624871724,
        "fnum": 7,
        "pid": 92
    },
    {
        "x": 1.2684130922071874E7,
        "y": 2576488.5060158237,
        "fnum": 7,
        "pid": 93
    },
    {
        "x": 1.2684130305771219E7,
        "y": 2576487.9429294695,
        "fnum": 7,
        "pid": 94
    },
    {
        "x": 0.0,
        "y": 0.0,
        "fnum": 0,
        "pid": 95
    },
    {
        "x": 1.2684131366854854E7,
        "y": 2576488.570792104,
        "fnum": 7,
        "pid": 96
    },
    {
        "x": 1.2684129727313085E7,
        "y": 2576487.774294374,
        "fnum": 7,
        "pid": 97
    },
    {
        "x": 1.268412964555524E7,
        "y": 2576486.982634803,
        "fnum": 7,
        "pid": 98
    },
    {
        "x": 1.2684129211026799E7,
        "y": 2576485.603597352,
        "fnum": 7,
        "pid": 99
    },
    {
        "x": 1.2684129408047954E7,
        "y": 2576484.7648901325,
        "fnum": 7,
        "pid": 100
    },
    {
        "x": 1.2684129026343074E7,
        "y": 2576485.37867251,
        "fnum": 7,
        "pid": 101
    },
    {
        "x": 1.268412892860896E7,
        "y": 2576485.3473430723,
        "fnum": 7,
        "pid": 102
    },
    {
        "x": 1.2684129232733445E7,
        "y": 2576484.5798820388,
        "fnum": 7,
        "pid": 103
    },
    {
        "x": 1.2684129084968185E7,
        "y": 2576484.334196451,
        "fnum": 7,
        "pid": 104
    },
    {
        "x": 1.268412904501384E7,
        "y": 2576483.5826633824,
        "fnum": 7,
        "pid": 105
    },
    {
        "x": 1.2684129280802093E7,
        "y": 2576483.3434193204,
        "fnum": 7,
        "pid": 106
    },
    {
        "x": 1.2684129283634185E7,
        "y": 2576483.221594677,
        "fnum": 7,
        "pid": 107
    },
    {
        "x": 0.0,
        "y": 0.0,
        "fnum": 0,
        "pid": 108
    },
    {
        "x": 1.2684129419641256E7,
        "y": 2576482.7488544565,
        "fnum": 7,
        "pid": 109
    },
    {
        "x": 1.2684129812224135E7,
        "y": 2576482.5594594437,
        "fnum": 7,
        "pid": 110
    },
    {
        "x": 1.268412960564408E7,
        "y": 2576481.019514126,
        "fnum": 7,
        "pid": 111
    },
    {
        "x": 1.268413185221982E7,
        "y": 2576480.805377528,
        "fnum": 7,
        "pid": 112
    },
    {
        "x": 1.2684132873607283E7,
        "y": 2576481.0016411534,
        "fnum": 7,
        "pid": 113
    },
    {
        "x": 1.268413337930314E7,
        "y": 2576480.8686426873,
        "fnum": 7,
        "pid": 114
    },
    {
        "x": 1.2684134195424529E7,
        "y": 2576481.0969076306,
        "fnum": 7,
        "pid": 115
    },
    {
        "x": 1.2684134395366468E7,
        "y": 2576480.829446678,
        "fnum": 7,
        "pid": 116
    },
    {
        "x": 1.2684135271830466E7,
        "y": 2576481.1528870403,
        "fnum": 7,
        "pid": 117
    },
    {
        "x": 1.2684134772100233E7,
        "y": 2576481.0374472514,
        "fnum": 7,
        "pid": 118
    },
    {
        "x": 1.2684135682730203E7,
        "y": 2576480.9602443636,
        "fnum": 7,
        "pid": 119
    },
    {
        "x": 1.2684135490120124E7,
        "y": 2576481.0719490615,
        "fnum": 7,
        "pid": 120
    },
    {
        "x": 1.2684136404441606E7,
        "y": 2576481.0042671463,
        "fnum": 7,
        "pid": 121
    },
    {
        "x": 1.268413595271479E7,
        "y": 2576481.307435793,
        "fnum": 7,
        "pid": 122
    },
    {
        "x": 1.2684136780696617E7,
        "y": 2576481.0524236667,
        "fnum": 7,
        "pid": 123
    },
    {
        "x": 1.2684136618557366E7,
        "y": 2576481.041190343,
        "fnum": 7,
        "pid": 124
    },
    {
        "x": 1.2684137468096409E7,
        "y": 2576480.916259223,
        "fnum": 7,
        "pid": 125
    },
    {
        "x": 1.2684138045620251E7,
        "y": 2576481.0678653484,
        "fnum": 7,
        "pid": 126
    },
    {
        "x": 1.2684138705714941E7,
        "y": 2576480.701808391,
        "fnum": 7,
        "pid": 127
    },
    {
        "x": 0.0,
        "y": 0.0,
        "fnum": 0,
        "pid": 128
    },
    {
        "x": 1.2684138863885507E7,
        "y": 2576481.4715336403,
        "fnum": 7,
        "pid": 129
    },
    {
        "x": 1.26841394298888E7,
        "y": 2576481.0361926164,
        "fnum": 7,
        "pid": 130
    },
    {
        "x": 1.2684138903535552E7,
        "y": 2576480.9518956374,
        "fnum": 7,
        "pid": 131
    },
    {
        "x": 1.2684141033462798E7,
        "y": 2576481.0047198883,
        "fnum": 7,
        "pid": 132
    },
    {
        "x": 1.2684141441890858E7,
        "y": 2576480.4098838014,
        "fnum": 7,
        "pid": 133
    },
    {
        "x": 0.0,
        "y": 0.0,
        "fnum": 0,
        "pid": 134
    },
    {
        "x": 1.2684142153209783E7,
        "y": 2576480.3064915407,
        "fnum": 7,
        "pid": 135
    },
    {
        "x": 1.2684142280044656E7,
        "y": 2576479.7711783014,
        "fnum": 7,
        "pid": 136
    },
    {
        "x": 1.2684141668229165E7,
        "y": 2576478.727106083,
        "fnum": 7,
        "pid": 137
    },
    {
        "x": 1.2684142748777028E7,
        "y": 2576477.325164869,
        "fnum": 7,
        "pid": 138
    },
    {
        "x": 1.2684143495080814E7,
        "y": 2576476.9663689677,
        "fnum": 7,
        "pid": 139
    },
    {
        "x": 1.2684144535832709E7,
        "y": 2576476.989010522,
        "fnum": 7,
        "pid": 140
    },
    {
        "x": 1.2684146199733725E7,
        "y": 2576476.913418606,
        "fnum": 7,
        "pid": 141
    },
    {
        "x": 1.268414725175863E7,
        "y": 2576477.12432135,
        "fnum": 7,
        "pid": 142
    },
    {
        "x": 1.268414709858748E7,
        "y": 2576476.892682515,
        "fnum": 7,
        "pid": 143
    },
    {
        "x": 1.2684147930794049E7,
        "y": 2576477.174213926,
        "fnum": 7,
        "pid": 144
    },
    {
        "x": 1.2684147919219317E7,
        "y": 2576477.056642476,
        "fnum": 7,
        "pid": 145
    },
    {
        "x": 1.2684148655620243E7,
        "y": 2576477.2240833337,
        "fnum": 7,
        "pid": 146
    },
    {
        "x": 1.2684149707245711E7,
        "y": 2576477.0268190717,
        "fnum": 7,
        "pid": 147
    },
    {
        "x": 0.0,
        "y": 0.0,
        "fnum": 0,
        "pid": 148
    }
]
