# Supplementary material for: Mobile augmented reality based indoor map for improving geo-visualization
Source: PeerJ Comput Sci. 2021 Sep 2;7:e704. doi: 10.7717/peerj-cs.704 (PMC8444080; doi:10.7717/peerj-cs.704)
Supplement: Supplemental Information 3 [file peerj-cs-07-704-s003.zip › point-lists/route-3/pf-1205-130033.json]

[
    {
        "x": 1.268412461739259E7,
        "y": 2576515.2912851945,
        "fnum": 7,
        "pid": 0
    },
    {
        "x": 1.2684126531986106E7,
        "y": 2576515.3459370197,
        "fnum": 7,
        "pid": 1
    },
    {
        "x": 1.2684127334392775E7,
        "y": 2576515.377298266,
        "fnum": 7,
        "pid": 2
    },
    {
        "x": 1.2684127867487956E7,
        "y": 2576515.304328859,
        "fnum": 7,
        "pid": 3
    },
    {
        "x": 1.2684128697994081E7,
        "y": 2576515.3023339687,
        "fnum": 7,
        "pid": 4
    },
    {
        "x": 1.2684128586399402E7,
        "y": 2576515.2161587025,
        "fnum": 7,
        "pid": 5
    },
    {
        "x": 1.268412941092445E7,
        "y": 2576515.3489650614,
        "fnum": 7,
        "pid": 6
    },
    {
        "x": 1.268412917838738E7,
        "y": 2576515.2936108424,
        "fnum": 7,
        "pid": 7
    },
    {
        "x": 1.2684129999566507E7,
        "y": 2576515.267377565,
        "fnum": 7,
        "pid": 8
    },
    {
        "x": 1.2684130842252932E7,
        "y": 2576515.3840447646,
        "fnum": 7,
        "pid": 9
    },
    {
        "x": 1.2684131645521322E7,
        "y": 2576515.3571013035,
        "fnum": 7,
        "pid": 10
    },
    {
        "x": 1.2684132505268874E7,
        "y": 2576515.4001602903,
        "fnum": 7,
        "pid": 11
    },
    {
        "x": 1.2684132656077236E7,
        "y": 2576515.28400684,
        "fnum": 7,
        "pid": 12
    },
    {
        "x": 1.2684133244024353E7,
        "y": 2576515.261133116,
        "fnum": 7,
        "pid": 13
    },
    {
        "x": 1.2684133548979172E7,
        "y": 2576515.286433796,
        "fnum": 7,
        "pid": 14
    },
    {
        "x": 1.2684134379432496E7,
        "y": 2576515.318498426,
        "fnum": 7,
        "pid": 15
    },
    {
        "x": 1.2684134966363395E7,
        "y": 2576515.2780707353,
        "fnum": 7,
        "pid": 16
    },
    {
        "x": 1.2684135759384563E7,
        "y": 2576515.317575101,
        "fnum": 7,
        "pid": 17
    },
    {
        "x": 1.2684137568070332E7,
        "y": 2576515.2717196634,
        "fnum": 7,
        "pid": 18
    },
    {
        "x": 1.2684138403352698E7,
        "y": 2576515.3767553116,
        "fnum": 7,
        "pid": 19
    },
    {
        "x": 1.2684139192020498E7,
        "y": 2576515.3024413725,
        "fnum": 7,
        "pid": 20
    },
    {
        "x": 1.2684140047756063E7,
        "y": 2576515.3029997367,
        "fnum": 7,
        "pid": 21
    },
    {
        "x": 1.2684138856515732E7,
        "y": 2576515.202002673,
        "fnum": 7,
        "pid": 22
    },
    {
        "x": 1.2684139465306025E7,
        "y": 2576515.102488226,
        "fnum": 7,
        "pid": 23
    },
    {
        "x": 1.268414031810482E7,
        "y": 2576515.3421202824,
        "fnum": 7,
        "pid": 24
    },
    {
        "x": 1.2684142041122021E7,
        "y": 2576515.0604488603,
        "fnum": 7,
        "pid": 25
    },
    {
        "x": 1.2684142797369255E7,
        "y": 2576515.391521588,
        "fnum": 7,
        "pid": 26
    },
    {
        "x": 1.2684143911223928E7,
        "y": 2576514.5543301906,
        "fnum": 7,
        "pid": 27
    },
    {
        "x": 0.0,
        "y": 0.0,
        "fnum": 0,
        "pid": 28
    },
    {
        "x": 1.2684144565977119E7,
        "y": 2576514.2963264976,
        "fnum": 7,
        "pid": 29
    },
    {
        "x": 1.2684144689298764E7,
        "y": 2576513.640177987,
        "fnum": 7,
        "pid": 30
    },
    {
        "x": 1.2684145246080922E7,
        "y": 2576512.9530134792,
        "fnum": 7,
        "pid": 31
    },
    {
        "x": 1.2684145180578005E7,
        "y": 2576512.281193564,
        "fnum": 7,
        "pid": 32
    },
    {
        "x": 1.2684145371476384E7,
        "y": 2576511.75082295,
        "fnum": 7,
        "pid": 33
    },
    {
        "x": 1.2684145496053103E7,
        "y": 2576510.89317561,
        "fnum": 7,
        "pid": 34
    },
    {
        "x": 1.2684145355501028E7,
        "y": 2576512.4982625986,
        "fnum": 7,
        "pid": 35
    },
    {
        "x": 1.2684145444859557E7,
        "y": 2576511.834649227,
        "fnum": 7,
        "pid": 36
    },
    {
        "x": 1.2684145545455534E7,
        "y": 2576510.9562443974,
        "fnum": 7,
        "pid": 37
    },
    {
        "x": 1.2684145478136644E7,
        "y": 2576510.6765208347,
        "fnum": 7,
        "pid": 38
    },
    {
        "x": 1.2684145600829229E7,
        "y": 2576509.8916894356,
        "fnum": 7,
        "pid": 39
    },
    {
        "x": 1.2684145484912617E7,
        "y": 2576509.3707335866,
        "fnum": 7,
        "pid": 40
    },
    {
        "x": 1.2684145550555993E7,
        "y": 2576508.556122053,
        "fnum": 7,
        "pid": 41
    },
    {
        "x": 1.2684145468170043E7,
        "y": 2576507.4780308856,
        "fnum": 7,
        "pid": 42
    },
    {
        "x": 1.2684145562129647E7,
        "y": 2576506.6358856936,
        "fnum": 7,
        "pid": 43
    },
    {
        "x": 1.2684145486374171E7,
        "y": 2576505.6283236695,
        "fnum": 7,
        "pid": 44
    },
    {
        "x": 1.2684145602199478E7,
        "y": 2576504.775404809,
        "fnum": 7,
        "pid": 45
    },
    {
        "x": 1.2684145415766725E7,
        "y": 2576505.3856937797,
        "fnum": 7,
        "pid": 46
    },
    {
        "x": 1.2684145629698912E7,
        "y": 2576504.5927446214,
        "fnum": 7,
        "pid": 47
    },
    {
        "x": 1.2684145465714443E7,
        "y": 2576505.337894789,
        "fnum": 7,
        "pid": 48
    },
    {
        "x": 1.2684145613061141E7,
        "y": 2576504.458167214,
        "fnum": 7,
        "pid": 49
    },
    {
        "x": 1.2684145431140292E7,
        "y": 2576505.0149716036,
        "fnum": 7,
        "pid": 50
    },
    {
        "x": 1.2684145567383258E7,
        "y": 2576504.081894818,
        "fnum": 7,
        "pid": 51
    },
    {
        "x": 1.2684145469042635E7,
        "y": 2576504.4586200793,
        "fnum": 7,
        "pid": 52
    },
    {
        "x": 1.2684145583328266E7,
        "y": 2576503.577709393,
        "fnum": 7,
        "pid": 53
    },
    {
        "x": 1.2684145490223795E7,
        "y": 2576502.967802529,
        "fnum": 7,
        "pid": 54
    },
    {
        "x": 1.268414560718472E7,
        "y": 2576502.117537713,
        "fnum": 7,
        "pid": 55
    },
    {
        "x": 1.2684145474558715E7,
        "y": 2576501.746631255,
        "fnum": 7,
        "pid": 56
    },
    {
        "x": 1.2684145568671744E7,
        "y": 2576500.864408166,
        "fnum": 7,
        "pid": 57
    },
    {
        "x": 1.2684145430202847E7,
        "y": 2576500.8496007337,
        "fnum": 7,
        "pid": 58
    },
    {
        "x": 1.2684145611842906E7,
        "y": 2576499.984565698,
        "fnum": 7,
        "pid": 59
    },
    {
        "x": 1.268414544577722E7,
        "y": 2576499.1772713885,
        "fnum": 7,
        "pid": 60
    },
    {
        "x": 1.2684145445861917E7,
        "y": 2576497.2572657857,
        "fnum": 7,
        "pid": 61
    },
    {
        "x": 1.2684145545330724E7,
        "y": 2576496.4055683166,
        "fnum": 7,
        "pid": 62
    },
    {
        "x": 1.2684145448563784E7,
        "y": 2576495.744876773,
        "fnum": 7,
        "pid": 63
    },
    {
        "x": 1.2684145485986106E7,
        "y": 2576494.914623623,
        "fnum": 7,
        "pid": 64
    },
    {
        "x": 1.2684145408854913E7,
        "y": 2576494.012805903,
        "fnum": 7,
        "pid": 65
    },
    {
        "x": 1.2684145477437878E7,
        "y": 2576493.1828106563,
        "fnum": 7,
        "pid": 66
    },
    {
        "x": 1.2684145415415362E7,
        "y": 2576492.753035103,
        "fnum": 7,
        "pid": 67
    },
    {
        "x": 1.2684145435390903E7,
        "y": 2576491.8968842947,
        "fnum": 7,
        "pid": 68
    },
    {
        "x": 1.268414491922363E7,
        "y": 2576491.03847403,
        "fnum": 7,
        "pid": 69
    },
    {
        "x": 1.2684145457007047E7,
        "y": 2576490.5098861596,
        "fnum": 7,
        "pid": 70
    },
    {
        "x": 0.0,
        "y": 0.0,
        "fnum": 0,
        "pid": 71
    },
    {
        "x": 1.268414412042321E7,
        "y": 2576490.560275761,
        "fnum": 7,
        "pid": 72
    },
    {
        "x": 1.2684144911025453E7,
        "y": 2576490.503419339,
        "fnum": 7,
        "pid": 73
    },
    {
        "x": 1.268414542242953E7,
        "y": 2576491.254882681,
        "fnum": 7,
        "pid": 74
    },
    {
        "x": 1.2684144668882703E7,
        "y": 2576489.9752624026,
        "fnum": 7,
        "pid": 75
    },
    {
        "x": 1.2684143996572897E7,
        "y": 2576488.9031079123,
        "fnum": 7,
        "pid": 76
    },
    {
        "x": 1.2684144382089265E7,
        "y": 2576489.393051216,
        "fnum": 7,
        "pid": 77
    },
    {
        "x": 1.2684143760879168E7,
        "y": 2576488.938064653,
        "fnum": 7,
        "pid": 78
    },
    {
        "x": 1.2684143047090467E7,
        "y": 2576488.5982150775,
        "fnum": 7,
        "pid": 79
    },
    {
        "x": 1.2684142550304772E7,
        "y": 2576488.764681808,
        "fnum": 7,
        "pid": 80
    },
    {
        "x": 1.268414180192375E7,
        "y": 2576488.590359913,
        "fnum": 7,
        "pid": 81
    },
    {
        "x": 1.2684140982299255E7,
        "y": 2576488.496738855,
        "fnum": 7,
        "pid": 82
    },
    {
        "x": 1.268414011660187E7,
        "y": 2576488.5184976785,
        "fnum": 7,
        "pid": 83
    },
    {
        "x": 1.2684139317661135E7,
        "y": 2576488.51641324,
        "fnum": 7,
        "pid": 84
    },
    {
        "x": 1.2684138554303914E7,
        "y": 2576488.5712132463,
        "fnum": 7,
        "pid": 85
    },
    {
        "x": 1.2684137753014578E7,
        "y": 2576488.5610955246,
        "fnum": 7,
        "pid": 86
    },
    {
        "x": 1.268413683421924E7,
        "y": 2576488.5743738627,
        "fnum": 7,
        "pid": 87
    },
    {
        "x": 1.2684135963909622E7,
        "y": 2576488.6086627706,
        "fnum": 7,
        "pid": 88
    },
    {
        "x": 1.268413487425625E7,
        "y": 2576488.637594519,
        "fnum": 7,
        "pid": 89
    },
    {
        "x": 1.2684134006214688E7,
        "y": 2576488.61924726,
        "fnum": 7,
        "pid": 90
    },
    {
        "x": 1.2684133254448075E7,
        "y": 2576488.649844403,
        "fnum": 7,
        "pid": 91
    },
    {
        "x": 1.2684132422118431E7,
        "y": 2576488.5572633645,
        "fnum": 7,
        "pid": 92
    },
    {
        "x": 1.2684131952063363E7,
        "y": 2576489.085723306,
        "fnum": 7,
        "pid": 93
    },
    {
        "x": 1.2684131191115828E7,
        "y": 2576488.5860438165,
        "fnum": 7,
        "pid": 94
    },
    {
        "x": 1.2684131158191487E7,
        "y": 2576489.0213832855,
        "fnum": 7,
        "pid": 95
    },
    {
        "x": 1.2684130853335017E7,
        "y": 2576488.587713492,
        "fnum": 7,
        "pid": 96
    },
    {
        "x": 0.0,
        "y": 0.0,
        "fnum": 0,
        "pid": 97
    },
    {
        "x": 1.2684131281050848E7,
        "y": 2576488.696345143,
        "fnum": 7,
        "pid": 98
    },
    {
        "x": 1.2684131988339713E7,
        "y": 2576488.7545966017,
        "fnum": 7,
        "pid": 99
    },
    {
        "x": 1.2684129977283122E7,
        "y": 2576487.9083874966,
        "fnum": 7,
        "pid": 100
    },
    {
        "x": 1.2684129626015997E7,
        "y": 2576487.0137407114,
        "fnum": 7,
        "pid": 101
    },
    {
        "x": 1.2684129492032005E7,
        "y": 2576486.942009553,
        "fnum": 7,
        "pid": 102
    },
    {
        "x": 1.2684129047941769E7,
        "y": 2576485.666268329,
        "fnum": 7,
        "pid": 103
    },
    {
        "x": 1.2684129403188048E7,
        "y": 2576484.9220722253,
        "fnum": 7,
        "pid": 104
    },
    {
        "x": 1.2684128498086331E7,
        "y": 2576484.1856730655,
        "fnum": 7,
        "pid": 105
    },
    {
        "x": 1.2684128301227046E7,
        "y": 2576483.4829514874,
        "fnum": 7,
        "pid": 106
    },
    {
        "x": 1.2684128285570316E7,
        "y": 2576482.961573153,
        "fnum": 7,
        "pid": 107
    },
    {
        "x": 1.268412791630766E7,
        "y": 2576482.261132325,
        "fnum": 7,
        "pid": 108
    },
    {
        "x": 1.268412889188244E7,
        "y": 2576482.4886764325,
        "fnum": 7,
        "pid": 109
    },
    {
        "x": 0.0,
        "y": 0.0,
        "fnum": 0,
        "pid": 110
    },
    {
        "x": 1.2684129390463093E7,
        "y": 2576483.063993594,
        "fnum": 7,
        "pid": 111
    },
    {
        "x": 1.2684129581236223E7,
        "y": 2576483.875506961,
        "fnum": 7,
        "pid": 112
    },
    {
        "x": 1.268412941744535E7,
        "y": 2576482.164212191,
        "fnum": 7,
        "pid": 113
    },
    {
        "x": 1.268412995012596E7,
        "y": 2576482.3748428845,
        "fnum": 7,
        "pid": 114
    },
    {
        "x": 1.2684129918742478E7,
        "y": 2576481.0955075794,
        "fnum": 7,
        "pid": 115
    },
    {
        "x": 1.2684130738636263E7,
        "y": 2576480.998082837,
        "fnum": 7,
        "pid": 116
    },
    {
        "x": 1.2684130801224794E7,
        "y": 2576481.038832986,
        "fnum": 7,
        "pid": 117
    },
    {
        "x": 1.268413227781209E7,
        "y": 2576480.9429791803,
        "fnum": 7,
        "pid": 118
    },
    {
        "x": 1.2684133151369018E7,
        "y": 2576481.069229769,
        "fnum": 7,
        "pid": 119
    },
    {
        "x": 1.2684134271112004E7,
        "y": 2576480.8773183497,
        "fnum": 7,
        "pid": 120
    },
    {
        "x": 1.2684135164024875E7,
        "y": 2576481.0831261263,
        "fnum": 7,
        "pid": 121
    },
    {
        "x": 1.2684136072886916E7,
        "y": 2576481.105603349,
        "fnum": 7,
        "pid": 122
    },
    {
        "x": 1.2684136939733453E7,
        "y": 2576481.121509851,
        "fnum": 7,
        "pid": 123
    },
    {
        "x": 1.2684137140574386E7,
        "y": 2576481.2523829225,
        "fnum": 7,
        "pid": 124
    },
    {
        "x": 1.2684136653598715E7,
        "y": 2576481.0594411725,
        "fnum": 7,
        "pid": 125
    },
    {
        "x": 1.2684137522732288E7,
        "y": 2576480.8699613707,
        "fnum": 7,
        "pid": 126
    },
    {
        "x": 1.2684137156632947E7,
        "y": 2576481.019393167,
        "fnum": 7,
        "pid": 127
    },
    {
        "x": 1.2684138005540319E7,
        "y": 2576480.9799715728,
        "fnum": 7,
        "pid": 128
    },
    {
        "x": 1.2684138053074205E7,
        "y": 2576481.009557786,
        "fnum": 7,
        "pid": 129
    },
    {
        "x": 1.2684138922586268E7,
        "y": 2576480.9272121503,
        "fnum": 7,
        "pid": 130
    },
    {
        "x": 1.2684139568808183E7,
        "y": 2576480.8164389753,
        "fnum": 7,
        "pid": 131
    },
    {
        "x": 1.2684140036919408E7,
        "y": 2576480.456780047,
        "fnum": 7,
        "pid": 132
    },
    {
        "x": 0.0,
        "y": 0.0,
        "fnum": 0,
        "pid": 133
    },
    {
        "x": 1.2684140252211787E7,
        "y": 2576480.095632968,
        "fnum": 7,
        "pid": 134
    },
    {
        "x": 1.2684140236695975E7,
        "y": 2576480.8631519848,
        "fnum": 7,
        "pid": 135
    },
    {
        "x": 1.2684139439461727E7,
        "y": 2576480.9533484154,
        "fnum": 7,
        "pid": 136
    },
    {
        "x": 1.2684141283888131E7,
        "y": 2576480.5856221383,
        "fnum": 7,
        "pid": 137
    },
    {
        "x": 1.2684141722746566E7,
        "y": 2576479.903371817,
        "fnum": 7,
        "pid": 138
    },
    {
        "x": 1.2684142207126526E7,
        "y": 2576478.9359241063,
        "fnum": 7,
        "pid": 139
    },
    {
        "x": 0.0,
        "y": 0.0,
        "fnum": 0,
        "pid": 140
    },
    {
        "x": 1.2684142219653856E7,
        "y": 2576478.7923705145,
        "fnum": 7,
        "pid": 141
    },
    {
        "x": 1.2684141770213535E7,
        "y": 2576479.481863133,
        "fnum": 7,
        "pid": 142
    },
    {
        "x": 1.2684142948341431E7,
        "y": 2576477.214570664,
        "fnum": 7,
        "pid": 143
    },
    {
        "x": 1.2684143780048106E7,
        "y": 2576477.0666653905,
        "fnum": 7,
        "pid": 144
    },
    {
        "x": 1.2684142931330645E7,
        "y": 2576477.107985306,
        "fnum": 7,
        "pid": 145
    },
    {
        "x": 1.2684143721714308E7,
        "y": 2576477.2052139794,
        "fnum": 7,
        "pid": 146
    },
    {
        "x": 1.2684145524965988E7,
        "y": 2576477.103331878,
        "fnum": 7,
        "pid": 147
    },
    {
        "x": 1.2684146381040432E7,
        "y": 2576477.169821525,
        "fnum": 7,
        "pid": 148
    },
    {
        "x": 1.2684147455554275E7,
        "y": 2576477.1192506673,
        "fnum": 7,
        "pid": 149
    },
    {
        "x": 1.2684148250090737E7,
        "y": 2576477.223901394,
        "fnum": 7,
        "pid": 150
    },
    {
        "x": 1.2684148879043702E7,
        "y": 2576477.1014148956,
        "fnum": 7,
        "pid": 151
    },
    {
        "x": 1.268414984307141E7,
        "y": 2576477.133511073,
        "fnum": 7,
        "pid": 152
    },
    {
        "x": 1.2684150765212016E7,
        "y": 2576477.244040842,
        "fnum": 7,
        "pid": 153
    },
    {
        "x": 0.0,
        "y": 0.0,
        "fnum": 0,
        "pid": 154
    },
    {
        "x": 1.268415253741119E7,
        "y": 2576477.5582515495,
        "fnum": 7,
        "pid": 155
    },
    {
        "x": 1.2684151512634113E7,
        "y": 2576476.935296905,
        "fnum": 7,
        "pid": 156
    },
    {
        "x": 1.2684150536512887E7,
        "y": 2576477.319291323,
        "fnum": 7,
        "pid": 157
    },
    {
        "x": 1.2684150107427383E7,
        "y": 2576477.1704116003,
        "fnum": 7,
        "pid": 158
    },
    {
        "x": 1.2684149219714597E7,
        "y": 2576477.393096226,
        "fnum": 7,
        "pid": 159
    },
    {
        "x": 1.2684148255855285E7,
        "y": 2576477.088676719,
        "fnum": 7,
        "pid": 160
    },
    {
        "x": 1.268414730645279E7,
        "y": 2576477.0096453526,
        "fnum": 7,
        "pid": 161
    },
    {
        "x": 1.2684146380468948E7,
        "y": 2576477.331886126,
        "fnum": 7,
        "pid": 162
    }
]
