# Supplementary material for: Mobile augmented reality based indoor map for improving geo-visualization
Source: PeerJ Comput Sci. 2021 Sep 2;7:e704. doi: 10.7717/peerj-cs.704 (PMC8444080; doi:10.7717/peerj-cs.704)
Supplement: Supplemental Information 3 [file peerj-cs-07-704-s003.zip › point-lists/route-3/pf-1205-130343.json]

[
    {
        "x": 1.2684125269961447E7,
        "y": 2576513.9228804475,
        "fnum": 7,
        "pid": 0
    },
    {
        "x": 1.2684126195556391E7,
        "y": 2576515.1240070695,
        "fnum": 7,
        "pid": 1
    },
    {
        "x": 1.2684127420286302E7,
        "y": 2576515.2201096416,
        "fnum": 7,
        "pid": 2
    },
    {
        "x": 1.2684128241881147E7,
        "y": 2576515.364730953,
        "fnum": 7,
        "pid": 3
    },
    {
        "x": 1.2684128946283096E7,
        "y": 2576515.2849037945,
        "fnum": 7,
        "pid": 4
    },
    {
        "x": 1.2684129764300771E7,
        "y": 2576515.3848225055,
        "fnum": 7,
        "pid": 5
    },
    {
        "x": 1.2684129158556493E7,
        "y": 2576515.214734996,
        "fnum": 7,
        "pid": 6
    },
    {
        "x": 1.2684129717752738E7,
        "y": 2576515.1627487903,
        "fnum": 7,
        "pid": 7
    },
    {
        "x": 1.268413054295832E7,
        "y": 2576515.3437419096,
        "fnum": 7,
        "pid": 8
    },
    {
        "x": 1.2684131476712905E7,
        "y": 2576515.2675347226,
        "fnum": 7,
        "pid": 9
    },
    {
        "x": 1.2684132298113283E7,
        "y": 2576515.368571544,
        "fnum": 7,
        "pid": 10
    },
    {
        "x": 1.268413316614507E7,
        "y": 2576515.2041553217,
        "fnum": 7,
        "pid": 11
    },
    {
        "x": 1.2684134011861745E7,
        "y": 2576515.341315402,
        "fnum": 7,
        "pid": 12
    },
    {
        "x": 1.2684133449146243E7,
        "y": 2576515.25258259,
        "fnum": 7,
        "pid": 13
    },
    {
        "x": 1.2684133595578436E7,
        "y": 2576515.1970304027,
        "fnum": 7,
        "pid": 14
    },
    {
        "x": 1.26841344103498E7,
        "y": 2576515.43732831,
        "fnum": 7,
        "pid": 15
    },
    {
        "x": 1.2684133639647108E7,
        "y": 2576515.1980082425,
        "fnum": 7,
        "pid": 16
    },
    {
        "x": 1.268413445490785E7,
        "y": 2576515.3837739285,
        "fnum": 7,
        "pid": 17
    },
    {
        "x": 1.2684135778084038E7,
        "y": 2576515.1932357424,
        "fnum": 7,
        "pid": 18
    },
    {
        "x": 1.268413663770509E7,
        "y": 2576515.3710169415,
        "fnum": 7,
        "pid": 19
    },
    {
        "x": 1.2684137699760003E7,
        "y": 2576515.360602562,
        "fnum": 7,
        "pid": 20
    },
    {
        "x": 1.2684138393690705E7,
        "y": 2576515.256245442,
        "fnum": 7,
        "pid": 21
    },
    {
        "x": 1.2684139231758747E7,
        "y": 2576515.31351783,
        "fnum": 7,
        "pid": 22
    },
    {
        "x": 1.268413888567898E7,
        "y": 2576515.2186615844,
        "fnum": 7,
        "pid": 23
    },
    {
        "x": 1.2684139644217275E7,
        "y": 2576515.355900612,
        "fnum": 7,
        "pid": 24
    },
    {
        "x": 1.2684138932175804E7,
        "y": 2576515.2213832997,
        "fnum": 7,
        "pid": 25
    },
    {
        "x": 1.2684139707072087E7,
        "y": 2576515.3743743114,
        "fnum": 7,
        "pid": 26
    },
    {
        "x": 1.2684140686113954E7,
        "y": 2576515.2007853906,
        "fnum": 7,
        "pid": 27
    },
    {
        "x": 1.2684141857841114E7,
        "y": 2576515.1262513767,
        "fnum": 7,
        "pid": 28
    },
    {
        "x": 1.2684142648952339E7,
        "y": 2576515.24555352,
        "fnum": 7,
        "pid": 29
    },
    {
        "x": 0.0,
        "y": 0.0,
        "fnum": 0,
        "pid": 30
    },
    {
        "x": 1.2684142901172968E7,
        "y": 2576515.0869046254,
        "fnum": 7,
        "pid": 31
    },
    {
        "x": 1.2684142937621316E7,
        "y": 2576514.8936573114,
        "fnum": 7,
        "pid": 32
    },
    {
        "x": 1.2684143064658826E7,
        "y": 2576514.78515452,
        "fnum": 7,
        "pid": 33
    },
    {
        "x": 1.2684144614809066E7,
        "y": 2576514.586148299,
        "fnum": 7,
        "pid": 34
    },
    {
        "x": 1.2684145248304348E7,
        "y": 2576513.7518389984,
        "fnum": 7,
        "pid": 35
    },
    {
        "x": 1.2684145368639179E7,
        "y": 2576513.8645330565,
        "fnum": 7,
        "pid": 36
    },
    {
        "x": 1.2684145482719298E7,
        "y": 2576513.622492042,
        "fnum": 7,
        "pid": 37
    },
    {
        "x": 1.2684145384405615E7,
        "y": 2576513.0031688763,
        "fnum": 7,
        "pid": 38
    },
    {
        "x": 1.2684145412158063E7,
        "y": 2576513.1745717134,
        "fnum": 7,
        "pid": 39
    },
    {
        "x": 1.2684145450988278E7,
        "y": 2576512.3764972216,
        "fnum": 7,
        "pid": 40
    },
    {
        "x": 1.2684145362272697E7,
        "y": 2576512.7589454073,
        "fnum": 7,
        "pid": 41
    },
    {
        "x": 1.2684145543395199E7,
        "y": 2576512.003019685,
        "fnum": 7,
        "pid": 42
    },
    {
        "x": 1.2684145237360738E7,
        "y": 2576511.681982837,
        "fnum": 7,
        "pid": 43
    },
    {
        "x": 1.2684145341811141E7,
        "y": 2576510.8152605486,
        "fnum": 7,
        "pid": 44
    },
    {
        "x": 1.2684145475134417E7,
        "y": 2576509.9538958804,
        "fnum": 7,
        "pid": 45
    },
    {
        "x": 1.2684145591030048E7,
        "y": 2576509.100933751,
        "fnum": 7,
        "pid": 46
    },
    {
        "x": 1.268414555599864E7,
        "y": 2576508.28914271,
        "fnum": 7,
        "pid": 47
    },
    {
        "x": 1.268414553625868E7,
        "y": 2576507.1971466304,
        "fnum": 7,
        "pid": 48
    },
    {
        "x": 1.2684145510030221E7,
        "y": 2576506.391950755,
        "fnum": 7,
        "pid": 49
    },
    {
        "x": 1.2684145474239442E7,
        "y": 2576505.79321777,
        "fnum": 7,
        "pid": 50
    },
    {
        "x": 1.2684145467495844E7,
        "y": 2576505.3183411984,
        "fnum": 7,
        "pid": 51
    },
    {
        "x": 1.2684145618641436E7,
        "y": 2576504.5000620997,
        "fnum": 7,
        "pid": 52
    },
    {
        "x": 1.2684145434451647E7,
        "y": 2576505.149799797,
        "fnum": 7,
        "pid": 53
    },
    {
        "x": 1.2684145595844515E7,
        "y": 2576504.3618035465,
        "fnum": 7,
        "pid": 54
    },
    {
        "x": 1.268414540944975E7,
        "y": 2576505.197280621,
        "fnum": 7,
        "pid": 55
    },
    {
        "x": 1.2684145572142968E7,
        "y": 2576504.411799902,
        "fnum": 7,
        "pid": 56
    },
    {
        "x": 1.2684145432492366E7,
        "y": 2576505.3486076337,
        "fnum": 7,
        "pid": 57
    },
    {
        "x": 1.2684145557382112E7,
        "y": 2576503.527867309,
        "fnum": 7,
        "pid": 58
    },
    {
        "x": 1.2684145502493367E7,
        "y": 2576501.671499486,
        "fnum": 7,
        "pid": 59
    },
    {
        "x": 1.2684145510825377E7,
        "y": 2576500.2123419237,
        "fnum": 7,
        "pid": 60
    },
    {
        "x": 1.2684145610828437E7,
        "y": 2576499.347030084,
        "fnum": 7,
        "pid": 61
    },
    {
        "x": 1.2684145498589916E7,
        "y": 2576498.5693444354,
        "fnum": 7,
        "pid": 62
    },
    {
        "x": 1.2684145558481589E7,
        "y": 2576497.7618615716,
        "fnum": 7,
        "pid": 63
    },
    {
        "x": 1.2684145484355556E7,
        "y": 2576497.4337098687,
        "fnum": 7,
        "pid": 64
    },
    {
        "x": 1.2684145524208847E7,
        "y": 2576496.6346333036,
        "fnum": 7,
        "pid": 65
    },
    {
        "x": 1.2684145449982565E7,
        "y": 2576496.7103059627,
        "fnum": 7,
        "pid": 66
    },
    {
        "x": 1.2684145499250714E7,
        "y": 2576495.805145888,
        "fnum": 7,
        "pid": 67
    },
    {
        "x": 1.2684145433179101E7,
        "y": 2576495.838896617,
        "fnum": 7,
        "pid": 68
    },
    {
        "x": 1.2684145377341611E7,
        "y": 2576495.348612104,
        "fnum": 7,
        "pid": 69
    },
    {
        "x": 1.2684145545138905E7,
        "y": 2576494.518539668,
        "fnum": 7,
        "pid": 70
    },
    {
        "x": 1.268414539162616E7,
        "y": 2576493.722536557,
        "fnum": 7,
        "pid": 71
    },
    {
        "x": 1.2684145502028514E7,
        "y": 2576492.9220672483,
        "fnum": 7,
        "pid": 72
    },
    {
        "x": 1.2684144938687311E7,
        "y": 2576491.592107625,
        "fnum": 7,
        "pid": 73
    },
    {
        "x": 1.2684145182864517E7,
        "y": 2576490.8604652435,
        "fnum": 7,
        "pid": 74
    },
    {
        "x": 1.2684144170216305E7,
        "y": 2576489.3288477054,
        "fnum": 7,
        "pid": 75
    },
    {
        "x": 0.0,
        "y": 0.0,
        "fnum": 0,
        "pid": 76
    },
    {
        "x": 1.2684143295496643E7,
        "y": 2576488.916647454,
        "fnum": 7,
        "pid": 77
    },
    {
        "x": 1.2684142899754286E7,
        "y": 2576489.1622167416,
        "fnum": 7,
        "pid": 78
    },
    {
        "x": 1.2684142367094677E7,
        "y": 2576488.7984844917,
        "fnum": 7,
        "pid": 79
    },
    {
        "x": 1.2684141604254993E7,
        "y": 2576488.6679566423,
        "fnum": 7,
        "pid": 80
    },
    {
        "x": 1.2684142446258191E7,
        "y": 2576488.787251502,
        "fnum": 7,
        "pid": 81
    },
    {
        "x": 1.2684141630859094E7,
        "y": 2576488.683973587,
        "fnum": 7,
        "pid": 82
    },
    {
        "x": 1.2684142101550048E7,
        "y": 2576488.834292403,
        "fnum": 7,
        "pid": 83
    },
    {
        "x": 1.2684140150657725E7,
        "y": 2576488.8208209802,
        "fnum": 7,
        "pid": 84
    },
    {
        "x": 1.2684139250262836E7,
        "y": 2576488.534476612,
        "fnum": 7,
        "pid": 85
    },
    {
        "x": 1.2684138327493057E7,
        "y": 2576488.6944863996,
        "fnum": 7,
        "pid": 86
    },
    {
        "x": 1.2684137507240485E7,
        "y": 2576488.5987410014,
        "fnum": 7,
        "pid": 87
    },
    {
        "x": 1.2684137320073066E7,
        "y": 2576488.627098357,
        "fnum": 7,
        "pid": 88
    },
    {
        "x": 1.2684136529398168E7,
        "y": 2576488.4525675625,
        "fnum": 7,
        "pid": 89
    },
    {
        "x": 1.2684135763626937E7,
        "y": 2576488.750391505,
        "fnum": 7,
        "pid": 90
    },
    {
        "x": 1.2684134923045373E7,
        "y": 2576488.6712521613,
        "fnum": 7,
        "pid": 91
    },
    {
        "x": 1.2684134107415054E7,
        "y": 2576488.762472495,
        "fnum": 7,
        "pid": 92
    },
    {
        "x": 1.2684133433157615E7,
        "y": 2576488.6470230236,
        "fnum": 7,
        "pid": 93
    },
    {
        "x": 1.268413264789147E7,
        "y": 2576488.674678475,
        "fnum": 7,
        "pid": 94
    },
    {
        "x": 1.2684131962639242E7,
        "y": 2576488.573643469,
        "fnum": 7,
        "pid": 95
    },
    {
        "x": 1.2684131194292258E7,
        "y": 2576488.6061027404,
        "fnum": 7,
        "pid": 96
    },
    {
        "x": 1.2684131372427324E7,
        "y": 2576488.459915314,
        "fnum": 7,
        "pid": 97
    },
    {
        "x": 1.2684130289091846E7,
        "y": 2576488.582963119,
        "fnum": 7,
        "pid": 98
    },
    {
        "x": 1.2684132990196206E7,
        "y": 2576488.5806786185,
        "fnum": 7,
        "pid": 99
    },
    {
        "x": 1.2684132158726508E7,
        "y": 2576488.633392782,
        "fnum": 7,
        "pid": 100
    },
    {
        "x": 1.2684131383467386E7,
        "y": 2576488.5584173594,
        "fnum": 7,
        "pid": 101
    },
    {
        "x": 0.0,
        "y": 0.0,
        "fnum": 0,
        "pid": 102
    },
    {
        "x": 1.2684130643524444E7,
        "y": 2576488.4684486818,
        "fnum": 7,
        "pid": 103
    },
    {
        "x": 1.2684130562110564E7,
        "y": 2576487.8492548214,
        "fnum": 7,
        "pid": 104
    },
    {
        "x": 1.2684130875433361E7,
        "y": 2576487.5283616083,
        "fnum": 7,
        "pid": 105
    },
    {
        "x": 1.2684131669434046E7,
        "y": 2576487.8588801785,
        "fnum": 7,
        "pid": 106
    },
    {
        "x": 1.268413256373789E7,
        "y": 2576488.2009832263,
        "fnum": 7,
        "pid": 107
    },
    {
        "x": 1.2684129454352634E7,
        "y": 2576485.8642548723,
        "fnum": 7,
        "pid": 108
    },
    {
        "x": 1.268412946196494E7,
        "y": 2576485.11851111,
        "fnum": 7,
        "pid": 109
    },
    {
        "x": 1.2684129040643703E7,
        "y": 2576485.2269140566,
        "fnum": 7,
        "pid": 110
    },
    {
        "x": 1.2684129335261544E7,
        "y": 2576484.578812011,
        "fnum": 7,
        "pid": 111
    },
    {
        "x": 1.26841284797053E7,
        "y": 2576484.043744757,
        "fnum": 7,
        "pid": 112
    },
    {
        "x": 1.2684128644861857E7,
        "y": 2576483.3917354704,
        "fnum": 7,
        "pid": 113
    },
    {
        "x": 1.2684128718562704E7,
        "y": 2576482.912679091,
        "fnum": 7,
        "pid": 114
    },
    {
        "x": 1.2684129097866893E7,
        "y": 2576482.2618212905,
        "fnum": 7,
        "pid": 115
    },
    {
        "x": 0.0,
        "y": 0.0,
        "fnum": 0,
        "pid": 116
    },
    {
        "x": 1.2684129405275466E7,
        "y": 2576481.906699767,
        "fnum": 7,
        "pid": 117
    },
    {
        "x": 1.2684129534605209E7,
        "y": 2576481.6677471017,
        "fnum": 7,
        "pid": 118
    },
    {
        "x": 1.2684130054637235E7,
        "y": 2576480.8604288665,
        "fnum": 7,
        "pid": 119
    },
    {
        "x": 1.2684130844203377E7,
        "y": 2576481.152616202,
        "fnum": 7,
        "pid": 120
    },
    {
        "x": 1.2684130121061409E7,
        "y": 2576480.896186074,
        "fnum": 7,
        "pid": 121
    },
    {
        "x": 1.2684131028669184E7,
        "y": 2576480.9998284834,
        "fnum": 7,
        "pid": 122
    },
    {
        "x": 1.2684130941525662E7,
        "y": 2576480.9940796467,
        "fnum": 7,
        "pid": 123
    },
    {
        "x": 1.2684132737975242E7,
        "y": 2576481.0327572064,
        "fnum": 7,
        "pid": 124
    },
    {
        "x": 1.2684133564098652E7,
        "y": 2576480.9437384186,
        "fnum": 7,
        "pid": 125
    },
    {
        "x": 1.2684134345913079E7,
        "y": 2576481.0291153654,
        "fnum": 7,
        "pid": 126
    },
    {
        "x": 1.2684135143087458E7,
        "y": 2576481.0509589557,
        "fnum": 7,
        "pid": 127
    },
    {
        "x": 1.2684135856828332E7,
        "y": 2576481.255319614,
        "fnum": 7,
        "pid": 128
    },
    {
        "x": 1.2684136672367262E7,
        "y": 2576481.136381272,
        "fnum": 7,
        "pid": 129
    },
    {
        "x": 1.2684136219358552E7,
        "y": 2576481.071142352,
        "fnum": 7,
        "pid": 130
    },
    {
        "x": 1.2684137094660949E7,
        "y": 2576481.034494687,
        "fnum": 7,
        "pid": 131
    },
    {
        "x": 1.2684136467995647E7,
        "y": 2576481.0411383905,
        "fnum": 7,
        "pid": 132
    },
    {
        "x": 1.2684137144767657E7,
        "y": 2576481.059001849,
        "fnum": 7,
        "pid": 133
    },
    {
        "x": 1.2684138018838909E7,
        "y": 2576480.911006822,
        "fnum": 7,
        "pid": 134
    },
    {
        "x": 1.268413936940066E7,
        "y": 2576481.001864083,
        "fnum": 7,
        "pid": 135
    },
    {
        "x": 1.268414016201053E7,
        "y": 2576480.7546415254,
        "fnum": 7,
        "pid": 136
    },
    {
        "x": 1.2684141453811973E7,
        "y": 2576480.785116261,
        "fnum": 7,
        "pid": 137
    },
    {
        "x": 0.0,
        "y": 0.0,
        "fnum": 0,
        "pid": 138
    },
    {
        "x": 1.2684141808872558E7,
        "y": 2576480.71827543,
        "fnum": 7,
        "pid": 139
    },
    {
        "x": 1.2684141851654612E7,
        "y": 2576479.5089746387,
        "fnum": 7,
        "pid": 140
    },
    {
        "x": 1.2684142059566054E7,
        "y": 2576478.270878154,
        "fnum": 7,
        "pid": 141
    },
    {
        "x": 0.0,
        "y": 0.0,
        "fnum": 0,
        "pid": 142
    },
    {
        "x": 1.268414244277709E7,
        "y": 2576477.4338461785,
        "fnum": 7,
        "pid": 143
    },
    {
        "x": 1.2684142902555846E7,
        "y": 2576477.3215833195,
        "fnum": 7,
        "pid": 144
    },
    {
        "x": 1.2684143057429977E7,
        "y": 2576477.3365947325,
        "fnum": 7,
        "pid": 145
    },
    {
        "x": 1.2684143903417423E7,
        "y": 2576477.1102977493,
        "fnum": 7,
        "pid": 146
    },
    {
        "x": 1.2684144499340922E7,
        "y": 2576476.912583011,
        "fnum": 7,
        "pid": 147
    },
    {
        "x": 1.268414532020781E7,
        "y": 2576476.9967992734,
        "fnum": 7,
        "pid": 148
    },
    {
        "x": 1.2684146022836078E7,
        "y": 2576477.07122777,
        "fnum": 7,
        "pid": 149
    },
    {
        "x": 1.2684146840219118E7,
        "y": 2576477.147485037,
        "fnum": 7,
        "pid": 150
    },
    {
        "x": 1.268414762434506E7,
        "y": 2576477.0973645844,
        "fnum": 7,
        "pid": 151
    },
    {
        "x": 1.2684148382646482E7,
        "y": 2576477.162945851,
        "fnum": 7,
        "pid": 152
    },
    {
        "x": 1.2684149139992757E7,
        "y": 2576477.1476768903,
        "fnum": 7,
        "pid": 153
    },
    {
        "x": 1.2684150108948406E7,
        "y": 2576477.2203013324,
        "fnum": 7,
        "pid": 154
    },
    {
        "x": 1.2684150895144086E7,
        "y": 2576477.234200859,
        "fnum": 7,
        "pid": 155
    },
    {
        "x": 1.2684151861385722E7,
        "y": 2576477.1855715266,
        "fnum": 7,
        "pid": 156
    },
    {
        "x": 1.2684152592698462E7,
        "y": 2576477.2503109234,
        "fnum": 7,
        "pid": 157
    },
    {
        "x": 0.0,
        "y": 0.0,
        "fnum": 0,
        "pid": 158
    }
]
