# Supplementary material for: Mobile augmented reality based indoor map for improving geo-visualization
Source: PeerJ Comput Sci. 2021 Sep 2;7:e704. doi: 10.7717/peerj-cs.704 (PMC8444080; doi:10.7717/peerj-cs.704)
Supplement: Supplemental Information 3 [file peerj-cs-07-704-s003.zip › point-lists/route-4/beacon-1205-131538.json]

[{"fnum":7,"pid":0,"x":1.2684125519761179E7,"y":2576488.804410785},{"fnum":7,"pid":0,"x":1.268412583364007E7,"y":2576488.463321194},{"fnum":7,"pid":0,"x":1.2684125721267961E7,"y":2576488.7406788007},{"fnum":7,"pid":0,"x":1.268412561968631E7,"y":2576488.7967323624},{"fnum":7,"pid":0,"x":1.2684125540184768E7,"y":2576488.8271511137},{"fnum":7,"pid":0,"x":1.2684126372939652E7,"y":2576488.165942218},{"fnum":7,"pid":0,"x":1.2684127760282371E7,"y":2576487.4555310714},{"fnum":7,"pid":0,"x":1.268412904802957E7,"y":2576487.0931153307},{"fnum":7,"pid":0,"x":1.2684130219739124E7,"y":2576487.4465483082},{"fnum":7,"pid":0,"x":1.2684131302245604E7,"y":2576487.8435138557},{"fnum":7,"pid":0,"x":1.2684132553142544E7,"y":2576488.3344626673},{"fnum":7,"pid":0,"x":1.2684136292282034E7,"y":2576488.829301375},{"fnum":7,"pid":0,"x":1.2684136646575853E7,"y":2576488.783029},{"fnum":7,"pid":0,"x":1.2684140436265578E7,"y":2576489.247742986},{"fnum":7,"pid":0,"x":1.2684140203403177E7,"y":2576488.936146321},{"fnum":7,"pid":0,"x":1.2684138878112238E7,"y":2576488.645493025},{"fnum":7,"pid":0,"x":1.2684139430635702E7,"y":2576488.8045784123},{"fnum":7,"pid":0,"x":1.268414103764326E7,"y":2576488.9032505886},{"fnum":0,"pid":0,"x":0.0,"y":0.0},{"fnum":7,"pid":0,"x":1.2684142443177085E7,"y":2576488.955895662},{"fnum":7,"pid":0,"x":1.2684143311654605E7,"y":2576489.1307935924},{"fnum":7,"pid":0,"x":1.2684144168591194E7,"y":2576490.3163605556},{"fnum":7,"pid":0,"x":1.2684144884032603E7,"y":2576492.033153463},{"fnum":7,"pid":0,"x":1.2684145313888615E7,"y":2576493.256461976},{"fnum":7,"pid":0,"x":1.268414542139347E7,"y":2576493.6340489616},{"fnum":7,"pid":0,"x":1.2684145413973937E7,"y":2576494.696023933},{"fnum":7,"pid":0,"x":1.2684145404618928E7,"y":2576497.7623057608},{"fnum":7,"pid":0,"x":1.2684145398354784E7,"y":2576500.7892801},{"fnum":7,"pid":0,"x":1.268414539848137E7,"y":2576501.653508136},{"fnum":7,"pid":0,"x":1.2684145400645498E7,"y":2576501.905568184},{"fnum":7,"pid":0,"x":1.2684145430663435E7,"y":2576503.6369344243},{"fnum":7,"pid":0,"x":1.268414546051649E7,"y":2576505.356275908},{"fnum":7,"pid":0,"x":1.2684145473845378E7,"y":2576506.1231142324},{"fnum":7,"pid":0,"x":1.2684145474594722E7,"y":2576506.1389385248},{"fnum":7,"pid":0,"x":1.2684145453460371E7,"y":2576506.1540137418},{"fnum":7,"pid":0,"x":1.2684145285703251E7,"y":2576507.0670436355},{"fnum":7,"pid":0,"x":1.26841453092011E7,"y":2576510.7841477245},{"fnum":7,"pid":0,"x":1.2684145162789281E7,"y":2576512.572562539},{"fnum":7,"pid":0,"x":1.2684145616833637E7,"y":2576513.545000524},{"fnum":0,"pid":0,"x":0.0,"y":0.0},{"fnum":7,"pid":0,"x":1.2684145977951258E7,"y":2576514.221846444},{"fnum":7,"pid":0,"x":1.26841456901412E7,"y":2576514.393450952},{"fnum":7,"pid":0,"x":1.2684144766571347E7,"y":2576514.4881332573},{"fnum":7,"pid":0,"x":1.2684143922658857E7,"y":2576514.660404248},{"fnum":7,"pid":0,"x":1.2684141212703234E7,"y":2576514.8581000958},{"fnum":7,"pid":0,"x":1.268413932692013E7,"y":2576514.9857623377},{"fnum":7,"pid":0,"x":1.2684138161469515E7,"y":2576515.0557150757},{"fnum":7,"pid":0,"x":1.2684136525329877E7,"y":2576515.101172802},{"fnum":7,"pid":0,"x":1.2684133819872284E7,"y":2576515.1618522974},{"fnum":7,"pid":0,"x":1.268413175616239E7,"y":2576515.1474153474},{"fnum":7,"pid":0,"x":1.2684132178180212E7,"y":2576515.1637058607},{"fnum":7,"pid":0,"x":1.268413149200631E7,"y":2576515.0552158705},{"fnum":7,"pid":0,"x":1.2684130059814312E7,"y":2576515.1278531775},{"fnum":7,"pid":0,"x":1.268412914303404E7,"y":2576514.0392136374},{"fnum":7,"pid":0,"x":1.2684127481005542E7,"y":2576514.2323372597},{"fnum":0,"pid":0,"x":0.0,"y":0.0},{"fnum":7,"pid":0,"x":1.2684125689306965E7,"y":2576514.4741278696},{"fnum":7,"pid":0,"x":1.2684124848148158E7,"y":2576512.1740150563},{"fnum":7,"pid":0,"x":1.268412451308088E7,"y":2576510.1004196485},{"fnum":7,"pid":0,"x":1.2684124435631623E7,"y":2576509.002705035},{"fnum":7,"pid":0,"x":1.2684124463112708E7,"y":2576508.5570627493},{"fnum":7,"pid":0,"x":1.2684124523457425E7,"y":2576507.27058219},{"fnum":7,"pid":0,"x":1.2684124628619062E7,"y":2576506.093105067},{"fnum":7,"pid":0,"x":1.268412470796465E7,"y":2576505.2221328747},{"fnum":7,"pid":0,"x":1.268412469242519E7,"y":2576504.6926760064},{"fnum":7,"pid":0,"x":1.2684124863040905E7,"y":2576503.694266908},{"fnum":7,"pid":0,"x":1.268412471248538E7,"y":2576502.915303433},{"fnum":7,"pid":0,"x":1.26841246884904E7,"y":2576502.253824118},{"fnum":7,"pid":0,"x":1.2684124669181336E7,"y":2576502.0235024453},{"fnum":7,"pid":0,"x":1.2684125778194766E7,"y":2576498.2557063834},{"fnum":7,"pid":0,"x":1.2684126612410307E7,"y":2576495.743539675},{"fnum":7,"pid":0,"x":1.2684127106540747E7,"y":2576494.572522417},{"fnum":7,"pid":0,"x":1.2684126651618434E7,"y":2576494.168103687},{"fnum":7,"pid":0,"x":1.2684125775104031E7,"y":2576493.813201739},{"fnum":7,"pid":0,"x":1.2684124864939705E7,"y":2576493.1146009914},{"fnum":7,"pid":0,"x":1.268412498689808E7,"y":2576492.387548227},{"fnum":0,"pid":0,"x":0.0,"y":0.0},{"fnum":7,"pid":0,"x":1.2684125443725087E7,"y":2576491.424620534},{"fnum":7,"pid":0,"x":1.268412617088006E7,"y":2576490.85621306},{"fnum":7,"pid":0,"x":1.2684125893628635E7,"y":2576490.248707804},{"fnum":0,"pid":0,"x":0.0,"y":0.0},{"fnum":7,"pid":0,"x":1.2684127445369948E7,"y":2576489.9871102353},{"fnum":7,"pid":0,"x":1.2684128492141848E7,"y":2576488.3671142636},{"fnum":7,"pid":0,"x":1.2684128484471297E7,"y":2576487.3774870583},{"fnum":7,"pid":0,"x":1.2684128716809792E7,"y":2576486.4046960003},{"fnum":7,"pid":0,"x":1.2684128535457168E7,"y":2576485.142412223},{"fnum":7,"pid":0,"x":1.268412868860319E7,"y":2576484.374931452},{"fnum":7,"pid":0,"x":1.268412874728524E7,"y":2576483.5489497897},{"fnum":0,"pid":0,"x":0.0,"y":0.0},{"fnum":7,"pid":0,"x":1.2684130008306362E7,"y":2576482.591933815},{"fnum":7,"pid":0,"x":1.2684130864402829E7,"y":2576482.067148772},{"fnum":7,"pid":0,"x":1.2684129884742757E7,"y":2576481.990698447},{"fnum":7,"pid":0,"x":1.2684127694482287E7,"y":2576481.440049018},{"fnum":7,"pid":0,"x":1.2684125701624088E7,"y":2576480.9516711645},{"fnum":7,"pid":0,"x":1.2684124644304415E7,"y":2576480.6981047452},{"fnum":7,"pid":0,"x":1.2684123872432869E7,"y":2576480.6747126468},{"fnum":7,"pid":0,"x":1.2684122098595668E7,"y":2576480.6221326394},{"fnum":7,"pid":0,"x":1.2684120774941284E7,"y":2576481.7973042694},{"fnum":7,"pid":0,"x":1.2684118774703339E7,"y":2576481.425587266},{"fnum":0,"pid":0,"x":0.0,"y":0.0},{"fnum":7,"pid":0,"x":1.2684117323614871E7,"y":2576480.969219601},{"fnum":7,"pid":0,"x":1.268411702427369E7,"y":2576480.5504113045},{"fnum":7,"pid":0,"x":1.2684116877433771E7,"y":2576482.03433346},{"fnum":7,"pid":0,"x":1.2684116709753018E7,"y":2576483.3874163954},{"fnum":7,"pid":0,"x":1.2684116588554349E7,"y":2576484.370294748},{"fnum":7,"pid":0,"x":1.268411652542652E7,"y":2576485.0077451747},{"fnum":0,"pid":0,"x":0.0,"y":0.0},{"fnum":7,"pid":0,"x":1.2684116507483594E7,"y":2576485.6682706964}]
