# Supplementary material for: Mobile augmented reality based indoor map for improving geo-visualization
Source: PeerJ Comput Sci. 2021 Sep 2;7:e704. doi: 10.7717/peerj-cs.704 (PMC8444080; doi:10.7717/peerj-cs.704)
Supplement: Supplemental Information 3 [file peerj-cs-07-704-s003.zip › point-lists/route-4/beacon-1205-131842.json]

[{"fnum":7,"pid":0,"x":1.2684125520816512E7,"y":2576488.804625152},{"fnum":7,"pid":0,"x":1.268412552145241E7,"y":2576488.80475432},{"fnum":7,"pid":0,"x":1.2684125521791974E7,"y":2576488.8048232947},{"fnum":7,"pid":0,"x":1.2684125463203939E7,"y":2576489.409462984},{"fnum":7,"pid":0,"x":1.2684126555642257E7,"y":2576490.3895656606},{"fnum":7,"pid":0,"x":1.2684127643257143E7,"y":2576490.082794297},{"fnum":7,"pid":0,"x":1.2684129000526734E7,"y":2576489.2736581196},{"fnum":7,"pid":0,"x":1.26841299979126E7,"y":2576488.545573919},{"fnum":7,"pid":0,"x":1.2684130169766372E7,"y":2576488.477321331},{"fnum":7,"pid":0,"x":1.2684131188027602E7,"y":2576488.5650181486},{"fnum":7,"pid":0,"x":1.2684132419602256E7,"y":2576488.7264289525},{"fnum":7,"pid":0,"x":1.2684133412007473E7,"y":2576488.087109777},{"fnum":7,"pid":0,"x":1.2684135271308556E7,"y":2576487.71845277},{"fnum":7,"pid":0,"x":1.2684136382096289E7,"y":2576488.171645392},{"fnum":7,"pid":0,"x":1.268413709671984E7,"y":2576488.5074737943},{"fnum":7,"pid":0,"x":1.2684137669802386E7,"y":2576488.5921095284},{"fnum":7,"pid":0,"x":1.2684139310288167E7,"y":2576488.2294248366},{"fnum":7,"pid":0,"x":1.2684141667286947E7,"y":2576488.653331713},{"fnum":0,"pid":0,"x":0.0,"y":0.0},{"fnum":7,"pid":0,"x":1.2684143096441545E7,"y":2576488.998799408},{"fnum":7,"pid":0,"x":1.2684144256186415E7,"y":2576489.37686793},{"fnum":7,"pid":0,"x":1.2684144775951598E7,"y":2576491.4765884695},{"fnum":7,"pid":0,"x":1.2684145355885563E7,"y":2576492.7959779534},{"fnum":7,"pid":0,"x":1.2684145672181401E7,"y":2576493.823184967},{"fnum":7,"pid":0,"x":1.2684145752141139E7,"y":2576495.2077236716},{"fnum":7,"pid":0,"x":1.2684145526552876E7,"y":2576494.245882376},{"fnum":7,"pid":0,"x":1.268414543562885E7,"y":2576495.6350506097},{"fnum":7,"pid":0,"x":1.2684145403560303E7,"y":2576498.149878164},{"fnum":7,"pid":0,"x":1.2684145396271091E7,"y":2576500.2765972484},{"fnum":7,"pid":0,"x":1.2684145403806213E7,"y":2576501.9925679583},{"fnum":7,"pid":0,"x":1.268414540768066E7,"y":2576502.3419787646},{"fnum":7,"pid":0,"x":1.268414543016223E7,"y":2576503.620796568},{"fnum":7,"pid":0,"x":1.2684145453438317E7,"y":2576504.9518700857},{"fnum":7,"pid":0,"x":1.2684145470030952E7,"y":2576505.9024113696},{"fnum":7,"pid":0,"x":1.2684145477020916E7,"y":2576506.3035142873},{"fnum":7,"pid":0,"x":1.268414544933798E7,"y":2576506.55311025},{"fnum":7,"pid":0,"x":1.2684145438553974E7,"y":2576506.227947791},{"fnum":7,"pid":0,"x":1.2684145296046741E7,"y":2576507.3718132214},{"fnum":7,"pid":0,"x":1.2684145311117854E7,"y":2576511.0648859884},{"fnum":7,"pid":0,"x":1.2684145481837232E7,"y":2576512.7251264267},{"fnum":7,"pid":0,"x":1.268414577875305E7,"y":2576513.7672442277},{"fnum":0,"pid":0,"x":0.0,"y":0.0},{"fnum":7,"pid":0,"x":1.268414617738769E7,"y":2576514.328423858},{"fnum":7,"pid":0,"x":1.2684145280174643E7,"y":2576514.83755299},{"fnum":7,"pid":0,"x":1.2684144478470229E7,"y":2576514.7430806803},{"fnum":7,"pid":0,"x":1.2684143732913796E7,"y":2576514.837780745},{"fnum":7,"pid":0,"x":1.2684141257535515E7,"y":2576514.946429266},{"fnum":7,"pid":0,"x":1.268413895238728E7,"y":2576515.032734782},{"fnum":7,"pid":0,"x":1.2684137976173585E7,"y":2576515.0638561095},{"fnum":7,"pid":0,"x":1.2684137840432012E7,"y":2576515.066333159},{"fnum":7,"pid":0,"x":1.2684137769327208E7,"y":2576515.0382073605},{"fnum":7,"pid":0,"x":1.26841362989221E7,"y":2576514.7871347363},{"fnum":7,"pid":0,"x":1.2684134500801692E7,"y":2576515.040582236},{"fnum":7,"pid":0,"x":1.2684132806870254E7,"y":2576515.166238781},{"fnum":7,"pid":0,"x":1.268413171297994E7,"y":2576515.0698915194},{"fnum":7,"pid":0,"x":1.2684130117886614E7,"y":2576515.1489971667},{"fnum":7,"pid":0,"x":1.2684128882903485E7,"y":2576515.1902166116},{"fnum":7,"pid":0,"x":1.26841281086329E7,"y":2576514.783799347},{"fnum":0,"pid":0,"x":0.0,"y":0.0},{"fnum":7,"pid":0,"x":1.2684126787092162E7,"y":2576514.942590287},{"fnum":7,"pid":0,"x":1.2684125602799501E7,"y":2576515.1129143257},{"fnum":7,"pid":0,"x":1.2684125193961503E7,"y":2576514.475890919},{"fnum":7,"pid":0,"x":1.2684124565656267E7,"y":2576511.7039935105},{"fnum":7,"pid":0,"x":1.2684124873675788E7,"y":2576511.026793711},{"fnum":7,"pid":0,"x":1.268412484989695E7,"y":2576510.047085345},{"fnum":7,"pid":0,"x":1.2684125108300367E7,"y":2576509.013874344},{"fnum":7,"pid":0,"x":1.2684124835735854E7,"y":2576507.154986133},{"fnum":7,"pid":0,"x":1.268412469175842E7,"y":2576505.8525337144},{"fnum":7,"pid":0,"x":1.2684124604471505E7,"y":2576505.1799787697},{"fnum":7,"pid":0,"x":1.2684124577403452E7,"y":2576504.072206763},{"fnum":7,"pid":0,"x":1.268412462727527E7,"y":2576503.091313407},{"fnum":7,"pid":0,"x":1.2684124657677948E7,"y":2576502.342287032},{"fnum":7,"pid":0,"x":1.2684124673578871E7,"y":2576502.0398092875},{"fnum":7,"pid":0,"x":1.2684124676977463E7,"y":2576500.504176886},{"fnum":7,"pid":0,"x":1.2684125089634553E7,"y":2576498.16694738},{"fnum":7,"pid":0,"x":1.2684124876785384E7,"y":2576497.8732723407},{"fnum":7,"pid":0,"x":1.2684125186776336E7,"y":2576496.9044327848},{"fnum":7,"pid":0,"x":1.2684125576057697E7,"y":2576495.720662783},{"fnum":7,"pid":0,"x":1.268412589024878E7,"y":2576494.3771078624},{"fnum":7,"pid":0,"x":1.268412551247714E7,"y":2576493.085763403},{"fnum":7,"pid":0,"x":1.268412527143091E7,"y":2576492.0815128875},{"fnum":0,"pid":0,"x":0.0,"y":0.0},{"fnum":7,"pid":0,"x":1.2684125247514589E7,"y":2576491.7228087233},{"fnum":7,"pid":0,"x":1.2684125218780713E7,"y":2576491.7656983663},{"fnum":7,"pid":0,"x":1.2684125792627549E7,"y":2576492.2191467313},{"fnum":7,"pid":0,"x":1.2684125637098508E7,"y":2576490.4440878537},{"fnum":7,"pid":0,"x":1.2684126511405421E7,"y":2576488.391663336},{"fnum":0,"pid":0,"x":0.0,"y":0.0},{"fnum":7,"pid":0,"x":1.2684127782096766E7,"y":2576487.3619678817},{"fnum":7,"pid":0,"x":1.2684128142574783E7,"y":2576486.885584385},{"fnum":7,"pid":0,"x":1.2684128407152232E7,"y":2576486.613581042},{"fnum":7,"pid":0,"x":1.2684128682449011E7,"y":2576486.2039161804},{"fnum":7,"pid":0,"x":1.2684128946308402E7,"y":2576485.555386569},{"fnum":7,"pid":0,"x":1.2684128831557892E7,"y":2576484.160150533},{"fnum":7,"pid":0,"x":1.2684128450677754E7,"y":2576483.1505371355},{"fnum":0,"pid":0,"x":0.0,"y":0.0},{"fnum":7,"pid":0,"x":1.2684128638637733E7,"y":2576482.1603267165},{"fnum":7,"pid":0,"x":1.2684128734552894E7,"y":2576482.5545679326},{"fnum":7,"pid":0,"x":1.2684128790281355E7,"y":2576482.0813885313},{"fnum":7,"pid":0,"x":1.268412747069806E7,"y":2576481.3862087205},{"fnum":7,"pid":0,"x":1.2684125812738027E7,"y":2576480.9026082493},{"fnum":7,"pid":0,"x":1.2684124381018586E7,"y":2576480.5809387174},{"fnum":7,"pid":0,"x":1.2684122234135287E7,"y":2576480.5221710647},{"fnum":7,"pid":0,"x":1.2684119876015676E7,"y":2576480.5027762013},{"fnum":7,"pid":0,"x":1.2684117971474098E7,"y":2576480.955976083},{"fnum":7,"pid":0,"x":1.2684116786989102E7,"y":2576481.9478586684},{"fnum":0,"pid":0,"x":0.0,"y":0.0},{"fnum":7,"pid":0,"x":1.2684116645465981E7,"y":2576482.2655248973},{"fnum":7,"pid":0,"x":1.2684116587457526E7,"y":2576482.105940044},{"fnum":7,"pid":0,"x":1.2684116586778617E7,"y":2576482.437741776},{"fnum":7,"pid":0,"x":1.2684116561823636E7,"y":2576483.27542075},{"fnum":7,"pid":0,"x":1.2684116544137368E7,"y":2576483.9615189973},{"fnum":7,"pid":0,"x":1.2684116529888887E7,"y":2576484.6022653687},{"fnum":7,"pid":0,"x":1.2684116529018195E7,"y":2576484.5879918174},{"fnum":0,"pid":0,"x":0.0,"y":0.0},{"fnum":7,"pid":0,"x":1.2684116527375972E7,"y":2576484.7004671735}]
