# Supplementary material for: Mobile augmented reality based indoor map for improving geo-visualization
Source: PeerJ Comput Sci. 2021 Sep 2;7:e704. doi: 10.7717/peerj-cs.704 (PMC8444080; doi:10.7717/peerj-cs.704)
Supplement: Supplemental Information 3 [file peerj-cs-07-704-s003.zip › point-lists/route-4/beacon-1205-132007.json]

[{"fnum":7,"pid":0,"x":1.268412552028129E7,"y":2576488.8045164337},{"fnum":7,"pid":0,"x":1.2684125559219897E7,"y":2576489.2366451905},{"fnum":7,"pid":0,"x":1.2684125558913304E7,"y":2576489.22748735},{"fnum":7,"pid":0,"x":1.268412554179455E7,"y":2576489.0312918867},{"fnum":7,"pid":0,"x":1.2684125525899664E7,"y":2576488.850233156},{"fnum":7,"pid":0,"x":1.2684126532259764E7,"y":2576489.149185954},{"fnum":7,"pid":0,"x":1.2684128197526935E7,"y":2576490.154297544},{"fnum":7,"pid":0,"x":1.2684128857004393E7,"y":2576489.1858299808},{"fnum":7,"pid":0,"x":1.2684129216798171E7,"y":2576488.4199496903},{"fnum":7,"pid":0,"x":1.2684129496446852E7,"y":2576488.3577916473},{"fnum":7,"pid":0,"x":1.2684129769956196E7,"y":2576488.726421683},{"fnum":7,"pid":0,"x":1.268413359379091E7,"y":2576491.8898561876},{"fnum":7,"pid":0,"x":1.2684133928513138E7,"y":2576491.3027174864},{"fnum":7,"pid":0,"x":1.2684137276618306E7,"y":2576491.8695284827},{"fnum":7,"pid":0,"x":1.2684136779659852E7,"y":2576489.304352192},{"fnum":7,"pid":0,"x":1.2684136558393527E7,"y":2576488.527571248},{"fnum":7,"pid":0,"x":1.2684136863229224E7,"y":2576488.0384264574},{"fnum":7,"pid":0,"x":1.2684138966618083E7,"y":2576488.1708033676},{"fnum":7,"pid":0,"x":1.2684142235000132E7,"y":2576489.3139981953},{"fnum":7,"pid":0,"x":1.2684144316366108E7,"y":2576490.078826076},{"fnum":0,"pid":0,"x":0.0,"y":0.0},{"fnum":7,"pid":0,"x":1.268414525613277E7,"y":2576490.206167026},{"fnum":7,"pid":0,"x":1.2684145293276444E7,"y":2576491.840649375},{"fnum":7,"pid":0,"x":1.2684145457741711E7,"y":2576492.8286595866},{"fnum":7,"pid":0,"x":1.2684145483143326E7,"y":2576493.7109387103},{"fnum":7,"pid":0,"x":1.268414540808601E7,"y":2576493.582360099},{"fnum":7,"pid":0,"x":1.2684145343363099E7,"y":2576493.5139890523},{"fnum":7,"pid":0,"x":1.26841453273837E7,"y":2576494.507695547},{"fnum":7,"pid":0,"x":1.268414532800103E7,"y":2576496.197777422},{"fnum":7,"pid":0,"x":1.2684145352508819E7,"y":2576498.3921286734},{"fnum":7,"pid":0,"x":1.2684145389268493E7,"y":2576500.8171102963},{"fnum":7,"pid":0,"x":1.2684145403034154E7,"y":2576501.6346719433},{"fnum":7,"pid":0,"x":1.268414541988108E7,"y":2576502.6603310546},{"fnum":7,"pid":0,"x":1.2684145460637474E7,"y":2576505.269192119},{"fnum":7,"pid":0,"x":1.2684145477629073E7,"y":2576506.3622955247},{"fnum":7,"pid":0,"x":1.2684145483293347E7,"y":2576506.728689269},{"fnum":7,"pid":0,"x":1.2684145480114987E7,"y":2576507.055649025},{"fnum":7,"pid":0,"x":1.2684145319581745E7,"y":2576509.2648257366},{"fnum":7,"pid":0,"x":1.268414519957642E7,"y":2576511.7443037103},{"fnum":7,"pid":0,"x":1.268414570570747E7,"y":2576512.764859523},{"fnum":7,"pid":0,"x":1.268414616818775E7,"y":2576514.09162168},{"fnum":0,"pid":0,"x":0.0,"y":0.0},{"fnum":7,"pid":0,"x":1.2684146587796677E7,"y":2576514.5789681505},{"fnum":7,"pid":0,"x":1.2684146380260948E7,"y":2576514.8137112143},{"fnum":7,"pid":0,"x":1.2684145043509204E7,"y":2576514.759949697},{"fnum":7,"pid":0,"x":1.2684143963728506E7,"y":2576514.8215520275},{"fnum":7,"pid":0,"x":1.2684143221547585E7,"y":2576514.878022775},{"fnum":7,"pid":0,"x":1.2684141306824736E7,"y":2576514.9336773213},{"fnum":7,"pid":0,"x":1.2684140613170339E7,"y":2576514.9872530815},{"fnum":7,"pid":0,"x":1.26841394905839E7,"y":2576515.0253950106},{"fnum":7,"pid":0,"x":1.2684138290626533E7,"y":2576514.9834820554},{"fnum":7,"pid":0,"x":1.2684137727807801E7,"y":2576514.969876586},{"fnum":7,"pid":0,"x":1.2684135137488741E7,"y":2576514.561549918},{"fnum":7,"pid":0,"x":1.2684132741918236E7,"y":2576513.2612554925},{"fnum":7,"pid":0,"x":1.2684130653958824E7,"y":2576514.388297119},{"fnum":7,"pid":0,"x":1.268412844483025E7,"y":2576515.07922743},{"fnum":0,"pid":0,"x":0.0,"y":0.0},{"fnum":7,"pid":0,"x":1.268412642597045E7,"y":2576515.2121119853},{"fnum":7,"pid":0,"x":1.2684125586131508E7,"y":2576514.9651361434},{"fnum":7,"pid":0,"x":1.2684125544204539E7,"y":2576513.28185315},{"fnum":7,"pid":0,"x":1.2684125094592804E7,"y":2576511.7536247056},{"fnum":7,"pid":0,"x":1.2684124643910931E7,"y":2576510.795049987},{"fnum":7,"pid":0,"x":1.2684124426135497E7,"y":2576509.6759329485},{"fnum":7,"pid":0,"x":1.2684124468628008E7,"y":2576506.7168349726},{"fnum":7,"pid":0,"x":1.2684124540547486E7,"y":2576504.978470148},{"fnum":7,"pid":0,"x":1.2684124607126309E7,"y":2576503.724958282},{"fnum":7,"pid":0,"x":1.2684124732953712E7,"y":2576502.4799710116},{"fnum":7,"pid":0,"x":1.2684124666038487E7,"y":2576502.5584161216},{"fnum":7,"pid":0,"x":1.268412467511242E7,"y":2576502.158739164},{"fnum":7,"pid":0,"x":1.2684124673554182E7,"y":2576501.2165208166},{"fnum":7,"pid":0,"x":1.2684124668599937E7,"y":2576499.1970434515},{"fnum":7,"pid":0,"x":1.2684124662294911E7,"y":2576497.4109902075},{"fnum":7,"pid":0,"x":1.2684125279818488E7,"y":2576496.14262357},{"fnum":7,"pid":0,"x":1.268412565932143E7,"y":2576494.3877897835},{"fnum":7,"pid":0,"x":1.2684125580079848E7,"y":2576493.271497189},{"fnum":7,"pid":0,"x":1.268412516636272E7,"y":2576492.5935428655},{"fnum":0,"pid":0,"x":0.0,"y":0.0},{"fnum":7,"pid":0,"x":1.2684124773593854E7,"y":2576491.5627305275},{"fnum":7,"pid":0,"x":1.2684125202858396E7,"y":2576489.7749407147},{"fnum":7,"pid":0,"x":1.2684123514638256E7,"y":2576488.931183874},{"fnum":7,"pid":0,"x":1.268412202654558E7,"y":2576488.2420067457},{"fnum":7,"pid":0,"x":1.2684123086713756E7,"y":2576488.7245419873},{"fnum":7,"pid":0,"x":1.2684124086298961E7,"y":2576491.2322207037},{"fnum":7,"pid":0,"x":1.2684124707175197E7,"y":2576491.5527457553},{"fnum":7,"pid":0,"x":1.2684125152340598E7,"y":2576490.4637246714},{"fnum":7,"pid":0,"x":1.2684126779628484E7,"y":2576489.638607223},{"fnum":0,"pid":0,"x":0.0,"y":0.0},{"fnum":7,"pid":0,"x":1.2684128454393694E7,"y":2576488.3938185284},{"fnum":7,"pid":0,"x":1.2684128792415874E7,"y":2576487.3474673554},{"fnum":7,"pid":0,"x":1.2684128932636825E7,"y":2576486.259006958},{"fnum":7,"pid":0,"x":1.2684128835012797E7,"y":2576485.214047091},{"fnum":7,"pid":0,"x":1.2684128777877118E7,"y":2576484.078980714},{"fnum":0,"pid":0,"x":0.0,"y":0.0},{"fnum":7,"pid":0,"x":1.2684128350539614E7,"y":2576483.395926278},{"fnum":7,"pid":0,"x":1.268412818712544E7,"y":2576483.452933759},{"fnum":7,"pid":0,"x":1.2684128412014242E7,"y":2576483.8690223554},{"fnum":7,"pid":0,"x":1.2684126888173709E7,"y":2576482.680354648},{"fnum":7,"pid":0,"x":1.2684126043729749E7,"y":2576482.0080633187},{"fnum":7,"pid":0,"x":1.268412307443408E7,"y":2576481.2766476963},{"fnum":7,"pid":0,"x":1.2684120200632237E7,"y":2576480.940644488},{"fnum":7,"pid":0,"x":1.2684119568101184E7,"y":2576481.380114242},{"fnum":7,"pid":0,"x":1.2684118847686542E7,"y":2576480.936348135},{"fnum":0,"pid":0,"x":0.0,"y":0.0},{"fnum":7,"pid":0,"x":1.2684117390362805E7,"y":2576480.55963696},{"fnum":7,"pid":0,"x":1.2684116562758366E7,"y":2576480.3948148843},{"fnum":7,"pid":0,"x":1.2684116415083472E7,"y":2576481.98325604},{"fnum":7,"pid":0,"x":1.2684116437221803E7,"y":2576484.242244405},{"fnum":7,"pid":0,"x":1.2684116487299146E7,"y":2576484.418116713}]
