# Supplementary material for: Mobile augmented reality based indoor map for improving geo-visualization
Source: PeerJ Comput Sci. 2021 Sep 2;7:e704. doi: 10.7717/peerj-cs.704 (PMC8444080; doi:10.7717/peerj-cs.704)
Supplement: Supplemental Information 3 [file peerj-cs-07-704-s003.zip › point-lists/route-4/beacon-1205-132654.json]

[{"fnum":7,"pid":0,"x":1.268412552072485E7,"y":2576488.8046065327},{"fnum":7,"pid":0,"x":1.2684125521379808E7,"y":2576488.8047395726},{"fnum":7,"pid":0,"x":1.2684125955388822E7,"y":2576489.9802906024},{"fnum":7,"pid":0,"x":1.268412615531445E7,"y":2576491.9883850906},{"fnum":7,"pid":0,"x":1.268412603450838E7,"y":2576492.9156760066},{"fnum":7,"pid":0,"x":1.2684125771689644E7,"y":2576490.738192209},{"fnum":7,"pid":0,"x":1.268412561359811E7,"y":2576489.6839388465},{"fnum":7,"pid":0,"x":1.2684127473665167E7,"y":2576488.9613589183},{"fnum":7,"pid":0,"x":1.2684129347197091E7,"y":2576488.158742601},{"fnum":7,"pid":0,"x":1.2684130588100715E7,"y":2576488.040172107},{"fnum":7,"pid":0,"x":1.2684130948487924E7,"y":2576488.712494979},{"fnum":7,"pid":0,"x":1.2684131570136564E7,"y":2576488.641780619},{"fnum":7,"pid":0,"x":1.2684132692043396E7,"y":2576488.768709846},{"fnum":7,"pid":0,"x":1.2684133908498267E7,"y":2576488.852847686},{"fnum":7,"pid":0,"x":1.2684135208312087E7,"y":2576488.5289043593},{"fnum":7,"pid":0,"x":1.2684135606100382E7,"y":2576487.5066125505},{"fnum":7,"pid":0,"x":1.2684139844100725E7,"y":2576488.3851414635},{"fnum":7,"pid":0,"x":1.2684138133354766E7,"y":2576488.415861361},{"fnum":7,"pid":0,"x":1.268413805605308E7,"y":2576488.241079378},{"fnum":7,"pid":0,"x":1.2684137853830783E7,"y":2576488.2519104052},{"fnum":7,"pid":0,"x":1.2684139447666632E7,"y":2576488.5409037885},{"fnum":7,"pid":0,"x":1.2684141909903271E7,"y":2576489.0295836604},{"fnum":7,"pid":0,"x":1.2684143776642831E7,"y":2576489.3876552917},{"fnum":7,"pid":0,"x":1.2684144061738014E7,"y":2576489.4315178664},{"fnum":0,"pid":0,"x":0.0,"y":0.0},{"fnum":7,"pid":0,"x":1.2684144639234882E7,"y":2576489.5944669796},{"fnum":7,"pid":0,"x":1.2684144995852364E7,"y":2576489.8404104533},{"fnum":7,"pid":0,"x":1.2684145170622248E7,"y":2576491.51644889},{"fnum":7,"pid":0,"x":1.2684145281160565E7,"y":2576492.6855209074},{"fnum":7,"pid":0,"x":1.2684145347252792E7,"y":2576493.9437939012},{"fnum":7,"pid":0,"x":1.2684145353399126E7,"y":2576494.1896771356},{"fnum":7,"pid":0,"x":1.2684145345254252E7,"y":2576493.8855527067},{"fnum":7,"pid":0,"x":1.2684145354262233E7,"y":2576495.5440987824},{"fnum":7,"pid":0,"x":1.2684145380226117E7,"y":2576498.8805588163},{"fnum":7,"pid":0,"x":1.2684145388894083E7,"y":2576500.618109145},{"fnum":7,"pid":0,"x":1.2684145396063168E7,"y":2576501.347349635},{"fnum":7,"pid":0,"x":1.2684145429517316E7,"y":2576503.468682584},{"fnum":7,"pid":0,"x":1.2684145454721637E7,"y":2576505.0241757203},{"fnum":7,"pid":0,"x":1.2684145470224604E7,"y":2576505.9466177905},{"fnum":7,"pid":0,"x":1.2684145476024877E7,"y":2576506.2747168024},{"fnum":7,"pid":0,"x":1.2684145476608025E7,"y":2576506.295681232},{"fnum":7,"pid":0,"x":1.2684145471120017E7,"y":2576505.9345940677},{"fnum":7,"pid":0,"x":1.2684145464270007E7,"y":2576505.492797845},{"fnum":7,"pid":0,"x":1.268414470707032E7,"y":2576506.723141021},{"fnum":7,"pid":0,"x":1.2684144484370414E7,"y":2576510.6208124086},{"fnum":7,"pid":0,"x":1.2684145211296467E7,"y":2576512.0620684903},{"fnum":7,"pid":0,"x":1.2684145529649094E7,"y":2576513.5621728175},{"fnum":7,"pid":0,"x":1.2684146142474353E7,"y":2576514.2795402566},{"fnum":0,"pid":0,"x":0.0,"y":0.0},{"fnum":7,"pid":0,"x":1.2684146597705068E7,"y":2576514.7703240504},{"fnum":7,"pid":0,"x":1.2684146805741834E7,"y":2576515.2559229713},{"fnum":7,"pid":0,"x":1.2684144855925336E7,"y":2576515.1022970486},{"fnum":7,"pid":0,"x":1.2684142299023692E7,"y":2576515.138712316},{"fnum":7,"pid":0,"x":1.2684142577571664E7,"y":2576515.0724005774},{"fnum":7,"pid":0,"x":1.2684141042167407E7,"y":2576515.0499826544},{"fnum":7,"pid":0,"x":1.2684139051264143E7,"y":2576515.005819091},{"fnum":7,"pid":0,"x":1.2684138463941861E7,"y":2576515.0188117013},{"fnum":7,"pid":0,"x":1.2684137995156214E7,"y":2576515.043720732},{"fnum":7,"pid":0,"x":1.2684136117177183E7,"y":2576515.0975640914},{"fnum":7,"pid":0,"x":1.2684134287324669E7,"y":2576515.144312411},{"fnum":7,"pid":0,"x":1.268413308956312E7,"y":2576515.173953045},{"fnum":7,"pid":0,"x":1.268413266093243E7,"y":2576515.0667680074},{"fnum":7,"pid":0,"x":1.2684131583843203E7,"y":2576514.1634678794},{"fnum":7,"pid":0,"x":1.2684130361596487E7,"y":2576513.6276754593},{"fnum":7,"pid":0,"x":1.268412947622487E7,"y":2576514.541378766},{"fnum":7,"pid":0,"x":1.2684128285883566E7,"y":2576515.0326936273},{"fnum":7,"pid":0,"x":1.2684126868550384E7,"y":2576515.1411168273},{"fnum":0,"pid":0,"x":0.0,"y":0.0},{"fnum":7,"pid":0,"x":1.2684125912985977E7,"y":2576515.1950936313},{"fnum":7,"pid":0,"x":1.2684125405554546E7,"y":2576515.1946227606},{"fnum":7,"pid":0,"x":1.2684124974275013E7,"y":2576513.8245225726},{"fnum":7,"pid":0,"x":1.2684124491449414E7,"y":2576511.7343486096},{"fnum":7,"pid":0,"x":1.2684124633707728E7,"y":2576510.858377303},{"fnum":7,"pid":0,"x":1.268412457782567E7,"y":2576509.950466446},{"fnum":7,"pid":0,"x":1.2684124582524538E7,"y":2576508.517828199},{"fnum":7,"pid":0,"x":1.268412459339441E7,"y":2576506.837535071},{"fnum":7,"pid":0,"x":1.2684124605378065E7,"y":2576505.313735667},{"fnum":7,"pid":0,"x":1.2684124607753249E7,"y":2576505.044467884},{"fnum":7,"pid":0,"x":1.2684124675906919E7,"y":2576505.0822481564},{"fnum":7,"pid":0,"x":1.2684124854903325E7,"y":2576504.9835880594},{"fnum":7,"pid":0,"x":1.2684124892125556E7,"y":2576503.384977055},{"fnum":7,"pid":0,"x":1.2684124734584685E7,"y":2576502.855218043},{"fnum":7,"pid":0,"x":1.2684124778628206E7,"y":2576501.694545766},{"fnum":7,"pid":0,"x":1.268412486820643E7,"y":2576500.3107492584},{"fnum":7,"pid":0,"x":1.2684124760752484E7,"y":2576498.246959627},{"fnum":7,"pid":0,"x":1.2684124714103926E7,"y":2576497.627017546},{"fnum":7,"pid":0,"x":1.2684124973084046E7,"y":2576496.477318346},{"fnum":7,"pid":0,"x":1.2684125543951223E7,"y":2576494.11411765},{"fnum":7,"pid":0,"x":1.2684125305252666E7,"y":2576494.786274036},{"fnum":7,"pid":0,"x":1.2684125272345211E7,"y":2576494.422594689},{"fnum":7,"pid":0,"x":1.2684125172563752E7,"y":2576493.6467353567},{"fnum":7,"pid":0,"x":1.2684125621206319E7,"y":2576492.7952058148},{"fnum":7,"pid":0,"x":1.2684125931457907E7,"y":2576491.816949805},{"fnum":7,"pid":0,"x":1.2684125728996577E7,"y":2576490.106076561},{"fnum":0,"pid":0,"x":0.0,"y":0.0},{"fnum":7,"pid":0,"x":1.2684125494131949E7,"y":2576489.6155476477},{"fnum":7,"pid":0,"x":1.2684125542447282E7,"y":2576489.3457151507},{"fnum":7,"pid":0,"x":1.2684125741944628E7,"y":2576488.9294322757},{"fnum":7,"pid":0,"x":1.2684126785662534E7,"y":2576488.71164255},{"fnum":7,"pid":0,"x":1.2684127388493279E7,"y":2576488.1351199863},{"fnum":0,"pid":0,"x":0.0,"y":0.0},{"fnum":7,"pid":0,"x":1.2684128290211864E7,"y":2576487.7149502514},{"fnum":7,"pid":0,"x":1.2684129061325168E7,"y":2576488.5910028657},{"fnum":7,"pid":0,"x":1.2684129477957105E7,"y":2576489.197925222},{"fnum":7,"pid":0,"x":1.2684129734978598E7,"y":2576489.4726445707},{"fnum":7,"pid":0,"x":1.2684129548792435E7,"y":2576488.2720270487},{"fnum":7,"pid":0,"x":1.2684129111329554E7,"y":2576486.027462245},{"fnum":7,"pid":0,"x":1.2684128791226683E7,"y":2576484.555368103},{"fnum":7,"pid":0,"x":1.2684128324792922E7,"y":2576483.8414822435},{"fnum":7,"pid":0,"x":1.2684130847538097E7,"y":2576482.372553741},{"fnum":0,"pid":0,"x":0.0,"y":0.0},{"fnum":7,"pid":0,"x":1.2684130123003162E7,"y":2576481.492633989},{"fnum":7,"pid":0,"x":1.2684128988074372E7,"y":2576480.9254132407},{"fnum":7,"pid":0,"x":1.2684126898662912E7,"y":2576480.765228072},{"fnum":7,"pid":0,"x":1.2684125436208662E7,"y":2576480.6840238604},{"fnum":7,"pid":0,"x":1.2684124685334247E7,"y":2576480.6526751756},{"fnum":7,"pid":0,"x":1.2684124039969426E7,"y":2576480.8527582986},{"fnum":7,"pid":0,"x":1.26841220918608E7,"y":2576482.1187571073},{"fnum":7,"pid":0,"x":1.268412088152191E7,"y":2576481.639001123},{"fnum":7,"pid":0,"x":1.2684119880683899E7,"y":2576481.0436923956},{"fnum":7,"pid":0,"x":1.2684119082990425E7,"y":2576481.7186045772},{"fnum":7,"pid":0,"x":1.2684117863609642E7,"y":2576482.6838595453},{"fnum":0,"pid":0,"x":0.0,"y":0.0},{"fnum":7,"pid":0,"x":1.2684116983260458E7,"y":2576482.7587520084},{"fnum":7,"pid":0,"x":1.2684116604011381E7,"y":2576483.105431369},{"fnum":7,"pid":0,"x":1.26841164755342E7,"y":2576482.1663891342},{"fnum":7,"pid":0,"x":1.2684116450171605E7,"y":2576482.3152601956},{"fnum":7,"pid":0,"x":1.2684116477345413E7,"y":2576483.604056195},{"fnum":7,"pid":0,"x":1.2684117156451333E7,"y":2576484.7307768674},{"fnum":7,"pid":0,"x":1.2684116879968056E7,"y":2576484.2474909425},{"fnum":0,"pid":0,"x":0.0,"y":0.0},{"fnum":7,"pid":0,"x":1.2684116665248014E7,"y":2576484.1044760467}]
