# Supplementary material for: Mobile augmented reality based indoor map for improving geo-visualization
Source: PeerJ Comput Sci. 2021 Sep 2;7:e704. doi: 10.7717/peerj-cs.704 (PMC8444080; doi:10.7717/peerj-cs.704)
Supplement: Supplemental Information 3 [file peerj-cs-07-704-s003.zip › point-lists/route-4/pdr-1205-131538.json]

[{"fnum":7,"pid":0,"x":1.268412632565304E7,"y":2576488.5740135345},{"fnum":7,"pid":0,"x":1.2684126920901245E7,"y":2576488.3770401147},{"fnum":7,"pid":0,"x":1.2684127528532391E7,"y":2576488.2172402195},{"fnum":7,"pid":0,"x":1.2684128155645544E7,"y":2576487.999283821},{"fnum":7,"pid":0,"x":1.2684128726395173E7,"y":2576487.8210297893},{"fnum":7,"pid":0,"x":1.2684129333793484E7,"y":2576487.5837728544},{"fnum":7,"pid":0,"x":1.268412995950913E7,"y":2576487.4053350682},{"fnum":7,"pid":0,"x":1.2684130578183042E7,"y":2576487.198441771},{"fnum":7,"pid":0,"x":1.2684131201700365E7,"y":2576487.007402606},{"fnum":7,"pid":0,"x":1.268413182509971E7,"y":2576486.7853159667},{"fnum":7,"pid":0,"x":1.2684132449397966E7,"y":2576486.6121334857},{"fnum":7,"pid":0,"x":1.2684133084853455E7,"y":2576486.3783659623},{"fnum":7,"pid":0,"x":1.268413365997461E7,"y":2576486.210008691},{"fnum":7,"pid":0,"x":1.2684134306580132E7,"y":2576485.9898223593},{"fnum":7,"pid":0,"x":1.2684134949139323E7,"y":2576485.801338936},{"fnum":7,"pid":0,"x":1.2684135603216955E7,"y":2576485.602938033},{"fnum":7,"pid":0,"x":1.2684136231052583E7,"y":2576485.458585147},{"fnum":7,"pid":0,"x":1.2684136890794983E7,"y":2576485.2798280916},{"fnum":7,"pid":0,"x":1.2684137517981492E7,"y":2576485.138583455},{"fnum":7,"pid":0,"x":1.2684138145980509E7,"y":2576484.9466193286},{"fnum":7,"pid":0,"x":1.268413878776803E7,"y":2576484.7756916527},{"fnum":7,"pid":0,"x":1.2684139420854889E7,"y":2576484.577203106},{"fnum":7,"pid":0,"x":1.2684140034810487E7,"y":2576484.409453703},{"fnum":7,"pid":0,"x":1.2684140675522367E7,"y":2576484.226144422},{"fnum":7,"pid":0,"x":1.268414128754154E7,"y":2576484.1037891936},{"fnum":7,"pid":0,"x":1.2684141924433239E7,"y":2576484.014667393},{"fnum":7,"pid":0,"x":1.2684142523037264E7,"y":2576484.176157993},{"fnum":0,"pid":0,"x":0.0,"y":0.0},{"fnum":7,"pid":0,"x":1.2684142958204709E7,"y":2576484.658643502},{"fnum":7,"pid":0,"x":1.2684143132170947E7,"y":2576485.2473499044},{"fnum":7,"pid":0,"x":1.2684143269340795E7,"y":2576485.886689853},{"fnum":7,"pid":0,"x":1.2684143336811997E7,"y":2576486.5043749297},{"fnum":7,"pid":0,"x":1.2684143440946493E7,"y":2576487.1269649244},{"fnum":7,"pid":0,"x":1.2684143502837287E7,"y":2576487.7639611936},{"fnum":7,"pid":0,"x":1.2684143624642696E7,"y":2576488.4137620875},{"fnum":7,"pid":0,"x":1.2684143714748694E7,"y":2576489.017710119},{"fnum":7,"pid":0,"x":1.2684143853544747E7,"y":2576489.637167443},{"fnum":7,"pid":0,"x":1.26841440183008E7,"y":2576490.2859925013},{"fnum":7,"pid":0,"x":1.2684144236677654E7,"y":2576490.9191564764},{"fnum":7,"pid":0,"x":1.2684144423028758E7,"y":2576491.5171184535},{"fnum":7,"pid":0,"x":1.2684144650876971E7,"y":2576492.1487887823},{"fnum":7,"pid":0,"x":1.2684144796689115E7,"y":2576492.7563839112},{"fnum":7,"pid":0,"x":1.2684145005183976E7,"y":2576493.3897084254},{"fnum":7,"pid":0,"x":1.268414517468064E7,"y":2576494.0339161246},{"fnum":7,"pid":0,"x":1.2684145377197046E7,"y":2576494.6375351893},{"fnum":7,"pid":0,"x":1.2684145547546703E7,"y":2576495.250457604},{"fnum":7,"pid":0,"x":1.2684145742767455E7,"y":2576495.853219854},{"fnum":7,"pid":0,"x":1.2684145902677838E7,"y":2576496.422147959},{"fnum":7,"pid":0,"x":1.2684146086055644E7,"y":2576497.0353892515},{"fnum":7,"pid":0,"x":1.2684146268201677E7,"y":2576497.6635906845},{"fnum":7,"pid":0,"x":1.268414647702397E7,"y":2576498.311326154},{"fnum":7,"pid":0,"x":1.2684146634339022E7,"y":2576498.94562195},{"fnum":7,"pid":0,"x":1.2684146865489183E7,"y":2576499.6069674334},{"fnum":7,"pid":0,"x":1.2684147044733454E7,"y":2576500.2123230305},{"fnum":7,"pid":0,"x":1.2684147286157217E7,"y":2576500.838759261},{"fnum":7,"pid":0,"x":1.2684147471897572E7,"y":2576501.4276755415},{"fnum":7,"pid":0,"x":1.2684147669631515E7,"y":2576501.932144042},{"fnum":7,"pid":0,"x":1.2684147819016183E7,"y":2576502.5637632683},{"fnum":7,"pid":0,"x":1.2684148052202754E7,"y":2576503.1989706554},{"fnum":7,"pid":0,"x":1.2684148222635636E7,"y":2576503.815595577},{"fnum":7,"pid":0,"x":1.2684148421538742E7,"y":2576504.448311515},{"fnum":7,"pid":0,"x":1.2684148587356752E7,"y":2576505.066060797},{"fnum":7,"pid":0,"x":1.26841487886498E7,"y":2576505.7173789437},{"fnum":7,"pid":0,"x":1.2684148961397246E7,"y":2576506.3376625567},{"fnum":7,"pid":0,"x":1.2684149178970233E7,"y":2576506.9875415307},{"fnum":7,"pid":0,"x":1.2684149266305069E7,"y":2576507.5935385274},{"fnum":7,"pid":0,"x":1.268414906446896E7,"y":2576508.2143304297},{"fnum":0,"pid":0,"x":0.0,"y":0.0},{"fnum":7,"pid":0,"x":1.2684148561533095E7,"y":2576508.6401465456},{"fnum":7,"pid":0,"x":1.2684147965787403E7,"y":2576508.9136003884},{"fnum":7,"pid":0,"x":1.2684147346028816E7,"y":2576509.0561844595},{"fnum":7,"pid":0,"x":1.2684146721706165E7,"y":2576509.213912058},{"fnum":7,"pid":0,"x":1.2684146089862386E7,"y":2576509.362619584},{"fnum":7,"pid":0,"x":1.2684145510917956E7,"y":2576509.532962648},{"fnum":7,"pid":0,"x":1.2684144900098672E7,"y":2576509.7577498043},{"fnum":7,"pid":0,"x":1.2684144278728139E7,"y":2576509.955991742},{"fnum":7,"pid":0,"x":1.2684143654250402E7,"y":2576510.1716977414},{"fnum":7,"pid":0,"x":1.2684143113870904E7,"y":2576510.426133503},{"fnum":7,"pid":0,"x":1.268414250655917E7,"y":2576510.660860439},{"fnum":7,"pid":0,"x":1.2684141906225594E7,"y":2576510.8900028453},{"fnum":7,"pid":0,"x":1.2684141307711707E7,"y":2576511.0987723437},{"fnum":7,"pid":0,"x":1.2684140717718892E7,"y":2576511.322438401},{"fnum":7,"pid":0,"x":1.2684140119143039E7,"y":2576511.5151040307},{"fnum":7,"pid":0,"x":1.2684139481190698E7,"y":2576511.746461842},{"fnum":7,"pid":0,"x":1.2684138879459219E7,"y":2576511.955006434},{"fnum":7,"pid":0,"x":1.2684138305195404E7,"y":2576512.216970843},{"fnum":7,"pid":0,"x":1.2684137700021122E7,"y":2576512.4701868217},{"fnum":7,"pid":0,"x":1.2684137127854975E7,"y":2576512.761466949},{"fnum":7,"pid":0,"x":1.2684136539888022E7,"y":2576512.987641777},{"fnum":7,"pid":0,"x":1.26841359189308E7,"y":2576513.238798458},{"fnum":7,"pid":0,"x":1.2684135340090415E7,"y":2576513.452770308},{"fnum":7,"pid":0,"x":1.2684134769152528E7,"y":2576513.689724532},{"fnum":7,"pid":0,"x":1.2684134167267209E7,"y":2576513.8871342037},{"fnum":7,"pid":0,"x":1.268413354537689E7,"y":2576514.1136157163},{"fnum":7,"pid":0,"x":1.2684132946548177E7,"y":2576514.181602602},{"fnum":0,"pid":0,"x":0.0,"y":0.0},{"fnum":7,"pid":0,"x":1.2684132660248002E7,"y":2576513.6352798888},{"fnum":7,"pid":0,"x":1.2684132382394379E7,"y":2576513.0491474047},{"fnum":7,"pid":0,"x":1.2684132086607689E7,"y":2576512.4989151177},{"fnum":7,"pid":0,"x":1.2684131836009026E7,"y":2576511.915981873},{"fnum":7,"pid":0,"x":1.2684131554398136E7,"y":2576511.3281999864},{"fnum":7,"pid":0,"x":1.2684131284726208E7,"y":2576510.6968709584},{"fnum":7,"pid":0,"x":1.2684131104607362E7,"y":2576510.1263124226},{"fnum":7,"pid":0,"x":1.2684130860226246E7,"y":2576509.5025168895},{"fnum":7,"pid":0,"x":1.2684130666872386E7,"y":2576508.85815137},{"fnum":7,"pid":0,"x":1.2684130397546865E7,"y":2576508.2663129414},{"fnum":7,"pid":0,"x":1.268413021011562E7,"y":2576507.7377489517},{"fnum":7,"pid":0,"x":1.2684129974055922E7,"y":2576507.121432},{"fnum":7,"pid":0,"x":1.2684129794864915E7,"y":2576506.4816978476},{"fnum":7,"pid":0,"x":1.2684129557933223E7,"y":2576505.850492125},{"fnum":7,"pid":0,"x":1.2684129344625158E7,"y":2576505.230993084},{"fnum":7,"pid":0,"x":1.2684129101226361E7,"y":2576504.608474717},{"fnum":7,"pid":0,"x":1.2684128888045395E7,"y":2576503.9873056095},{"fnum":7,"pid":0,"x":1.2684128622959835E7,"y":2576503.3294616607},{"fnum":7,"pid":0,"x":1.2684128419284083E7,"y":2576502.742492165},{"fnum":7,"pid":0,"x":1.2684128168694476E7,"y":2576502.1188386558},{"fnum":7,"pid":0,"x":1.2684127975961618E7,"y":2576501.5093365386},{"fnum":7,"pid":0,"x":1.2684127732706515E7,"y":2576500.8815263794},{"fnum":7,"pid":0,"x":1.2684127526377205E7,"y":2576500.227501042},{"fnum":7,"pid":0,"x":1.2684127271711342E7,"y":2576499.6134366486},{"fnum":7,"pid":0,"x":1.2684127080264188E7,"y":2576498.991021224},{"fnum":7,"pid":0,"x":1.2684126874207849E7,"y":2576498.3424536507},{"fnum":7,"pid":0,"x":1.268412669224798E7,"y":2576497.7281628703},{"fnum":7,"pid":0,"x":1.2684126472402718E7,"y":2576497.0881081186},{"fnum":7,"pid":0,"x":1.2684126259224128E7,"y":2576496.4608720555},{"fnum":7,"pid":0,"x":1.2684125982313037E7,"y":2576495.851421956},{"fnum":7,"pid":0,"x":1.2684125765867703E7,"y":2576495.2608085284},{"fnum":7,"pid":0,"x":1.2684125504982822E7,"y":2576494.659108085},{"fnum":7,"pid":0,"x":1.2684125290257707E7,"y":2576494.040592285},{"fnum":7,"pid":0,"x":1.2684125059513561E7,"y":2576493.4497717577},{"fnum":7,"pid":0,"x":1.2684124913000384E7,"y":2576492.8714726265},{"fnum":0,"pid":0,"x":0.0,"y":0.0},{"fnum":7,"pid":0,"x":1.2684125062618528E7,"y":2576492.30987325},{"fnum":7,"pid":0,"x":1.2684125545433015E7,"y":2576491.912091799},{"fnum":7,"pid":0,"x":1.2684126108380703E7,"y":2576491.629990098},{"fnum":7,"pid":0,"x":1.2684126650102245E7,"y":2576491.4532011678},{"fnum":7,"pid":0,"x":1.268412720997741E7,"y":2576491.1859605303},{"fnum":7,"pid":0,"x":1.2684127700907812E7,"y":2576490.9094757955},{"fnum":0,"pid":0,"x":0.0,"y":0.0},{"fnum":7,"pid":0,"x":1.2684128047382535E7,"y":2576490.3962912685},{"fnum":7,"pid":0,"x":1.2684127705668114E7,"y":2576489.8806510456},{"fnum":7,"pid":0,"x":1.2684127445577677E7,"y":2576489.364114254},{"fnum":7,"pid":0,"x":1.2684127163329905E7,"y":2576488.8005915484},{"fnum":7,"pid":0,"x":1.26841269391997E7,"y":2576488.2235626807},{"fnum":7,"pid":0,"x":1.2684126669047141E7,"y":2576487.667162579},{"fnum":7,"pid":0,"x":1.268412643095049E7,"y":2576487.0651110034},{"fnum":7,"pid":0,"x":1.2684126144915788E7,"y":2576486.4476594417},{"fnum":7,"pid":0,"x":1.2684125885214455E7,"y":2576485.8453286276},{"fnum":7,"pid":0,"x":1.2684125605262233E7,"y":2576485.2562930086},{"fnum":7,"pid":0,"x":1.268412535983926E7,"y":2576484.6988267},{"fnum":7,"pid":0,"x":1.2684125008060154E7,"y":2576484.193825409},{"fnum":0,"pid":0,"x":0.0,"y":0.0},{"fnum":7,"pid":0,"x":1.26841245424979E7,"y":2576483.90201594},{"fnum":7,"pid":0,"x":1.2684123928748457E7,"y":2576483.925492163},{"fnum":7,"pid":0,"x":1.2684123323401192E7,"y":2576484.0863175755},{"fnum":7,"pid":0,"x":1.2684122759223247E7,"y":2576484.304266255},{"fnum":7,"pid":0,"x":1.2684122190060107E7,"y":2576484.4778782628},{"fnum":7,"pid":0,"x":1.2684121609515652E7,"y":2576484.67921115},{"fnum":7,"pid":0,"x":1.2684120983420331E7,"y":2576484.8706931546},{"fnum":7,"pid":0,"x":1.2684120352478823E7,"y":2576485.0808920716},{"fnum":7,"pid":0,"x":1.2684119718424823E7,"y":2576485.243875188},{"fnum":7,"pid":0,"x":1.268411915443858E7,"y":2576485.4324660837},{"fnum":7,"pid":0,"x":1.2684118524183825E7,"y":2576485.6115914765},{"fnum":7,"pid":0,"x":1.2684117923007771E7,"y":2576485.80368087},{"fnum":7,"pid":0,"x":1.2684117349333225E7,"y":2576485.9576680027},{"fnum":7,"pid":0,"x":1.268411673019686E7,"y":2576486.161696241},{"fnum":7,"pid":0,"x":1.2684116153952586E7,"y":2576486.322194319},{"fnum":7,"pid":0,"x":1.2684115576808846E7,"y":2576486.535712307},{"fnum":7,"pid":0,"x":1.2684115089375248E7,"y":2576486.777521404},{"fnum":0,"pid":0,"x":0.0,"y":0.0},{"fnum":7,"pid":0,"x":1.268411510049099E7,"y":2576487.3521140115},{"fnum":7,"pid":0,"x":1.2684115276397051E7,"y":2576487.9586266},{"fnum":7,"pid":0,"x":1.2684115433244659E7,"y":2576488.5248675393},{"fnum":7,"pid":0,"x":1.2684115609740103E7,"y":2576489.108926309},{"fnum":7,"pid":0,"x":1.2684115763771022E7,"y":2576489.7534938},{"fnum":7,"pid":0,"x":1.2684115940255722E7,"y":2576490.3412534},{"fnum":7,"pid":0,"x":1.2684116065567754E7,"y":2576490.858158093},{"fnum":0,"pid":0,"x":0.0,"y":0.0}]
