# Supplementary material for: Mobile augmented reality based indoor map for improving geo-visualization
Source: PeerJ Comput Sci. 2021 Sep 2;7:e704. doi: 10.7717/peerj-cs.704 (PMC8444080; doi:10.7717/peerj-cs.704)
Supplement: Supplemental Information 3 [file peerj-cs-07-704-s003.zip › point-lists/route-4/pdr-1205-131842.json]

[{"fnum":7,"pid":0,"x":1.2684126145637557E7,"y":2576488.635528775},{"fnum":7,"pid":0,"x":1.2684126746340008E7,"y":2576488.472757589},{"fnum":7,"pid":0,"x":1.2684127366413908E7,"y":2576488.2745027896},{"fnum":7,"pid":0,"x":1.268412800918651E7,"y":2576488.0881270193},{"fnum":7,"pid":0,"x":1.2684128629693786E7,"y":2576487.8632741882},{"fnum":7,"pid":0,"x":1.26841292354994E7,"y":2576487.66545641},{"fnum":7,"pid":0,"x":1.2684129864360914E7,"y":2576487.415294691},{"fnum":7,"pid":0,"x":1.2684130484695949E7,"y":2576487.193782068},{"fnum":7,"pid":0,"x":1.2684131105661258E7,"y":2576486.9424673812},{"fnum":7,"pid":0,"x":1.268413173733787E7,"y":2576486.722385653},{"fnum":7,"pid":0,"x":1.2684132360198962E7,"y":2576486.4745869986},{"fnum":7,"pid":0,"x":1.268413300594062E7,"y":2576486.249198396},{"fnum":7,"pid":0,"x":1.2684133620973716E7,"y":2576486.0105404444},{"fnum":7,"pid":0,"x":1.2684134290385058E7,"y":2576485.8060724405},{"fnum":7,"pid":0,"x":1.2684134899666622E7,"y":2576485.57232774},{"fnum":7,"pid":0,"x":1.2684135539281575E7,"y":2576485.342756359},{"fnum":7,"pid":0,"x":1.2684136151944904E7,"y":2576485.0799700455},{"fnum":7,"pid":0,"x":1.2684136795676282E7,"y":2576484.8645563885},{"fnum":7,"pid":0,"x":1.2684137454493955E7,"y":2576484.59851616},{"fnum":7,"pid":0,"x":1.2684138071551764E7,"y":2576484.38472921},{"fnum":7,"pid":0,"x":1.26841387015084E7,"y":2576484.1419961154},{"fnum":7,"pid":0,"x":1.2684139342481816E7,"y":2576483.920630842},{"fnum":7,"pid":0,"x":1.268413995696251E7,"y":2576483.7007841025},{"fnum":7,"pid":0,"x":1.2684140590819115E7,"y":2576483.4813039512},{"fnum":7,"pid":0,"x":1.2684141232761659E7,"y":2576483.2452464434},{"fnum":7,"pid":0,"x":1.2684141873466311E7,"y":2576483.064220893},{"fnum":7,"pid":0,"x":1.268414252846288E7,"y":2576482.9806221323},{"fnum":7,"pid":0,"x":1.2684143117301347E7,"y":2576483.1738517983},{"fnum":0,"pid":0,"x":0.0,"y":0.0},{"fnum":7,"pid":0,"x":1.2684143463252358E7,"y":2576483.6333991056},{"fnum":7,"pid":0,"x":1.2684143635246348E7,"y":2576484.191000225},{"fnum":7,"pid":0,"x":1.268414383447961E7,"y":2576484.796204314},{"fnum":7,"pid":0,"x":1.268414401459828E7,"y":2576485.403530589},{"fnum":7,"pid":0,"x":1.2684144251947317E7,"y":2576486.0144778867},{"fnum":7,"pid":0,"x":1.2684144514895117E7,"y":2576486.6865653316},{"fnum":7,"pid":0,"x":1.2684144768488724E7,"y":2576487.2674126592},{"fnum":7,"pid":0,"x":1.2684145013939695E7,"y":2576487.895588077},{"fnum":7,"pid":0,"x":1.2684145299544334E7,"y":2576488.5065193595},{"fnum":7,"pid":0,"x":1.2684145501297437E7,"y":2576489.1358280457},{"fnum":7,"pid":0,"x":1.2684145698994428E7,"y":2576489.771049315},{"fnum":7,"pid":0,"x":1.268414582325712E7,"y":2576490.4211204625},{"fnum":7,"pid":0,"x":1.2684145986620797E7,"y":2576491.0648271404},{"fnum":7,"pid":0,"x":1.2684146161782112E7,"y":2576491.735355244},{"fnum":7,"pid":0,"x":1.2684146384292884E7,"y":2576492.3982033115},{"fnum":7,"pid":0,"x":1.2684146615445511E7,"y":2576493.0557833323},{"fnum":7,"pid":0,"x":1.26841468860309E7,"y":2576493.714731679},{"fnum":7,"pid":0,"x":1.268414710147122E7,"y":2576494.3543286156},{"fnum":7,"pid":0,"x":1.26841473517208E7,"y":2576495.014731381},{"fnum":7,"pid":0,"x":1.2684147563559279E7,"y":2576495.6213965877},{"fnum":7,"pid":0,"x":1.2684147779565008E7,"y":2576496.2948997263},{"fnum":7,"pid":0,"x":1.2684147976597128E7,"y":2576496.9645558787},{"fnum":7,"pid":0,"x":1.2684148163396472E7,"y":2576497.60121956},{"fnum":7,"pid":0,"x":1.2684148324134547E7,"y":2576498.2766569536},{"fnum":7,"pid":0,"x":1.2684148531464536E7,"y":2576498.9352253135},{"fnum":7,"pid":0,"x":1.26841487143611E7,"y":2576499.582586082},{"fnum":7,"pid":0,"x":1.2684148944885666E7,"y":2576500.221863564},{"fnum":7,"pid":0,"x":1.268414915282526E7,"y":2576500.8592759753},{"fnum":7,"pid":0,"x":1.2684149370578684E7,"y":2576501.518630145},{"fnum":7,"pid":0,"x":1.2684149550693138E7,"y":2576502.1466996823},{"fnum":7,"pid":0,"x":1.2684149744670043E7,"y":2576502.780803225},{"fnum":7,"pid":0,"x":1.2684149916561935E7,"y":2576503.444904634},{"fnum":7,"pid":0,"x":1.2684150131067984E7,"y":2576504.1099995784},{"fnum":7,"pid":0,"x":1.2684150298391387E7,"y":2576504.7324080407},{"fnum":7,"pid":0,"x":1.2684150539491354E7,"y":2576505.3648894583},{"fnum":7,"pid":0,"x":1.2684150767904835E7,"y":2576505.998049095},{"fnum":7,"pid":0,"x":1.268415100702312E7,"y":2576506.607369372},{"fnum":7,"pid":0,"x":1.2684151218906105E7,"y":2576507.2364628427},{"fnum":7,"pid":0,"x":1.2684151386249209E7,"y":2576507.882054569},{"fnum":7,"pid":0,"x":1.2684151371765107E7,"y":2576508.5219435785},{"fnum":0,"pid":0,"x":0.0,"y":0.0},{"fnum":7,"pid":0,"x":1.268415103698149E7,"y":2576509.060759762},{"fnum":7,"pid":0,"x":1.268415051537491E7,"y":2576509.313174514},{"fnum":7,"pid":0,"x":1.2684149921256606E7,"y":2576509.537757724},{"fnum":7,"pid":0,"x":1.268414928237475E7,"y":2576509.7868740265},{"fnum":7,"pid":0,"x":1.2684148668330476E7,"y":2576510.0106709437},{"fnum":7,"pid":0,"x":1.268414803819305E7,"y":2576510.237789761},{"fnum":7,"pid":0,"x":1.2684147411388896E7,"y":2576510.4748143223},{"fnum":7,"pid":0,"x":1.2684146816976042E7,"y":2576510.7005006773},{"fnum":7,"pid":0,"x":1.2684146220536245E7,"y":2576510.9648708175},{"fnum":7,"pid":0,"x":1.2684145579051744E7,"y":2576511.1923563704},{"fnum":7,"pid":0,"x":1.2684144937539062E7,"y":2576511.435708241},{"fnum":7,"pid":0,"x":1.2684144319374992E7,"y":2576511.6431132467},{"fnum":7,"pid":0,"x":1.2684143666673688E7,"y":2576511.8108206266},{"fnum":7,"pid":0,"x":1.2684143009153824E7,"y":2576511.9327437044},{"fnum":7,"pid":0,"x":1.2684142329805996E7,"y":2576512.090751322},{"fnum":7,"pid":0,"x":1.2684141708153607E7,"y":2576512.216149905},{"fnum":7,"pid":0,"x":1.2684141055588737E7,"y":2576512.4058398614},{"fnum":7,"pid":0,"x":1.2684140455648828E7,"y":2576512.5886586835},{"fnum":7,"pid":0,"x":1.2684139828717766E7,"y":2576512.7618760406},{"fnum":7,"pid":0,"x":1.2684139207806343E7,"y":2576512.9175684634},{"fnum":7,"pid":0,"x":1.2684138601057805E7,"y":2576513.022406814},{"fnum":7,"pid":0,"x":1.2684138074108254E7,"y":2576513.113689836},{"fnum":7,"pid":0,"x":1.2684137498847004E7,"y":2576513.3139476883},{"fnum":7,"pid":0,"x":1.268413680639093E7,"y":2576513.56262798},{"fnum":7,"pid":0,"x":1.268413618143632E7,"y":2576513.7750894623},{"fnum":7,"pid":0,"x":1.2684135544941483E7,"y":2576513.95852728},{"fnum":7,"pid":0,"x":1.268413490673398E7,"y":2576514.149174085},{"fnum":7,"pid":0,"x":1.2684134278932773E7,"y":2576514.297819827},{"fnum":7,"pid":0,"x":1.2684133657999603E7,"y":2576514.4513244894},{"fnum":7,"pid":0,"x":1.268413304336757E7,"y":2576514.544202714},{"fnum":0,"pid":0,"x":0.0,"y":0.0},{"fnum":7,"pid":0,"x":1.2684132596704239E7,"y":2576514.427766074},{"fnum":7,"pid":0,"x":1.2684132391963258E7,"y":2576513.894814511},{"fnum":7,"pid":0,"x":1.2684132098355146E7,"y":2576513.348738226},{"fnum":7,"pid":0,"x":1.2684131778796982E7,"y":2576512.772151319},{"fnum":7,"pid":0,"x":1.2684131500920698E7,"y":2576512.194525621},{"fnum":7,"pid":0,"x":1.2684131181309074E7,"y":2576511.630944731},{"fnum":7,"pid":0,"x":1.268413087995508E7,"y":2576511.0479226336},{"fnum":7,"pid":0,"x":1.2684130572595749E7,"y":2576510.480523111},{"fnum":7,"pid":0,"x":1.2684130373686507E7,"y":2576509.89864016},{"fnum":7,"pid":0,"x":1.2684130156821989E7,"y":2576509.3102377034},{"fnum":7,"pid":0,"x":1.268412995892276E7,"y":2576508.6780092646},{"fnum":7,"pid":0,"x":1.2684129744675841E7,"y":2576508.074847224},{"fnum":7,"pid":0,"x":1.2684129551546987E7,"y":2576507.4413177636},{"fnum":7,"pid":0,"x":1.2684129339593593E7,"y":2576506.7777329646},{"fnum":7,"pid":0,"x":1.2684129173007904E7,"y":2576506.1649325816},{"fnum":7,"pid":0,"x":1.2684128967074312E7,"y":2576505.5287987236},{"fnum":7,"pid":0,"x":1.2684128772280429E7,"y":2576504.920999544},{"fnum":7,"pid":0,"x":1.2684128566740125E7,"y":2576504.3126546964},{"fnum":7,"pid":0,"x":1.2684128398221746E7,"y":2576503.6833191235},{"fnum":7,"pid":0,"x":1.268412822021178E7,"y":2576503.0225148853},{"fnum":7,"pid":0,"x":1.2684128024381915E7,"y":2576502.39856555},{"fnum":7,"pid":0,"x":1.2684127809907708E7,"y":2576501.76603133},{"fnum":7,"pid":0,"x":1.2684127618531799E7,"y":2576501.163527924},{"fnum":7,"pid":0,"x":1.2684127414383097E7,"y":2576500.519811348},{"fnum":7,"pid":0,"x":1.2684127198142355E7,"y":2576499.882803429},{"fnum":7,"pid":0,"x":1.2684126985527903E7,"y":2576499.250617693},{"fnum":7,"pid":0,"x":1.2684126806337964E7,"y":2576498.6175320884},{"fnum":7,"pid":0,"x":1.2684126602565793E7,"y":2576497.9835975883},{"fnum":7,"pid":0,"x":1.2684126431685342E7,"y":2576497.386851451},{"fnum":7,"pid":0,"x":1.268412622383915E7,"y":2576496.7615734893},{"fnum":7,"pid":0,"x":1.2684126023915956E7,"y":2576496.1221444},{"fnum":7,"pid":0,"x":1.2684125825414732E7,"y":2576495.4571569655},{"fnum":7,"pid":0,"x":1.2684125651823536E7,"y":2576494.839319193},{"fnum":7,"pid":0,"x":1.2684125460074456E7,"y":2576494.184871304},{"fnum":7,"pid":0,"x":1.2684125297499882E7,"y":2576493.564376846},{"fnum":7,"pid":0,"x":1.2684125113134122E7,"y":2576492.9273538375},{"fnum":7,"pid":0,"x":1.268412492276467E7,"y":2576492.2817695253},{"fnum":7,"pid":0,"x":1.2684124748624526E7,"y":2576491.6714346106},{"fnum":7,"pid":0,"x":1.2684124620226605E7,"y":2576491.035343855},{"fnum":0,"pid":0,"x":0.0,"y":0.0},{"fnum":7,"pid":0,"x":1.2684125044896293E7,"y":2576490.6564094536},{"fnum":7,"pid":0,"x":1.268412552137985E7,"y":2576490.2953424254},{"fnum":7,"pid":0,"x":1.2684126048911432E7,"y":2576490.0149145545},{"fnum":7,"pid":0,"x":1.2684126574760057E7,"y":2576489.737758636},{"fnum":7,"pid":0,"x":1.2684127092279619E7,"y":2576489.503825154},{"fnum":7,"pid":0,"x":1.2684127604146678E7,"y":2576489.22871829},{"fnum":7,"pid":0,"x":1.2684127891113976E7,"y":2576488.7593790866},{"fnum":0,"pid":0,"x":0.0,"y":0.0},{"fnum":7,"pid":0,"x":1.2684127710346304E7,"y":2576488.3205102887},{"fnum":7,"pid":0,"x":1.2684127315665593E7,"y":2576487.8249130216},{"fnum":7,"pid":0,"x":1.268412693117364E7,"y":2576487.3614924494},{"fnum":7,"pid":0,"x":1.268412660072028E7,"y":2576486.85858897},{"fnum":7,"pid":0,"x":1.2684126220921693E7,"y":2576486.394762968},{"fnum":7,"pid":0,"x":1.2684125860354617E7,"y":2576485.9303962104},{"fnum":7,"pid":0,"x":1.2684125471313493E7,"y":2576485.4737784537},{"fnum":7,"pid":0,"x":1.2684125115615213E7,"y":2576484.9732065178},{"fnum":7,"pid":0,"x":1.2684124752228366E7,"y":2576484.491067976},{"fnum":7,"pid":0,"x":1.2684124418492176E7,"y":2576483.9793279404},{"fnum":7,"pid":0,"x":1.2684124044383928E7,"y":2576483.514188989},{"fnum":7,"pid":0,"x":1.2684123682457712E7,"y":2576483.0207567103},{"fnum":7,"pid":0,"x":1.2684123262864526E7,"y":2576482.6136384956},{"fnum":0,"pid":0,"x":0.0,"y":0.0},{"fnum":7,"pid":0,"x":1.2684122705608485E7,"y":2576482.467220287},{"fnum":7,"pid":0,"x":1.26841222405965E7,"y":2576482.6802923447},{"fnum":7,"pid":0,"x":1.2684121745193856E7,"y":2576482.9950843626},{"fnum":7,"pid":0,"x":1.2684121253316833E7,"y":2576483.393714713},{"fnum":7,"pid":0,"x":1.2684120702205263E7,"y":2576483.748446366},{"fnum":7,"pid":0,"x":1.268412019653342E7,"y":2576484.092157538},{"fnum":7,"pid":0,"x":1.268411963226699E7,"y":2576484.4249563036},{"fnum":7,"pid":0,"x":1.2684119119090063E7,"y":2576484.753744835},{"fnum":7,"pid":0,"x":1.2684118565185973E7,"y":2576485.0457585524},{"fnum":7,"pid":0,"x":1.2684117950714875E7,"y":2576485.2658899175},{"fnum":7,"pid":0,"x":1.2684117370297603E7,"y":2576485.494195863},{"fnum":7,"pid":0,"x":1.2684116770270074E7,"y":2576485.7550748982},{"fnum":7,"pid":0,"x":1.2684116156754108E7,"y":2576485.9737401195},{"fnum":7,"pid":0,"x":1.2684115550035344E7,"y":2576486.19904063},{"fnum":7,"pid":0,"x":1.2684114961224083E7,"y":2576486.458872005},{"fnum":7,"pid":0,"x":1.2684114395673113E7,"y":2576486.7114920905},{"fnum":7,"pid":0,"x":1.2684113816789795E7,"y":2576486.9320825515},{"fnum":7,"pid":0,"x":1.268411324670928E7,"y":2576487.1295898384},{"fnum":0,"pid":0,"x":0.0,"y":0.0},{"fnum":7,"pid":0,"x":1.2684113393553883E7,"y":2576487.7499731877},{"fnum":7,"pid":0,"x":1.2684113577339066E7,"y":2576488.39406398},{"fnum":7,"pid":0,"x":1.2684113691275472E7,"y":2576489.015236577},{"fnum":7,"pid":0,"x":1.2684113834633471E7,"y":2576489.6596015994},{"fnum":7,"pid":0,"x":1.268411394861152E7,"y":2576490.2655160804},{"fnum":7,"pid":0,"x":1.2684114027032038E7,"y":2576490.8318629824},{"fnum":7,"pid":0,"x":1.2684114104865918E7,"y":2576491.333351757},{"fnum":7,"pid":0,"x":1.2684114265068665E7,"y":2576491.7195355278},{"fnum":0,"pid":0,"x":0.0,"y":0.0}]
