# Supplementary material for: Mobile augmented reality based indoor map for improving geo-visualization
Source: PeerJ Comput Sci. 2021 Sep 2;7:e704. doi: 10.7717/peerj-cs.704 (PMC8444080; doi:10.7717/peerj-cs.704)
Supplement: Supplemental Information 3 [file peerj-cs-07-704-s003.zip › point-lists/route-4/pdr-1205-132007.json]

[{"fnum":7,"pid":0,"x":1.2684126150516322E7,"y":2576489.0661513624},{"fnum":7,"pid":0,"x":1.2684126752919246E7,"y":2576489.14987796},{"fnum":7,"pid":0,"x":1.2684127367379462E7,"y":2576489.1481404533},{"fnum":7,"pid":0,"x":1.2684128003820714E7,"y":2576489.1917059002},{"fnum":7,"pid":0,"x":1.2684128629802478E7,"y":2576489.207606942},{"fnum":7,"pid":0,"x":1.2684129240715316E7,"y":2576489.293719811},{"fnum":7,"pid":0,"x":1.268412987093732E7,"y":2576489.3168459362},{"fnum":7,"pid":0,"x":1.2684130499670241E7,"y":2576489.4143331973},{"fnum":7,"pid":0,"x":1.2684131118410824E7,"y":2576489.489351737},{"fnum":7,"pid":0,"x":1.2684131733529642E7,"y":2576489.4914618013},{"fnum":7,"pid":0,"x":1.2684132351125944E7,"y":2576489.597308492},{"fnum":7,"pid":0,"x":1.2684132970047861E7,"y":2576489.629791658},{"fnum":7,"pid":0,"x":1.2684133606748642E7,"y":2576489.7492560516},{"fnum":7,"pid":0,"x":1.2684134246578477E7,"y":2576489.7718582866},{"fnum":7,"pid":0,"x":1.2684134898650993E7,"y":2576489.8779281667},{"fnum":7,"pid":0,"x":1.268413553974515E7,"y":2576489.9363547363},{"fnum":7,"pid":0,"x":1.2684136175837154E7,"y":2576490.050574799},{"fnum":7,"pid":0,"x":1.2684136779238679E7,"y":2576490.07519633},{"fnum":7,"pid":0,"x":1.2684137456218299E7,"y":2576490.179981945},{"fnum":7,"pid":0,"x":1.2684138104094664E7,"y":2576490.2076121853},{"fnum":7,"pid":0,"x":1.2684138760382557E7,"y":2576490.312634523},{"fnum":7,"pid":0,"x":1.2684139369703403E7,"y":2576490.3564013843},{"fnum":7,"pid":0,"x":1.2684139992849136E7,"y":2576490.473895902},{"fnum":7,"pid":0,"x":1.2684140592941877E7,"y":2576490.532143773},{"fnum":7,"pid":0,"x":1.2684141245832719E7,"y":2576490.6799946483},{"fnum":7,"pid":0,"x":1.268414186011522E7,"y":2576490.755128421},{"fnum":7,"pid":0,"x":1.2684142482284695E7,"y":2576490.951792702},{"fnum":7,"pid":0,"x":1.2684143075308727E7,"y":2576491.0931287277},{"fnum":7,"pid":0,"x":1.2684143668757908E7,"y":2576491.3245231155},{"fnum":7,"pid":0,"x":1.2684144204398826E7,"y":2576491.6338605816},{"fnum":0,"pid":0,"x":0.0,"y":0.0},{"fnum":7,"pid":0,"x":1.2684144234358095E7,"y":2576492.251088414},{"fnum":7,"pid":0,"x":1.2684144114892034E7,"y":2576492.87622453},{"fnum":7,"pid":0,"x":1.2684144062589582E7,"y":2576493.489564544},{"fnum":7,"pid":0,"x":1.2684143932550937E7,"y":2576494.1033395147},{"fnum":7,"pid":0,"x":1.2684143778247988E7,"y":2576494.7456206144},{"fnum":7,"pid":0,"x":1.2684143724506631E7,"y":2576495.3734121346},{"fnum":7,"pid":0,"x":1.2684143641590156E7,"y":2576495.970736787},{"fnum":7,"pid":0,"x":1.2684143576405423E7,"y":2576496.5751800477},{"fnum":7,"pid":0,"x":1.2684143492492054E7,"y":2576497.230937101},{"fnum":7,"pid":0,"x":1.2684143467590729E7,"y":2576497.773947806},{"fnum":7,"pid":0,"x":1.2684143331345195E7,"y":2576498.4297864055},{"fnum":7,"pid":0,"x":1.268414326282656E7,"y":2576499.056030335},{"fnum":7,"pid":0,"x":1.2684143128760671E7,"y":2576499.6781232273},{"fnum":7,"pid":0,"x":1.268414304977882E7,"y":2576500.3049207306},{"fnum":7,"pid":0,"x":1.2684142896097817E7,"y":2576500.9282374033},{"fnum":7,"pid":0,"x":1.2684142834015045E7,"y":2576501.5148831964},{"fnum":7,"pid":0,"x":1.2684142683441455E7,"y":2576502.132605186},{"fnum":7,"pid":0,"x":1.268414260735853E7,"y":2576502.747905795},{"fnum":7,"pid":0,"x":1.2684142451323312E7,"y":2576503.3484808384},{"fnum":7,"pid":0,"x":1.268414236522491E7,"y":2576504.0010130247},{"fnum":7,"pid":0,"x":1.2684142211576818E7,"y":2576504.601427034},{"fnum":7,"pid":0,"x":1.268414212086111E7,"y":2576505.242281421},{"fnum":7,"pid":0,"x":1.2684141960433433E7,"y":2576505.8609567024},{"fnum":7,"pid":0,"x":1.2684141892000554E7,"y":2576506.4694765317},{"fnum":7,"pid":0,"x":1.2684141757431112E7,"y":2576507.0862276},{"fnum":7,"pid":0,"x":1.2684141729702355E7,"y":2576507.6702098646},{"fnum":7,"pid":0,"x":1.2684141600625886E7,"y":2576508.3281029626},{"fnum":7,"pid":0,"x":1.2684141574546993E7,"y":2576508.9486903045},{"fnum":7,"pid":0,"x":1.2684141435582364E7,"y":2576509.5939490846},{"fnum":7,"pid":0,"x":1.2684141341715273E7,"y":2576510.2469880395},{"fnum":7,"pid":0,"x":1.2684141159529814E7,"y":2576510.869070308},{"fnum":7,"pid":0,"x":1.2684141070693543E7,"y":2576511.5156362625},{"fnum":7,"pid":0,"x":1.2684140880726494E7,"y":2576512.150681921},{"fnum":7,"pid":0,"x":1.2684140740412781E7,"y":2576512.7097426797},{"fnum":7,"pid":0,"x":1.268414066242514E7,"y":2576513.360860019},{"fnum":7,"pid":0,"x":1.2684140473669076E7,"y":2576513.9990269993},{"fnum":7,"pid":0,"x":1.2684140324831668E7,"y":2576514.6234006123},{"fnum":7,"pid":0,"x":1.2684140084040452E7,"y":2576515.239741586},{"fnum":7,"pid":0,"x":1.2684139723099679E7,"y":2576515.723438744},{"fnum":7,"pid":0,"x":1.2684139169495594E7,"y":2576515.810251288},{"fnum":0,"pid":0,"x":0.0,"y":0.0},{"fnum":7,"pid":0,"x":1.2684138561532876E7,"y":2576515.808028628},{"fnum":7,"pid":0,"x":1.2684137941877922E7,"y":2576515.7085553827},{"fnum":7,"pid":0,"x":1.2684137330488726E7,"y":2576515.6448514266},{"fnum":7,"pid":0,"x":1.2684136689311827E7,"y":2576515.5440625795},{"fnum":7,"pid":0,"x":1.268413604867737E7,"y":2576515.5158784078},{"fnum":7,"pid":0,"x":1.2684135417425366E7,"y":2576515.3907710114},{"fnum":7,"pid":0,"x":1.2684134791574381E7,"y":2576515.3436945872},{"fnum":7,"pid":0,"x":1.2684134169740394E7,"y":2576515.250538297},{"fnum":7,"pid":0,"x":1.2684133548781967E7,"y":2576515.2174392994},{"fnum":7,"pid":0,"x":1.2684132884482501E7,"y":2576515.1035609795},{"fnum":7,"pid":0,"x":1.2684132241257226E7,"y":2576515.0770579013},{"fnum":7,"pid":0,"x":1.2684131597508201E7,"y":2576514.9651181},{"fnum":7,"pid":0,"x":1.2684130926062156E7,"y":2576514.9358449704},{"fnum":7,"pid":0,"x":1.2684130268113276E7,"y":2576514.7775933323},{"fnum":7,"pid":0,"x":1.268412962882282E7,"y":2576514.7435272695},{"fnum":7,"pid":0,"x":1.2684128916252345E7,"y":2576514.6378233093},{"fnum":7,"pid":0,"x":1.268412824621434E7,"y":2576514.6235657586},{"fnum":7,"pid":0,"x":1.2684127525334157E7,"y":2576514.544364612},{"fnum":7,"pid":0,"x":1.2684126881075693E7,"y":2576514.511925747},{"fnum":7,"pid":0,"x":1.2684126210981645E7,"y":2576514.4234508676},{"fnum":7,"pid":0,"x":1.2684125593242688E7,"y":2576514.4862262458},{"fnum":7,"pid":0,"x":1.2684124955363467E7,"y":2576514.4802319068},{"fnum":7,"pid":0,"x":1.2684124300297067E7,"y":2576514.511166337},{"fnum":7,"pid":0,"x":1.2684123666013015E7,"y":2576514.446407415},{"fnum":7,"pid":0,"x":1.2684123041334348E7,"y":2576514.312587837},{"fnum":7,"pid":0,"x":1.2684122509364812E7,"y":2576514.163387344},{"fnum":0,"pid":0,"x":0.0,"y":0.0},{"fnum":7,"pid":0,"x":1.2684122582501194E7,"y":2576513.681730971},{"fnum":7,"pid":0,"x":1.2684122579942431E7,"y":2576512.991664013},{"fnum":7,"pid":0,"x":1.2684122623359365E7,"y":2576512.318451435},{"fnum":7,"pid":0,"x":1.2684122612561092E7,"y":2576511.6878156913},{"fnum":7,"pid":0,"x":1.2684122588967953E7,"y":2576511.073953761},{"fnum":7,"pid":0,"x":1.2684122541336352E7,"y":2576510.5107776956},{"fnum":7,"pid":0,"x":1.2684122530053675E7,"y":2576509.8804466557},{"fnum":7,"pid":0,"x":1.2684122511111682E7,"y":2576509.2756469883},{"fnum":7,"pid":0,"x":1.2684122488141317E7,"y":2576508.740484292},{"fnum":7,"pid":0,"x":1.2684122486369409E7,"y":2576508.118274703},{"fnum":7,"pid":0,"x":1.2684122498116069E7,"y":2576507.500257909},{"fnum":7,"pid":0,"x":1.268412251906712E7,"y":2576506.948032226},{"fnum":7,"pid":0,"x":1.26841225448866E7,"y":2576506.322078679},{"fnum":7,"pid":0,"x":1.2684122519265888E7,"y":2576505.71543243},{"fnum":7,"pid":0,"x":1.2684122533511681E7,"y":2576505.1261026687},{"fnum":7,"pid":0,"x":1.268412255324189E7,"y":2576504.4987188824},{"fnum":7,"pid":0,"x":1.2684122542452374E7,"y":2576503.905370957},{"fnum":7,"pid":0,"x":1.2684122536441421E7,"y":2576503.3159232317},{"fnum":7,"pid":0,"x":1.2684122527858717E7,"y":2576502.804603023},{"fnum":7,"pid":0,"x":1.2684122592403296E7,"y":2576502.1631073863},{"fnum":7,"pid":0,"x":1.268412253984384E7,"y":2576501.5479197116},{"fnum":7,"pid":0,"x":1.2684122523863045E7,"y":2576500.9250145582},{"fnum":7,"pid":0,"x":1.2684122519512244E7,"y":2576500.3728645225},{"fnum":7,"pid":0,"x":1.2684122539139878E7,"y":2576499.7648100858},{"fnum":7,"pid":0,"x":1.2684122565695407E7,"y":2576499.147752427},{"fnum":7,"pid":0,"x":1.2684122505845211E7,"y":2576498.5551272994},{"fnum":7,"pid":0,"x":1.2684122463526307E7,"y":2576497.926632155},{"fnum":7,"pid":0,"x":1.2684122312127894E7,"y":2576497.3408718943},{"fnum":7,"pid":0,"x":1.2684121921777207E7,"y":2576496.8387336824},{"fnum":7,"pid":0,"x":1.2684121456759151E7,"y":2576496.7947429637},{"fnum":0,"pid":0,"x":0.0,"y":0.0},{"fnum":7,"pid":0,"x":1.2684120833317773E7,"y":2576496.773335754},{"fnum":7,"pid":0,"x":1.26841202139354E7,"y":2576496.745511265},{"fnum":7,"pid":0,"x":1.2684120775831124E7,"y":2576496.658543684},{"fnum":7,"pid":0,"x":1.2684121343180997E7,"y":2576496.692509594},{"fnum":7,"pid":0,"x":1.2684121961578382E7,"y":2576496.8092563017},{"fnum":7,"pid":0,"x":1.2684122567472901E7,"y":2576496.8894239925},{"fnum":7,"pid":0,"x":1.268412319332893E7,"y":2576496.9810482613},{"fnum":7,"pid":0,"x":1.2684123788729222E7,"y":2576496.948635602},{"fnum":7,"pid":0,"x":1.2684124421000898E7,"y":2576496.849343567},{"fnum":0,"pid":0,"x":0.0,"y":0.0},{"fnum":7,"pid":0,"x":1.2684124440768583E7,"y":2576496.369044208},{"fnum":7,"pid":0,"x":1.2684124493483381E7,"y":2576495.7315986142},{"fnum":7,"pid":0,"x":1.268412441744753E7,"y":2576495.1275896677},{"fnum":7,"pid":0,"x":1.2684124392481841E7,"y":2576494.4653151254},{"fnum":7,"pid":0,"x":1.268412427002009E7,"y":2576493.870079143},{"fnum":7,"pid":0,"x":1.2684124231083116E7,"y":2576493.196309249},{"fnum":7,"pid":0,"x":1.2684124282495718E7,"y":2576492.5387364696},{"fnum":7,"pid":0,"x":1.2684124277543372E7,"y":2576491.9162170053},{"fnum":7,"pid":0,"x":1.2684124210457694E7,"y":2576491.3705271985},{"fnum":0,"pid":0,"x":0.0,"y":0.0},{"fnum":7,"pid":0,"x":1.268412409516979E7,"y":2576490.758361932},{"fnum":7,"pid":0,"x":1.268412349580241E7,"y":2576490.597160816},{"fnum":7,"pid":0,"x":1.2684122908058885E7,"y":2576490.5385105377},{"fnum":7,"pid":0,"x":1.2684122282318337E7,"y":2576490.396709797},{"fnum":7,"pid":0,"x":1.2684121725369597E7,"y":2576490.3323753616},{"fnum":7,"pid":0,"x":1.2684121114154585E7,"y":2576490.1466458132},{"fnum":7,"pid":0,"x":1.2684120561672166E7,"y":2576489.9882255523},{"fnum":7,"pid":0,"x":1.268411992325382E7,"y":2576489.8224065863},{"fnum":7,"pid":0,"x":1.268411930566856E7,"y":2576489.7006616993},{"fnum":7,"pid":0,"x":1.2684118734061794E7,"y":2576489.602071119},{"fnum":7,"pid":0,"x":1.2684118119085986E7,"y":2576489.43678151},{"fnum":7,"pid":0,"x":1.2684117550713887E7,"y":2576489.3056063526},{"fnum":7,"pid":0,"x":1.2684116943204712E7,"y":2576489.1542046634},{"fnum":0,"pid":0,"x":0.0,"y":0.0},{"fnum":7,"pid":0,"x":1.2684116348981967E7,"y":2576489.202690881},{"fnum":7,"pid":0,"x":1.2684116085044846E7,"y":2576489.7282599085},{"fnum":7,"pid":0,"x":1.2684115868415458E7,"y":2576490.31060272},{"fnum":7,"pid":0,"x":1.2684115613815865E7,"y":2576490.8609608714},{"fnum":7,"pid":0,"x":1.2684115437926402E7,"y":2576491.4487236743},{"fnum":7,"pid":0,"x":1.2684115229318004E7,"y":2576491.9919214807},{"fnum":7,"pid":0,"x":1.2684115083489709E7,"y":2576492.5403352026}]
