# Supplementary material for: Mobile augmented reality based indoor map for improving geo-visualization
Source: PeerJ Comput Sci. 2021 Sep 2;7:e704. doi: 10.7717/peerj-cs.704 (PMC8444080; doi:10.7717/peerj-cs.704)
Supplement: Supplemental Information 3 [file peerj-cs-07-704-s003.zip › point-lists/route-4/pdr-1205-132654.json]

[{"fnum":7,"pid":0,"x":1.2684126752376046E7,"y":2576491.78151857},{"fnum":7,"pid":0,"x":1.2684127392899591E7,"y":2576491.5788211203},{"fnum":7,"pid":0,"x":1.2684128013452211E7,"y":2576491.3619638425},{"fnum":7,"pid":0,"x":1.2684128647248356E7,"y":2576491.165430288},{"fnum":7,"pid":0,"x":1.2684129277412117E7,"y":2576490.940595817},{"fnum":7,"pid":0,"x":1.2684129895819288E7,"y":2576490.734016278},{"fnum":7,"pid":0,"x":1.2684130531996598E7,"y":2576490.521445303},{"fnum":7,"pid":0,"x":1.2684131169673385E7,"y":2576490.3234567284},{"fnum":7,"pid":0,"x":1.2684131788673833E7,"y":2576490.154882239},{"fnum":7,"pid":0,"x":1.2684132439956585E7,"y":2576490.021016862},{"fnum":7,"pid":0,"x":1.2684133072643802E7,"y":2576489.8315438},{"fnum":7,"pid":0,"x":1.268413371508005E7,"y":2576489.700166134},{"fnum":7,"pid":0,"x":1.2684134372912297E7,"y":2576489.5434409245},{"fnum":7,"pid":0,"x":1.2684135037410367E7,"y":2576489.4236035375},{"fnum":7,"pid":0,"x":1.2684135684674442E7,"y":2576489.275112209},{"fnum":7,"pid":0,"x":1.2684136317044305E7,"y":2576489.1317958296},{"fnum":7,"pid":0,"x":1.2684136953960909E7,"y":2576488.9731339733},{"fnum":7,"pid":0,"x":1.2684137583222464E7,"y":2576488.8344890513},{"fnum":7,"pid":0,"x":1.2684138218753217E7,"y":2576488.672587713},{"fnum":7,"pid":0,"x":1.2684138848205563E7,"y":2576488.530899422},{"fnum":7,"pid":0,"x":1.268413947436603E7,"y":2576488.376902843},{"fnum":7,"pid":0,"x":1.2684140091793412E7,"y":2576488.247682607},{"fnum":7,"pid":0,"x":1.2684140691736162E7,"y":2576488.1035654973},{"fnum":7,"pid":0,"x":1.2684141336271705E7,"y":2576487.978640916},{"fnum":7,"pid":0,"x":1.2684141990104904E7,"y":2576487.8325507105},{"fnum":7,"pid":0,"x":1.2684142627253762E7,"y":2576487.713949871},{"fnum":7,"pid":0,"x":1.268414328359726E7,"y":2576487.56212254},{"fnum":7,"pid":0,"x":1.2684143929715106E7,"y":2576487.4435504205},{"fnum":7,"pid":0,"x":1.2684144570457751E7,"y":2576487.3611867907},{"fnum":7,"pid":0,"x":1.2684145153079195E7,"y":2576487.470175858},{"fnum":7,"pid":0,"x":1.2684145561759608E7,"y":2576487.720973831},{"fnum":7,"pid":0,"x":1.268414579729993E7,"y":2576488.1795121497},{"fnum":7,"pid":0,"x":1.2684145961785074E7,"y":2576488.624928203},{"fnum":0,"pid":0,"x":0.0,"y":0.0},{"fnum":7,"pid":0,"x":1.2684146135160098E7,"y":2576489.1839859397},{"fnum":7,"pid":0,"x":1.2684146340349192E7,"y":2576489.7710805284},{"fnum":7,"pid":0,"x":1.268414650083182E7,"y":2576490.393801998},{"fnum":7,"pid":0,"x":1.268414672299827E7,"y":2576490.9978012205},{"fnum":7,"pid":0,"x":1.268414690555831E7,"y":2576491.597089206},{"fnum":7,"pid":0,"x":1.2684147123807786E7,"y":2576492.2260373286},{"fnum":7,"pid":0,"x":1.2684147305877494E7,"y":2576492.807269557},{"fnum":7,"pid":0,"x":1.2684147556423668E7,"y":2576493.44124267},{"fnum":7,"pid":0,"x":1.2684147737758193E7,"y":2576494.064127589},{"fnum":7,"pid":0,"x":1.2684147956806468E7,"y":2576494.6697880174},{"fnum":7,"pid":0,"x":1.2684148151024133E7,"y":2576495.326172329},{"fnum":7,"pid":0,"x":1.2684148371796569E7,"y":2576495.9588743756},{"fnum":7,"pid":0,"x":1.2684148549245937E7,"y":2576496.5452481373},{"fnum":7,"pid":0,"x":1.2684148792565756E7,"y":2576497.1709474646},{"fnum":7,"pid":0,"x":1.268414898886157E7,"y":2576497.8020181577},{"fnum":7,"pid":0,"x":1.2684149216767307E7,"y":2576498.431892571},{"fnum":7,"pid":0,"x":1.2684149400715997E7,"y":2576499.0797489774},{"fnum":7,"pid":0,"x":1.2684149610194698E7,"y":2576499.714927358},{"fnum":7,"pid":0,"x":1.2684149768638743E7,"y":2576500.3352958187},{"fnum":7,"pid":0,"x":1.2684149931461025E7,"y":2576500.944292584},{"fnum":7,"pid":0,"x":1.2684150097855998E7,"y":2576501.58663713},{"fnum":7,"pid":0,"x":1.2684150309682345E7,"y":2576502.224362431},{"fnum":7,"pid":0,"x":1.268415049024466E7,"y":2576502.8761607795},{"fnum":7,"pid":0,"x":1.2684150689404229E7,"y":2576503.487942127},{"fnum":7,"pid":0,"x":1.2684150847875046E7,"y":2576504.098244007},{"fnum":7,"pid":0,"x":1.2684151053603482E7,"y":2576504.697266783},{"fnum":7,"pid":0,"x":1.2684151232768107E7,"y":2576505.3130043955},{"fnum":7,"pid":0,"x":1.2684151424911685E7,"y":2576505.9285247177},{"fnum":7,"pid":0,"x":1.2684151580302628E7,"y":2576506.544042652},{"fnum":7,"pid":0,"x":1.268415177676794E7,"y":2576507.1744111422},{"fnum":7,"pid":0,"x":1.2684151930208331E7,"y":2576507.81785167},{"fnum":7,"pid":0,"x":1.268415213823878E7,"y":2576508.4741987064},{"fnum":7,"pid":0,"x":1.2684152292221364E7,"y":2576509.091100334},{"fnum":7,"pid":0,"x":1.268415251089071E7,"y":2576509.7071691863},{"fnum":7,"pid":0,"x":1.2684152726499263E7,"y":2576510.3299436667},{"fnum":7,"pid":0,"x":1.268415297296987E7,"y":2576510.9307825426},{"fnum":7,"pid":0,"x":1.2684153147322524E7,"y":2576511.543232012},{"fnum":7,"pid":0,"x":1.2684153316290908E7,"y":2576512.173168659},{"fnum":7,"pid":0,"x":1.268415342801039E7,"y":2576512.7852291246},{"fnum":7,"pid":0,"x":1.2684153357420754E7,"y":2576513.3365875967},{"fnum":7,"pid":0,"x":1.2684153054222263E7,"y":2576513.7534206486},{"fnum":0,"pid":0,"x":0.0,"y":0.0},{"fnum":7,"pid":0,"x":1.2684152512128511E7,"y":2576513.9452624833},{"fnum":7,"pid":0,"x":1.2684151906790935E7,"y":2576514.1403934984},{"fnum":7,"pid":0,"x":1.2684151299852403E7,"y":2576514.3188078827},{"fnum":7,"pid":0,"x":1.2684150652034642E7,"y":2576514.5386319906},{"fnum":7,"pid":0,"x":1.2684150049395274E7,"y":2576514.705631129},{"fnum":7,"pid":0,"x":1.2684149447972156E7,"y":2576514.9474971797},{"fnum":7,"pid":0,"x":1.268414884370735E7,"y":2576515.1113571986},{"fnum":7,"pid":0,"x":1.2684148218591392E7,"y":2576515.348193888},{"fnum":7,"pid":0,"x":1.2684147599238569E7,"y":2576515.5269892053},{"fnum":7,"pid":0,"x":1.2684146996091908E7,"y":2576515.729733891},{"fnum":7,"pid":0,"x":1.2684146398864182E7,"y":2576515.886679276},{"fnum":7,"pid":0,"x":1.2684145787524754E7,"y":2576516.098771876},{"fnum":7,"pid":0,"x":1.268414516226472E7,"y":2576516.2696798686},{"fnum":7,"pid":0,"x":1.2684144539079174E7,"y":2576516.434003402},{"fnum":7,"pid":0,"x":1.2684143912995163E7,"y":2576516.562897556},{"fnum":7,"pid":0,"x":1.2684143298985E7,"y":2576516.7040971597},{"fnum":7,"pid":0,"x":1.2684142671854954E7,"y":2576516.8332487466},{"fnum":7,"pid":0,"x":1.2684142009736432E7,"y":2576517.002445864},{"fnum":7,"pid":0,"x":1.2684141394643543E7,"y":2576517.1334164557},{"fnum":7,"pid":0,"x":1.268414078457094E7,"y":2576517.2727953675},{"fnum":7,"pid":0,"x":1.2684140142787425E7,"y":2576517.388861184},{"fnum":7,"pid":0,"x":1.2684139513070013E7,"y":2576517.548037635},{"fnum":7,"pid":0,"x":1.2684138885765772E7,"y":2576517.7309191427},{"fnum":7,"pid":0,"x":1.2684138258685915E7,"y":2576517.9396475223},{"fnum":7,"pid":0,"x":1.2684137622782048E7,"y":2576518.095030692},{"fnum":7,"pid":0,"x":1.2684137008015813E7,"y":2576518.276502401},{"fnum":7,"pid":0,"x":1.2684136401933964E7,"y":2576518.39146144},{"fnum":7,"pid":0,"x":1.2684135773590278E7,"y":2576518.531376372},{"fnum":7,"pid":0,"x":1.268413514590194E7,"y":2576518.604594355},{"fnum":7,"pid":0,"x":1.2684134522456007E7,"y":2576518.6611829745},{"fnum":7,"pid":0,"x":1.2684133994255891E7,"y":2576518.561583714},{"fnum":7,"pid":0,"x":1.2684133660129424E7,"y":2576518.2242856696},{"fnum":0,"pid":0,"x":0.0,"y":0.0},{"fnum":7,"pid":0,"x":1.2684133572448561E7,"y":2576517.778855315},{"fnum":7,"pid":0,"x":1.268413334727348E7,"y":2576517.22101333},{"fnum":7,"pid":0,"x":1.2684133116718167E7,"y":2576516.6434933026},{"fnum":7,"pid":0,"x":1.2684132950131405E7,"y":2576516.0672399984},{"fnum":7,"pid":0,"x":1.268413278034699E7,"y":2576515.4453486493},{"fnum":7,"pid":0,"x":1.2684132678936226E7,"y":2576514.870140413},{"fnum":7,"pid":0,"x":1.2684132524006832E7,"y":2576514.2611722667},{"fnum":7,"pid":0,"x":1.268413240992635E7,"y":2576513.6465487005},{"fnum":7,"pid":0,"x":1.2684132237892171E7,"y":2576513.026185892},{"fnum":7,"pid":0,"x":1.2684132108994763E7,"y":2576512.376292881},{"fnum":7,"pid":0,"x":1.268413192188908E7,"y":2576511.755000302},{"fnum":7,"pid":0,"x":1.2684131782365926E7,"y":2576511.1312355525},{"fnum":7,"pid":0,"x":1.2684131609538885E7,"y":2576510.533001488},{"fnum":7,"pid":0,"x":1.268413147076648E7,"y":2576509.92429597},{"fnum":7,"pid":0,"x":1.268413128867636E7,"y":2576509.2847083993},{"fnum":7,"pid":0,"x":1.2684131173805045E7,"y":2576508.6703485698},{"fnum":7,"pid":0,"x":1.2684131010756867E7,"y":2576508.0434349948},{"fnum":7,"pid":0,"x":1.2684130876776522E7,"y":2576507.4099770403},{"fnum":7,"pid":0,"x":1.2684130701311825E7,"y":2576506.8040358652},{"fnum":7,"pid":0,"x":1.268413057176599E7,"y":2576506.1894579246},{"fnum":7,"pid":0,"x":1.2684130415151399E7,"y":2576505.556995712},{"fnum":7,"pid":0,"x":1.2684130279058611E7,"y":2576504.9329451183},{"fnum":7,"pid":0,"x":1.2684130092760524E7,"y":2576504.3250160143},{"fnum":7,"pid":0,"x":1.2684129947871163E7,"y":2576503.699919655},{"fnum":7,"pid":0,"x":1.2684129770746633E7,"y":2576503.079739188},{"fnum":7,"pid":0,"x":1.2684129625149524E7,"y":2576502.4678534945},{"fnum":7,"pid":0,"x":1.2684129422597384E7,"y":2576501.8315374423},{"fnum":7,"pid":0,"x":1.2684129251435855E7,"y":2576501.209194501},{"fnum":7,"pid":0,"x":1.26841290610737E7,"y":2576500.585452078},{"fnum":7,"pid":0,"x":1.268412890694153E7,"y":2576499.941968643},{"fnum":7,"pid":0,"x":1.2684128706766304E7,"y":2576499.3020034754},{"fnum":7,"pid":0,"x":1.2684128548575858E7,"y":2576498.6457799734},{"fnum":7,"pid":0,"x":1.2684128350662453E7,"y":2576498.0171346627},{"fnum":7,"pid":0,"x":1.2684128200439492E7,"y":2576497.3826777306},{"fnum":7,"pid":0,"x":1.268412801184515E7,"y":2576496.7546066577},{"fnum":7,"pid":0,"x":1.2684127828723747E7,"y":2576496.12568291},{"fnum":7,"pid":0,"x":1.2684127621585915E7,"y":2576495.5136070536},{"fnum":7,"pid":0,"x":1.2684127441637674E7,"y":2576494.9156654705},{"fnum":7,"pid":0,"x":1.2684127237977391E7,"y":2576494.282485321},{"fnum":7,"pid":0,"x":1.268412706248388E7,"y":2576493.701441666},{"fnum":7,"pid":0,"x":1.2684126857067456E7,"y":2576493.0868051196},{"fnum":7,"pid":0,"x":1.268412677670141E7,"y":2576492.5155215166},{"fnum":7,"pid":0,"x":1.2684126897890333E7,"y":2576492.000806081},{"fnum":7,"pid":0,"x":1.2684127250980211E7,"y":2576491.6830056305},{"fnum":0,"pid":0,"x":0.0,"y":0.0},{"fnum":7,"pid":0,"x":1.2684127730623612E7,"y":2576491.3934605652},{"fnum":7,"pid":0,"x":1.268412827997757E7,"y":2576491.174181822},{"fnum":7,"pid":0,"x":1.2684128838859404E7,"y":2576490.954320927},{"fnum":7,"pid":0,"x":1.2684129377717413E7,"y":2576490.7524116817},{"fnum":7,"pid":0,"x":1.2684129920088753E7,"y":2576490.4970542393},{"fnum":7,"pid":0,"x":1.268413036914788E7,"y":2576490.102567713},{"fnum":0,"pid":0,"x":0.0,"y":0.0},{"fnum":7,"pid":0,"x":1.2684130055304933E7,"y":2576489.614018441},{"fnum":7,"pid":0,"x":1.2684129803251492E7,"y":2576489.0361162648},{"fnum":7,"pid":0,"x":1.2684129509739146E7,"y":2576488.4586940105},{"fnum":7,"pid":0,"x":1.2684129225052128E7,"y":2576487.9159227097},{"fnum":7,"pid":0,"x":1.2684128873795876E7,"y":2576487.369200708},{"fnum":7,"pid":0,"x":1.2684128578747926E7,"y":2576486.822336992},{"fnum":7,"pid":0,"x":1.2684128225933747E7,"y":2576486.2535433904},{"fnum":7,"pid":0,"x":1.2684127925942129E7,"y":2576485.6955881612},{"fnum":7,"pid":0,"x":1.2684127619305728E7,"y":2576485.1476625926},{"fnum":7,"pid":0,"x":1.2684127321234785E7,"y":2576484.589425742},{"fnum":7,"pid":0,"x":1.2684126960447237E7,"y":2576484.11957648},{"fnum":7,"pid":0,"x":1.2684126587315487E7,"y":2576483.7853504526},{"fnum":0,"pid":0,"x":0.0,"y":0.0},{"fnum":7,"pid":0,"x":1.2684126019652352E7,"y":2576483.673265353},{"fnum":7,"pid":0,"x":1.2684125459412843E7,"y":2576483.8586851573},{"fnum":7,"pid":0,"x":1.2684124976332977E7,"y":2576484.1990495804},{"fnum":7,"pid":0,"x":1.2684124459479433E7,"y":2576484.5111352755},{"fnum":7,"pid":0,"x":1.2684123930711262E7,"y":2576484.858980367},{"fnum":7,"pid":0,"x":1.2684123392281303E7,"y":2576485.1508820383},{"fnum":7,"pid":0,"x":1.2684122856095292E7,"y":2576485.5141119123},{"fnum":7,"pid":0,"x":1.2684122294130348E7,"y":2576485.8395378687},{"fnum":7,"pid":0,"x":1.268412171300074E7,"y":2576486.192589003},{"fnum":7,"pid":0,"x":1.2684121150289794E7,"y":2576486.4965712107},{"fnum":7,"pid":0,"x":1.2684120544105675E7,"y":2576486.8249333003},{"fnum":7,"pid":0,"x":1.2684119972261306E7,"y":2576487.1074244133},{"fnum":7,"pid":0,"x":1.2684119425199907E7,"y":2576487.425738069},{"fnum":7,"pid":0,"x":1.2684118864260646E7,"y":2576487.6989717814},{"fnum":7,"pid":0,"x":1.268411831889549E7,"y":2576488.030113189},{"fnum":7,"pid":0,"x":1.2684117743234156E7,"y":2576488.34414734},{"fnum":7,"pid":0,"x":1.26841171799747E7,"y":2576488.6657550912},{"fnum":7,"pid":0,"x":1.2684116677569432E7,"y":2576488.9725695127},{"fnum":7,"pid":0,"x":1.2684116296631899E7,"y":2576489.3776387065},{"fnum":7,"pid":0,"x":1.2684116151762702E7,"y":2576489.7872750773},{"fnum":0,"pid":0,"x":0.0,"y":0.0},{"fnum":7,"pid":0,"x":1.2684116370964386E7,"y":2576490.2651210544},{"fnum":7,"pid":0,"x":1.2684116636537751E7,"y":2576490.817303024},{"fnum":7,"pid":0,"x":1.2684116930328984E7,"y":2576491.376133268},{"fnum":7,"pid":0,"x":1.2684117212576913E7,"y":2576491.920136692},{"fnum":7,"pid":0,"x":1.2684117483704671E7,"y":2576492.3861482847},{"fnum":7,"pid":0,"x":1.268411774684756E7,"y":2576492.9420821904},{"fnum":7,"pid":0,"x":1.2684118025911944E7,"y":2576493.510559765},{"fnum":7,"pid":0,"x":1.2684118306355143E7,"y":2576493.950134721},{"fnum":0,"pid":0,"x":0.0,"y":0.0}]
