# Supplementary material for: Mobile augmented reality based indoor map for improving geo-visualization
Source: PeerJ Comput Sci. 2021 Sep 2;7:e704. doi: 10.7717/peerj-cs.704 (PMC8444080; doi:10.7717/peerj-cs.704)
Supplement: Supplemental Information 3 [file peerj-cs-07-704-s003.zip › point-lists/route-4/pf-1205-131538.json]

[
    {
        "x": 1.2684125197078811E7,
        "y": 2576489.371640549,
        "fnum": 7,
        "pid": 0
    },
    {
        "x": 1.2684125013897853E7,
        "y": 2576490.052503608,
        "fnum": 7,
        "pid": 1
    },
    {
        "x": 1.268412630413838E7,
        "y": 2576488.6431986517,
        "fnum": 7,
        "pid": 2
    },
    {
        "x": 1.268412717242305E7,
        "y": 2576488.4241155516,
        "fnum": 7,
        "pid": 3
    },
    {
        "x": 1.2684127146778928E7,
        "y": 2576488.3696689834,
        "fnum": 7,
        "pid": 4
    },
    {
        "x": 1.2684128007846657E7,
        "y": 2576488.6016073604,
        "fnum": 7,
        "pid": 5
    },
    {
        "x": 1.2684128544208268E7,
        "y": 2576488.2451209287,
        "fnum": 7,
        "pid": 6
    },
    {
        "x": 1.2684129642135868E7,
        "y": 2576487.7642548042,
        "fnum": 7,
        "pid": 7
    },
    {
        "x": 1.2684130029977798E7,
        "y": 2576487.7997972186,
        "fnum": 7,
        "pid": 8
    },
    {
        "x": 1.2684130933842245E7,
        "y": 2576488.5962145613,
        "fnum": 7,
        "pid": 9
    },
    {
        "x": 1.2684131549135612E7,
        "y": 2576488.9907293026,
        "fnum": 7,
        "pid": 10
    },
    {
        "x": 1.2684132293236373E7,
        "y": 2576489.0400665975,
        "fnum": 7,
        "pid": 11
    },
    {
        "x": 1.2684133101226384E7,
        "y": 2576489.152659783,
        "fnum": 7,
        "pid": 12
    },
    {
        "x": 1.2684134196126804E7,
        "y": 2576488.966678879,
        "fnum": 7,
        "pid": 13
    },
    {
        "x": 1.2684135137903042E7,
        "y": 2576488.7896561148,
        "fnum": 7,
        "pid": 14
    },
    {
        "x": 1.2684136093527162E7,
        "y": 2576488.5865194253,
        "fnum": 7,
        "pid": 15
    },
    {
        "x": 1.268413694881573E7,
        "y": 2576488.6055427087,
        "fnum": 7,
        "pid": 16
    },
    {
        "x": 1.2684137742523896E7,
        "y": 2576488.5938987006,
        "fnum": 7,
        "pid": 17
    },
    {
        "x": 1.2684138593145201E7,
        "y": 2576488.652131943,
        "fnum": 7,
        "pid": 18
    },
    {
        "x": 1.268414027796849E7,
        "y": 2576488.6637239847,
        "fnum": 7,
        "pid": 19
    },
    {
        "x": 1.2684141061450357E7,
        "y": 2576488.6718477276,
        "fnum": 7,
        "pid": 20
    },
    {
        "x": 1.2684141088587444E7,
        "y": 2576488.65880578,
        "fnum": 7,
        "pid": 21
    },
    {
        "x": 1.268414193303926E7,
        "y": 2576488.6234336505,
        "fnum": 7,
        "pid": 22
    },
    {
        "x": 1.2684139725310491E7,
        "y": 2576488.573591051,
        "fnum": 7,
        "pid": 23
    },
    {
        "x": 1.2684140214694144E7,
        "y": 2576488.7087861984,
        "fnum": 7,
        "pid": 24
    },
    {
        "x": 1.2684141073509999E7,
        "y": 2576488.699741817,
        "fnum": 7,
        "pid": 25
    },
    {
        "x": 1.2684141639618207E7,
        "y": 2576489.087083741,
        "fnum": 7,
        "pid": 26
    },
    {
        "x": 0.0,
        "y": 0.0,
        "fnum": 0,
        "pid": 27
    },
    {
        "x": 1.2684142346371658E7,
        "y": 2576489.086232511,
        "fnum": 7,
        "pid": 28
    },
    {
        "x": 1.2684141851326473E7,
        "y": 2576489.1505060988,
        "fnum": 7,
        "pid": 29
    },
    {
        "x": 1.2684140893639885E7,
        "y": 2576488.640723645,
        "fnum": 7,
        "pid": 30
    },
    {
        "x": 1.2684143157380322E7,
        "y": 2576488.928619488,
        "fnum": 7,
        "pid": 31
    },
    {
        "x": 1.2684143649508452E7,
        "y": 2576489.228829387,
        "fnum": 7,
        "pid": 32
    },
    {
        "x": 1.2684144729837585E7,
        "y": 2576489.6681789377,
        "fnum": 7,
        "pid": 33
    },
    {
        "x": 1.2684145516314352E7,
        "y": 2576491.432395802,
        "fnum": 7,
        "pid": 34
    },
    {
        "x": 1.2684145289461143E7,
        "y": 2576492.7090763105,
        "fnum": 7,
        "pid": 35
    },
    {
        "x": 1.2684145541415066E7,
        "y": 2576494.0021256697,
        "fnum": 7,
        "pid": 36
    },
    {
        "x": 1.2684145582435185E7,
        "y": 2576494.929613644,
        "fnum": 7,
        "pid": 37
    },
    {
        "x": 1.2684145560914487E7,
        "y": 2576494.4621350667,
        "fnum": 7,
        "pid": 38
    },
    {
        "x": 1.268414553519429E7,
        "y": 2576495.329957175,
        "fnum": 7,
        "pid": 39
    },
    {
        "x": 1.2684145580737045E7,
        "y": 2576495.5405886928,
        "fnum": 7,
        "pid": 40
    },
    {
        "x": 1.2684145487717021E7,
        "y": 2576496.376138514,
        "fnum": 7,
        "pid": 41
    },
    {
        "x": 1.2684145639296344E7,
        "y": 2576498.5229949434,
        "fnum": 7,
        "pid": 42
    },
    {
        "x": 1.2684145596512504E7,
        "y": 2576499.4733082973,
        "fnum": 7,
        "pid": 43
    },
    {
        "x": 1.2684145638061594E7,
        "y": 2576501.5349987117,
        "fnum": 7,
        "pid": 44
    },
    {
        "x": 1.2684145618343329E7,
        "y": 2576502.443888073,
        "fnum": 7,
        "pid": 45
    },
    {
        "x": 1.2684145615540203E7,
        "y": 2576502.40101033,
        "fnum": 7,
        "pid": 46
    },
    {
        "x": 1.2684145614698766E7,
        "y": 2576503.2080538343,
        "fnum": 7,
        "pid": 47
    },
    {
        "x": 1.2684145593380682E7,
        "y": 2576502.7015089253,
        "fnum": 7,
        "pid": 48
    },
    {
        "x": 1.268414563108047E7,
        "y": 2576503.5724586304,
        "fnum": 7,
        "pid": 49
    },
    {
        "x": 1.268414561976119E7,
        "y": 2576504.462969503,
        "fnum": 7,
        "pid": 50
    },
    {
        "x": 1.2684145573126325E7,
        "y": 2576505.3777377834,
        "fnum": 7,
        "pid": 51
    },
    {
        "x": 1.2684145646014463E7,
        "y": 2576506.212246018,
        "fnum": 7,
        "pid": 52
    },
    {
        "x": 1.2684145590121394E7,
        "y": 2576507.0914197876,
        "fnum": 7,
        "pid": 53
    },
    {
        "x": 1.2684145633513385E7,
        "y": 2576506.9388696454,
        "fnum": 7,
        "pid": 54
    },
    {
        "x": 1.2684145531815913E7,
        "y": 2576507.7785776365,
        "fnum": 7,
        "pid": 55
    },
    {
        "x": 1.2684145642209992E7,
        "y": 2576506.8316721926,
        "fnum": 7,
        "pid": 56
    },
    {
        "x": 1.2684145516811518E7,
        "y": 2576507.6132112783,
        "fnum": 7,
        "pid": 57
    },
    {
        "x": 1.268414563547639E7,
        "y": 2576508.074470993,
        "fnum": 7,
        "pid": 58
    },
    {
        "x": 1.2684145572254809E7,
        "y": 2576508.9468540326,
        "fnum": 7,
        "pid": 59
    },
    {
        "x": 1.2684145556286989E7,
        "y": 2576509.7404809627,
        "fnum": 7,
        "pid": 60
    },
    {
        "x": 1.2684145499237413E7,
        "y": 2576510.579878389,
        "fnum": 7,
        "pid": 61
    },
    {
        "x": 1.268414552562805E7,
        "y": 2576511.538123138,
        "fnum": 7,
        "pid": 62
    },
    {
        "x": 1.2684145509401273E7,
        "y": 2576512.4164075213,
        "fnum": 7,
        "pid": 63
    },
    {
        "x": 1.2684145497992644E7,
        "y": 2576513.384075564,
        "fnum": 7,
        "pid": 64
    },
    {
        "x": 1.2684145415316748E7,
        "y": 2576514.208433854,
        "fnum": 7,
        "pid": 65
    },
    {
        "x": 1.2684145295643933E7,
        "y": 2576514.3041634895,
        "fnum": 7,
        "pid": 66
    },
    {
        "x": 0.0,
        "y": 0.0,
        "fnum": 0,
        "pid": 67
    },
    {
        "x": 1.268414472909461E7,
        "y": 2576514.646254065,
        "fnum": 7,
        "pid": 68
    },
    {
        "x": 1.2684145285903225E7,
        "y": 2576514.4509213334,
        "fnum": 7,
        "pid": 69
    },
    {
        "x": 1.2684144924745739E7,
        "y": 2576514.210122888,
        "fnum": 7,
        "pid": 70
    },
    {
        "x": 1.2684144602249462E7,
        "y": 2576515.1040617074,
        "fnum": 7,
        "pid": 71
    },
    {
        "x": 1.2684143702283656E7,
        "y": 2576515.312909286,
        "fnum": 7,
        "pid": 72
    },
    {
        "x": 1.2684144094804917E7,
        "y": 2576515.1398751065,
        "fnum": 7,
        "pid": 73
    },
    {
        "x": 1.2684143309808124E7,
        "y": 2576515.2424912606,
        "fnum": 7,
        "pid": 74
    },
    {
        "x": 1.2684142465304324E7,
        "y": 2576515.4572114535,
        "fnum": 7,
        "pid": 75
    },
    {
        "x": 1.2684140623121183E7,
        "y": 2576515.2641850472,
        "fnum": 7,
        "pid": 76
    },
    {
        "x": 1.2684138733807398E7,
        "y": 2576515.351815763,
        "fnum": 7,
        "pid": 77
    },
    {
        "x": 1.2684137793255337E7,
        "y": 2576515.4390982008,
        "fnum": 7,
        "pid": 78
    },
    {
        "x": 1.2684137404304562E7,
        "y": 2576515.348971432,
        "fnum": 7,
        "pid": 79
    },
    {
        "x": 1.2684136546190329E7,
        "y": 2576515.4276076234,
        "fnum": 7,
        "pid": 80
    },
    {
        "x": 1.2684135768323015E7,
        "y": 2576515.3869778938,
        "fnum": 7,
        "pid": 81
    },
    {
        "x": 1.2684134876378048E7,
        "y": 2576515.400708774,
        "fnum": 7,
        "pid": 82
    },
    {
        "x": 1.2684132996962452E7,
        "y": 2576515.3571276837,
        "fnum": 7,
        "pid": 83
    },
    {
        "x": 1.2684132120962754E7,
        "y": 2576515.366410479,
        "fnum": 7,
        "pid": 84
    },
    {
        "x": 1.268413114920661E7,
        "y": 2576515.456254484,
        "fnum": 7,
        "pid": 85
    },
    {
        "x": 1.2684130248325706E7,
        "y": 2576515.441910245,
        "fnum": 7,
        "pid": 86
    },
    {
        "x": 1.2684130457752157E7,
        "y": 2576515.4788387227,
        "fnum": 7,
        "pid": 87
    },
    {
        "x": 1.2684129520118099E7,
        "y": 2576515.3866196866,
        "fnum": 7,
        "pid": 88
    },
    {
        "x": 1.2684130197898367E7,
        "y": 2576515.2115413626,
        "fnum": 7,
        "pid": 89
    },
    {
        "x": 1.2684129345839394E7,
        "y": 2576515.275295301,
        "fnum": 7,
        "pid": 90
    },
    {
        "x": 1.2684129272208929E7,
        "y": 2576515.3629108574,
        "fnum": 7,
        "pid": 91
    },
    {
        "x": 1.2684128459207226E7,
        "y": 2576515.334723577,
        "fnum": 7,
        "pid": 92
    },
    {
        "x": 1.2684128716582121E7,
        "y": 2576514.803360386,
        "fnum": 7,
        "pid": 93
    },
    {
        "x": 1.2684128192401618E7,
        "y": 2576515.363821612,
        "fnum": 7,
        "pid": 94
    },
    {
        "x": 0.0,
        "y": 0.0,
        "fnum": 0,
        "pid": 95
    },
    {
        "x": 1.2684126183743248E7,
        "y": 2576515.094975678,
        "fnum": 7,
        "pid": 96
    },
    {
        "x": 1.2684125278895486E7,
        "y": 2576513.541576213,
        "fnum": 7,
        "pid": 97
    },
    {
        "x": 1.2684125673233893E7,
        "y": 2576512.7957490385,
        "fnum": 7,
        "pid": 98
    },
    {
        "x": 1.2684124919106832E7,
        "y": 2576511.43087561,
        "fnum": 7,
        "pid": 99
    },
    {
        "x": 1.2684125669331275E7,
        "y": 2576509.8594904942,
        "fnum": 7,
        "pid": 100
    },
    {
        "x": 1.2684125345023727E7,
        "y": 2576508.8137351576,
        "fnum": 7,
        "pid": 101
    },
    {
        "x": 1.2684124828836866E7,
        "y": 2576507.9119449547,
        "fnum": 7,
        "pid": 102
    },
    {
        "x": 1.2684125575956574E7,
        "y": 2576507.2874562056,
        "fnum": 7,
        "pid": 103
    },
    {
        "x": 1.2684125084455553E7,
        "y": 2576506.589513215,
        "fnum": 7,
        "pid": 104
    },
    {
        "x": 1.268412506369661E7,
        "y": 2576505.4838967337,
        "fnum": 7,
        "pid": 105
    },
    {
        "x": 1.2684125554778332E7,
        "y": 2576504.823808329,
        "fnum": 7,
        "pid": 106
    },
    {
        "x": 1.2684125795371395E7,
        "y": 2576504.005182466,
        "fnum": 7,
        "pid": 107
    },
    {
        "x": 1.2684125910819106E7,
        "y": 2576503.1941821827,
        "fnum": 7,
        "pid": 108
    },
    {
        "x": 1.2684125669286951E7,
        "y": 2576502.6214337726,
        "fnum": 7,
        "pid": 109
    },
    {
        "x": 1.2684125596690683E7,
        "y": 2576501.7899948335,
        "fnum": 7,
        "pid": 110
    },
    {
        "x": 1.2684125497125227E7,
        "y": 2576501.4429460904,
        "fnum": 7,
        "pid": 111
    },
    {
        "x": 1.2684125546050128E7,
        "y": 2576500.6590048913,
        "fnum": 7,
        "pid": 112
    },
    {
        "x": 1.2684125181873767E7,
        "y": 2576502.0810922314,
        "fnum": 7,
        "pid": 113
    },
    {
        "x": 1.2684125507088661E7,
        "y": 2576501.2843316062,
        "fnum": 7,
        "pid": 114
    },
    {
        "x": 1.268412501377285E7,
        "y": 2576501.4728414672,
        "fnum": 7,
        "pid": 115
    },
    {
        "x": 1.2684125628084173E7,
        "y": 2576500.7927344674,
        "fnum": 7,
        "pid": 116
    },
    {
        "x": 1.268412516159983E7,
        "y": 2576500.5189890154,
        "fnum": 7,
        "pid": 117
    },
    {
        "x": 1.2684125554661904E7,
        "y": 2576499.5499889873,
        "fnum": 7,
        "pid": 118
    },
    {
        "x": 1.2684125581326697E7,
        "y": 2576497.732039372,
        "fnum": 7,
        "pid": 119
    },
    {
        "x": 1.268412556858768E7,
        "y": 2576496.745366758,
        "fnum": 7,
        "pid": 120
    },
    {
        "x": 1.2684125838335982E7,
        "y": 2576495.1443710336,
        "fnum": 7,
        "pid": 121
    },
    {
        "x": 1.2684125357918229E7,
        "y": 2576494.408891347,
        "fnum": 7,
        "pid": 122
    },
    {
        "x": 1.268412555274549E7,
        "y": 2576493.63518455,
        "fnum": 7,
        "pid": 123
    },
    {
        "x": 1.2684125645956567E7,
        "y": 2576492.9851383655,
        "fnum": 7,
        "pid": 124
    },
    {
        "x": 1.2684125783282336E7,
        "y": 2576493.4481297624,
        "fnum": 7,
        "pid": 125
    },
    {
        "x": 1.268412574020958E7,
        "y": 2576492.746239305,
        "fnum": 7,
        "pid": 126
    },
    {
        "x": 1.2684125545762954E7,
        "y": 2576493.080907386,
        "fnum": 7,
        "pid": 127
    },
    {
        "x": 1.2684125494542837E7,
        "y": 2576492.1642697775,
        "fnum": 7,
        "pid": 128
    },
    {
        "x": 1.2684125078101331E7,
        "y": 2576492.3780389195,
        "fnum": 7,
        "pid": 129
    },
    {
        "x": 1.26841256686175E7,
        "y": 2576491.7763924156,
        "fnum": 7,
        "pid": 130
    },
    {
        "x": 0.0,
        "y": 0.0,
        "fnum": 0,
        "pid": 131
    },
    {
        "x": 1.2684125553287977E7,
        "y": 2576491.933008171,
        "fnum": 7,
        "pid": 132
    },
    {
        "x": 1.2684126054784406E7,
        "y": 2576492.6632622904,
        "fnum": 7,
        "pid": 133
    },
    {
        "x": 1.2684125914415613E7,
        "y": 2576491.023764371,
        "fnum": 7,
        "pid": 134
    },
    {
        "x": 1.268412586696246E7,
        "y": 2576490.047950951,
        "fnum": 7,
        "pid": 135
    },
    {
        "x": 1.2684125717366666E7,
        "y": 2576489.2263995823,
        "fnum": 7,
        "pid": 136
    },
    {
        "x": 1.2684125436012382E7,
        "y": 2576488.6434025676,
        "fnum": 7,
        "pid": 137
    },
    {
        "x": 0.0,
        "y": 0.0,
        "fnum": 0,
        "pid": 138
    },
    {
        "x": 1.2684124573359964E7,
        "y": 2576488.4506973037,
        "fnum": 7,
        "pid": 139
    },
    {
        "x": 1.2684125610145316E7,
        "y": 2576489.3422718477,
        "fnum": 7,
        "pid": 140
    },
    {
        "x": 1.2684125198274456E7,
        "y": 2576489.9622082477,
        "fnum": 7,
        "pid": 141
    },
    {
        "x": 1.2684129020131305E7,
        "y": 2576487.2085795538,
        "fnum": 7,
        "pid": 142
    },
    {
        "x": 1.2684129795919063E7,
        "y": 2576486.468045158,
        "fnum": 7,
        "pid": 143
    },
    {
        "x": 1.2684129382682055E7,
        "y": 2576485.4940734794,
        "fnum": 7,
        "pid": 144
    },
    {
        "x": 1.2684129595504472E7,
        "y": 2576484.6894289553,
        "fnum": 7,
        "pid": 145
    },
    {
        "x": 1.2684128830879204E7,
        "y": 2576484.0659907265,
        "fnum": 7,
        "pid": 146
    },
    {
        "x": 1.268412890950704E7,
        "y": 2576483.2925821724,
        "fnum": 7,
        "pid": 147
    },
    {
        "x": 1.2684128168082034E7,
        "y": 2576483.6969795646,
        "fnum": 7,
        "pid": 148
    },
    {
        "x": 1.2684127668325884E7,
        "y": 2576483.086818579,
        "fnum": 7,
        "pid": 149
    },
    {
        "x": 1.2684128005997175E7,
        "y": 2576483.377923263,
        "fnum": 7,
        "pid": 150
    },
    {
        "x": 0.0,
        "y": 0.0,
        "fnum": 0,
        "pid": 151
    },
    {
        "x": 1.2684129425856488E7,
        "y": 2576482.7367204437,
        "fnum": 7,
        "pid": 152
    },
    {
        "x": 1.2684129481681112E7,
        "y": 2576483.646616844,
        "fnum": 7,
        "pid": 153
    },
    {
        "x": 1.2684129940723209E7,
        "y": 2576483.44202545,
        "fnum": 7,
        "pid": 154
    },
    {
        "x": 1.268412951879324E7,
        "y": 2576483.0282489057,
        "fnum": 7,
        "pid": 155
    },
    {
        "x": 1.2684129269703012E7,
        "y": 2576482.1161272796,
        "fnum": 7,
        "pid": 156
    },
    {
        "x": 1.2684128829531254E7,
        "y": 2576481.821351285,
        "fnum": 7,
        "pid": 157
    },
    {
        "x": 1.2684126897418333E7,
        "y": 2576481.52399062,
        "fnum": 7,
        "pid": 158
    },
    {
        "x": 1.2684126087151062E7,
        "y": 2576481.203051812,
        "fnum": 7,
        "pid": 159
    },
    {
        "x": 1.2684124894722171E7,
        "y": 2576480.983440838,
        "fnum": 7,
        "pid": 160
    },
    {
        "x": 1.2684124111718273E7,
        "y": 2576481.0000782507,
        "fnum": 7,
        "pid": 161
    },
    {
        "x": 1.2684123863977693E7,
        "y": 2576480.9589865133,
        "fnum": 7,
        "pid": 162
    },
    {
        "x": 1.268412303764595E7,
        "y": 2576481.106673567,
        "fnum": 7,
        "pid": 163
    },
    {
        "x": 1.2684123053044964E7,
        "y": 2576480.9105667947,
        "fnum": 7,
        "pid": 164
    },
    {
        "x": 1.2684121510174386E7,
        "y": 2576480.982910191,
        "fnum": 7,
        "pid": 165
    },
    {
        "x": 1.2684120671125246E7,
        "y": 2576481.0210856698,
        "fnum": 7,
        "pid": 166
    },
    {
        "x": 1.2684119932590678E7,
        "y": 2576480.9069545595,
        "fnum": 7,
        "pid": 167
    },
    {
        "x": 1.2684119513683423E7,
        "y": 2576481.4418991623,
        "fnum": 7,
        "pid": 168
    },
    {
        "x": 0.0,
        "y": 0.0,
        "fnum": 0,
        "pid": 169
    },
    {
        "x": 1.2684118103955349E7,
        "y": 2576480.7848430285,
        "fnum": 7,
        "pid": 170
    },
    {
        "x": 1.268411880476917E7,
        "y": 2576480.6111442833,
        "fnum": 7,
        "pid": 171
    },
    {
        "x": 1.268411715109093E7,
        "y": 2576481.114950222,
        "fnum": 7,
        "pid": 172
    },
    {
        "x": 1.268411689453631E7,
        "y": 2576481.568946617,
        "fnum": 7,
        "pid": 173
    },
    {
        "x": 1.2684116540093014E7,
        "y": 2576482.8001345014,
        "fnum": 7,
        "pid": 174
    },
    {
        "x": 1.2684116351756232E7,
        "y": 2576483.6042355997,
        "fnum": 7,
        "pid": 175
    },
    {
        "x": 1.2684116547284579E7,
        "y": 2576484.041254786,
        "fnum": 7,
        "pid": 176
    },
    {
        "x": 0.0,
        "y": 0.0,
        "fnum": 0,
        "pid": 177
    }
]
