# Supplementary material for: Mobile augmented reality based indoor map for improving geo-visualization
Source: PeerJ Comput Sci. 2021 Sep 2;7:e704. doi: 10.7717/peerj-cs.704 (PMC8444080; doi:10.7717/peerj-cs.704)
Supplement: Supplemental Information 3 [file peerj-cs-07-704-s003.zip › point-lists/route-4/pf-1205-131842.json]

[
    {
        "x": 1.2684125569888793E7,
        "y": 2576489.6129902913,
        "fnum": 7,
        "pid": 0
    },
    {
        "x": 1.2684125976921782E7,
        "y": 2576488.9794485685,
        "fnum": 7,
        "pid": 1
    },
    {
        "x": 1.2684126885865247E7,
        "y": 2576489.6479367595,
        "fnum": 7,
        "pid": 2
    },
    {
        "x": 1.2684127093898997E7,
        "y": 2576488.5787523296,
        "fnum": 7,
        "pid": 3
    },
    {
        "x": 1.268412815335114E7,
        "y": 2576488.372866166,
        "fnum": 7,
        "pid": 4
    },
    {
        "x": 1.268412897628549E7,
        "y": 2576488.028945617,
        "fnum": 7,
        "pid": 5
    },
    {
        "x": 1.26841297306108E7,
        "y": 2576488.0073914114,
        "fnum": 7,
        "pid": 6
    },
    {
        "x": 1.2684130209516171E7,
        "y": 2576488.1951966335,
        "fnum": 7,
        "pid": 7
    },
    {
        "x": 1.2684130442801464E7,
        "y": 2576488.0726983915,
        "fnum": 7,
        "pid": 8
    },
    {
        "x": 1.2684131284265235E7,
        "y": 2576488.312729392,
        "fnum": 7,
        "pid": 9
    },
    {
        "x": 1.2684132671111034E7,
        "y": 2576488.3677920923,
        "fnum": 7,
        "pid": 10
    },
    {
        "x": 1.268413346772076E7,
        "y": 2576488.5721620256,
        "fnum": 7,
        "pid": 11
    },
    {
        "x": 1.2684134307295838E7,
        "y": 2576488.6148459036,
        "fnum": 7,
        "pid": 12
    },
    {
        "x": 1.2684134970474051E7,
        "y": 2576488.6924152323,
        "fnum": 7,
        "pid": 13
    },
    {
        "x": 1.2684135844206674E7,
        "y": 2576488.6204201137,
        "fnum": 7,
        "pid": 14
    },
    {
        "x": 1.2684135788216649E7,
        "y": 2576488.5152387987,
        "fnum": 7,
        "pid": 15
    },
    {
        "x": 1.2684136702935057E7,
        "y": 2576488.502475443,
        "fnum": 7,
        "pid": 16
    },
    {
        "x": 1.268413725313193E7,
        "y": 2576488.611935299,
        "fnum": 7,
        "pid": 17
    },
    {
        "x": 1.2684138198257389E7,
        "y": 2576488.6274732677,
        "fnum": 7,
        "pid": 18
    },
    {
        "x": 1.2684138408049606E7,
        "y": 2576488.5467922064,
        "fnum": 7,
        "pid": 19
    },
    {
        "x": 1.2684139397969447E7,
        "y": 2576488.5958898277,
        "fnum": 7,
        "pid": 20
    },
    {
        "x": 1.2684137969623681E7,
        "y": 2576488.5277412916,
        "fnum": 7,
        "pid": 21
    },
    {
        "x": 1.2684138837554684E7,
        "y": 2576488.605587689,
        "fnum": 7,
        "pid": 22
    },
    {
        "x": 1.2684138532326179E7,
        "y": 2576488.541890794,
        "fnum": 7,
        "pid": 23
    },
    {
        "x": 1.2684139479090983E7,
        "y": 2576488.6330115553,
        "fnum": 7,
        "pid": 24
    },
    {
        "x": 1.2684140131814225E7,
        "y": 2576488.5153624453,
        "fnum": 7,
        "pid": 25
    },
    {
        "x": 1.268414097795307E7,
        "y": 2576488.85575284,
        "fnum": 7,
        "pid": 26
    },
    {
        "x": 1.2684142287279295E7,
        "y": 2576488.9246517364,
        "fnum": 7,
        "pid": 27
    },
    {
        "x": 0.0,
        "y": 0.0,
        "fnum": 0,
        "pid": 28
    },
    {
        "x": 1.2684143092468816E7,
        "y": 2576489.2756706313,
        "fnum": 7,
        "pid": 29
    },
    {
        "x": 1.2684141697247013E7,
        "y": 2576488.6916266587,
        "fnum": 7,
        "pid": 30
    },
    {
        "x": 1.2684145171881877E7,
        "y": 2576490.1411163006,
        "fnum": 7,
        "pid": 31
    },
    {
        "x": 1.2684145671371672E7,
        "y": 2576490.5665366175,
        "fnum": 7,
        "pid": 32
    },
    {
        "x": 1.2684145423016159E7,
        "y": 2576492.0921692112,
        "fnum": 7,
        "pid": 33
    },
    {
        "x": 1.268414555690581E7,
        "y": 2576493.517285906,
        "fnum": 7,
        "pid": 34
    },
    {
        "x": 1.268414559986238E7,
        "y": 2576494.4420553,
        "fnum": 7,
        "pid": 35
    },
    {
        "x": 1.2684145555708949E7,
        "y": 2576495.2340609184,
        "fnum": 7,
        "pid": 36
    },
    {
        "x": 1.268414558743774E7,
        "y": 2576496.1798942876,
        "fnum": 7,
        "pid": 37
    },
    {
        "x": 1.2684145447498703E7,
        "y": 2576496.97045284,
        "fnum": 7,
        "pid": 38
    },
    {
        "x": 1.268414541853693E7,
        "y": 2576497.826893045,
        "fnum": 7,
        "pid": 39
    },
    {
        "x": 1.2684145869772408E7,
        "y": 2576496.1569340127,
        "fnum": 7,
        "pid": 40
    },
    {
        "x": 1.2684145533919109E7,
        "y": 2576496.7712934306,
        "fnum": 7,
        "pid": 41
    },
    {
        "x": 1.2684145552301085E7,
        "y": 2576496.657145101,
        "fnum": 7,
        "pid": 42
    },
    {
        "x": 1.268414563405386E7,
        "y": 2576497.599459276,
        "fnum": 7,
        "pid": 43
    },
    {
        "x": 1.2684145582541853E7,
        "y": 2576498.967540808,
        "fnum": 7,
        "pid": 44
    },
    {
        "x": 1.2684145658109417E7,
        "y": 2576499.9763139742,
        "fnum": 7,
        "pid": 45
    },
    {
        "x": 1.2684145595154416E7,
        "y": 2576501.0958496607,
        "fnum": 7,
        "pid": 46
    },
    {
        "x": 1.2684145629598053E7,
        "y": 2576502.833128945,
        "fnum": 7,
        "pid": 47
    },
    {
        "x": 1.2684145640813569E7,
        "y": 2576503.743089955,
        "fnum": 7,
        "pid": 48
    },
    {
        "x": 1.2684145612970384E7,
        "y": 2576503.305677813,
        "fnum": 7,
        "pid": 49
    },
    {
        "x": 1.2684145596244045E7,
        "y": 2576504.2161258995,
        "fnum": 7,
        "pid": 50
    },
    {
        "x": 1.2684145571488947E7,
        "y": 2576504.4906155644,
        "fnum": 7,
        "pid": 51
    },
    {
        "x": 1.2684145564260975E7,
        "y": 2576505.4459328614,
        "fnum": 7,
        "pid": 52
    },
    {
        "x": 1.2684145632186243E7,
        "y": 2576505.8025761615,
        "fnum": 7,
        "pid": 53
    },
    {
        "x": 1.2684145622547435E7,
        "y": 2576506.7055359455,
        "fnum": 7,
        "pid": 54
    },
    {
        "x": 1.2684145647515552E7,
        "y": 2576506.714596447,
        "fnum": 7,
        "pid": 55
    },
    {
        "x": 1.2684145608136917E7,
        "y": 2576507.657599235,
        "fnum": 7,
        "pid": 56
    },
    {
        "x": 1.268414561239853E7,
        "y": 2576507.160802122,
        "fnum": 7,
        "pid": 57
    },
    {
        "x": 1.2684145585615335E7,
        "y": 2576508.0223996215,
        "fnum": 7,
        "pid": 58
    },
    {
        "x": 1.2684145629999405E7,
        "y": 2576508.494264187,
        "fnum": 7,
        "pid": 59
    },
    {
        "x": 1.2684145561476048E7,
        "y": 2576509.49112032,
        "fnum": 7,
        "pid": 60
    },
    {
        "x": 1.2684145605843076E7,
        "y": 2576509.134576829,
        "fnum": 7,
        "pid": 61
    },
    {
        "x": 1.2684145543073226E7,
        "y": 2576510.038401686,
        "fnum": 7,
        "pid": 62
    },
    {
        "x": 1.2684145631469728E7,
        "y": 2576510.8129972583,
        "fnum": 7,
        "pid": 63
    },
    {
        "x": 1.2684145615383627E7,
        "y": 2576511.677233689,
        "fnum": 7,
        "pid": 64
    },
    {
        "x": 1.2684145548985127E7,
        "y": 2576512.17455202,
        "fnum": 7,
        "pid": 65
    },
    {
        "x": 1.2684145480366195E7,
        "y": 2576513.1051621526,
        "fnum": 7,
        "pid": 66
    },
    {
        "x": 1.2684145507957183E7,
        "y": 2576513.568434807,
        "fnum": 7,
        "pid": 67
    },
    {
        "x": 1.2684145443606135E7,
        "y": 2576514.4636507006,
        "fnum": 7,
        "pid": 68
    },
    {
        "x": 0.0,
        "y": 0.0,
        "fnum": 0,
        "pid": 69
    },
    {
        "x": 1.2684144836713249E7,
        "y": 2576514.869952404,
        "fnum": 7,
        "pid": 70
    },
    {
        "x": 1.2684145516955549E7,
        "y": 2576514.0774696083,
        "fnum": 7,
        "pid": 71
    },
    {
        "x": 1.2684145090872198E7,
        "y": 2576513.573963079,
        "fnum": 7,
        "pid": 72
    },
    {
        "x": 1.2684144351266839E7,
        "y": 2576515.291271599,
        "fnum": 7,
        "pid": 73
    },
    {
        "x": 1.2684143601333896E7,
        "y": 2576515.3889415395,
        "fnum": 7,
        "pid": 74
    },
    {
        "x": 1.268414344576343E7,
        "y": 2576515.1504270625,
        "fnum": 7,
        "pid": 75
    },
    {
        "x": 1.2684142534333954E7,
        "y": 2576515.3279668577,
        "fnum": 7,
        "pid": 76
    },
    {
        "x": 1.2684142803511588E7,
        "y": 2576515.258274443,
        "fnum": 7,
        "pid": 77
    },
    {
        "x": 1.2684140563461855E7,
        "y": 2576515.349589953,
        "fnum": 7,
        "pid": 78
    },
    {
        "x": 1.2684139623496935E7,
        "y": 2576515.430362513,
        "fnum": 7,
        "pid": 79
    },
    {
        "x": 1.2684138133688323E7,
        "y": 2576515.3288530563,
        "fnum": 7,
        "pid": 80
    },
    {
        "x": 1.2684137247457283E7,
        "y": 2576515.423542082,
        "fnum": 7,
        "pid": 81
    },
    {
        "x": 1.2684137151263589E7,
        "y": 2576515.312738665,
        "fnum": 7,
        "pid": 82
    },
    {
        "x": 1.268413620470258E7,
        "y": 2576515.352896669,
        "fnum": 7,
        "pid": 83
    },
    {
        "x": 1.2684137013717951E7,
        "y": 2576515.3714096434,
        "fnum": 7,
        "pid": 84
    },
    {
        "x": 1.2684136141578963E7,
        "y": 2576515.4529367974,
        "fnum": 7,
        "pid": 85
    },
    {
        "x": 1.2684136993669828E7,
        "y": 2576515.351158504,
        "fnum": 7,
        "pid": 86
    },
    {
        "x": 1.2684136101823375E7,
        "y": 2576515.42781688,
        "fnum": 7,
        "pid": 87
    },
    {
        "x": 1.2684135473001553E7,
        "y": 2576515.273324879,
        "fnum": 7,
        "pid": 88
    },
    {
        "x": 1.2684134631390031E7,
        "y": 2576515.388450038,
        "fnum": 7,
        "pid": 89
    },
    {
        "x": 1.2684133757104192E7,
        "y": 2576515.259583099,
        "fnum": 7,
        "pid": 90
    },
    {
        "x": 1.2684133046124823E7,
        "y": 2576515.4119205247,
        "fnum": 7,
        "pid": 91
    },
    {
        "x": 1.268413210971566E7,
        "y": 2576515.415382147,
        "fnum": 7,
        "pid": 92
    },
    {
        "x": 1.268413079183335E7,
        "y": 2576515.306264379,
        "fnum": 7,
        "pid": 93
    },
    {
        "x": 1.26841298618197E7,
        "y": 2576515.3989692964,
        "fnum": 7,
        "pid": 94
    },
    {
        "x": 1.2684129282358706E7,
        "y": 2576515.300105541,
        "fnum": 7,
        "pid": 95
    },
    {
        "x": 1.2684128392297504E7,
        "y": 2576515.3951695003,
        "fnum": 7,
        "pid": 96
    },
    {
        "x": 1.2684128075740743E7,
        "y": 2576515.3244013167,
        "fnum": 7,
        "pid": 97
    },
    {
        "x": 1.2684127196530404E7,
        "y": 2576515.3938847347,
        "fnum": 7,
        "pid": 98
    },
    {
        "x": 1.2684127473649453E7,
        "y": 2576515.179728972,
        "fnum": 7,
        "pid": 99
    },
    {
        "x": 0.0,
        "y": 0.0,
        "fnum": 0,
        "pid": 100
    },
    {
        "x": 1.2684126353022983E7,
        "y": 2576514.6149817375,
        "fnum": 7,
        "pid": 101
    },
    {
        "x": 1.268412687325963E7,
        "y": 2576514.541724257,
        "fnum": 7,
        "pid": 102
    },
    {
        "x": 1.2684125078738807E7,
        "y": 2576513.7505138014,
        "fnum": 7,
        "pid": 103
    },
    {
        "x": 1.2684125547048854E7,
        "y": 2576512.815181331,
        "fnum": 7,
        "pid": 104
    },
    {
        "x": 1.2684124995031487E7,
        "y": 2576510.9865451,
        "fnum": 7,
        "pid": 105
    },
    {
        "x": 1.2684125660989787E7,
        "y": 2576510.3416412813,
        "fnum": 7,
        "pid": 106
    },
    {
        "x": 1.2684125207454782E7,
        "y": 2576510.2806364708,
        "fnum": 7,
        "pid": 107
    },
    {
        "x": 1.2684125801609583E7,
        "y": 2576509.601157344,
        "fnum": 7,
        "pid": 108
    },
    {
        "x": 1.2684125290297545E7,
        "y": 2576509.2242409475,
        "fnum": 7,
        "pid": 109
    },
    {
        "x": 1.2684125667180553E7,
        "y": 2576508.513421488,
        "fnum": 7,
        "pid": 110
    },
    {
        "x": 1.2684125582586873E7,
        "y": 2576508.1155642876,
        "fnum": 7,
        "pid": 111
    },
    {
        "x": 1.2684125644801911E7,
        "y": 2576507.346681758,
        "fnum": 7,
        "pid": 112
    },
    {
        "x": 1.2684125335215978E7,
        "y": 2576506.5055247257,
        "fnum": 7,
        "pid": 113
    },
    {
        "x": 1.2684125719750177E7,
        "y": 2576505.666084046,
        "fnum": 7,
        "pid": 114
    },
    {
        "x": 1.2684125207730688E7,
        "y": 2576505.2663848847,
        "fnum": 7,
        "pid": 115
    },
    {
        "x": 1.2684125016919773E7,
        "y": 2576504.4285687855,
        "fnum": 7,
        "pid": 116
    },
    {
        "x": 1.26841256317905E7,
        "y": 2576503.7690204144,
        "fnum": 7,
        "pid": 117
    },
    {
        "x": 1.2684125383303E7,
        "y": 2576503.107758069,
        "fnum": 7,
        "pid": 118
    },
    {
        "x": 1.2684125780313812E7,
        "y": 2576502.4139703275,
        "fnum": 7,
        "pid": 119
    },
    {
        "x": 1.2684125205433894E7,
        "y": 2576502.129442909,
        "fnum": 7,
        "pid": 120
    },
    {
        "x": 1.268412558908053E7,
        "y": 2576501.3891178262,
        "fnum": 7,
        "pid": 121
    },
    {
        "x": 1.2684124898260845E7,
        "y": 2576501.5441284147,
        "fnum": 7,
        "pid": 122
    },
    {
        "x": 1.2684125531696215E7,
        "y": 2576500.851297836,
        "fnum": 7,
        "pid": 123
    },
    {
        "x": 1.2684125010383436E7,
        "y": 2576501.255548361,
        "fnum": 7,
        "pid": 124
    },
    {
        "x": 1.2684125595353695E7,
        "y": 2576500.5573414094,
        "fnum": 7,
        "pid": 125
    },
    {
        "x": 1.268412510958297E7,
        "y": 2576499.8653828297,
        "fnum": 7,
        "pid": 126
    },
    {
        "x": 1.2684125651944518E7,
        "y": 2576499.0983459787,
        "fnum": 7,
        "pid": 127
    },
    {
        "x": 1.2684125441507975E7,
        "y": 2576497.6939969417,
        "fnum": 7,
        "pid": 128
    },
    {
        "x": 1.2684125671950636E7,
        "y": 2576496.908247097,
        "fnum": 7,
        "pid": 129
    },
    {
        "x": 1.2684125407256648E7,
        "y": 2576496.7603037516,
        "fnum": 7,
        "pid": 130
    },
    {
        "x": 1.2684125626480555E7,
        "y": 2576495.8832794772,
        "fnum": 7,
        "pid": 131
    },
    {
        "x": 1.268412543495063E7,
        "y": 2576496.007847653,
        "fnum": 7,
        "pid": 132
    },
    {
        "x": 1.2684125538982078E7,
        "y": 2576494.929957876,
        "fnum": 7,
        "pid": 133
    },
    {
        "x": 1.2684125558420034E7,
        "y": 2576493.993877646,
        "fnum": 7,
        "pid": 134
    },
    {
        "x": 1.2684125716848064E7,
        "y": 2576493.5361368977,
        "fnum": 7,
        "pid": 135
    },
    {
        "x": 1.268412554332909E7,
        "y": 2576492.634266951,
        "fnum": 7,
        "pid": 136
    },
    {
        "x": 1.2684125478701761E7,
        "y": 2576492.234852344,
        "fnum": 7,
        "pid": 137
    },
    {
        "x": 1.2684125530311964E7,
        "y": 2576491.3613812993,
        "fnum": 7,
        "pid": 138
    },
    {
        "x": 1.2684125453987025E7,
        "y": 2576491.2596343975,
        "fnum": 7,
        "pid": 139
    },
    {
        "x": 0.0,
        "y": 0.0,
        "fnum": 0,
        "pid": 140
    },
    {
        "x": 1.2684125487983907E7,
        "y": 2576492.422586311,
        "fnum": 7,
        "pid": 141
    },
    {
        "x": 1.2684125648065707E7,
        "y": 2576493.232209148,
        "fnum": 7,
        "pid": 142
    },
    {
        "x": 1.2684125741372528E7,
        "y": 2576492.5787669243,
        "fnum": 7,
        "pid": 143
    },
    {
        "x": 1.2684126017582979E7,
        "y": 2576492.972420818,
        "fnum": 7,
        "pid": 144
    },
    {
        "x": 1.268412629349329E7,
        "y": 2576493.762550264,
        "fnum": 7,
        "pid": 145
    },
    {
        "x": 1.2684125621747425E7,
        "y": 2576489.633953361,
        "fnum": 7,
        "pid": 146
    },
    {
        "x": 1.2684125452962903E7,
        "y": 2576488.524771964,
        "fnum": 7,
        "pid": 147
    },
    {
        "x": 0.0,
        "y": 0.0,
        "fnum": 0,
        "pid": 148
    },
    {
        "x": 1.2684125215300169E7,
        "y": 2576489.0392582957,
        "fnum": 7,
        "pid": 149
    },
    {
        "x": 1.2684125670250729E7,
        "y": 2576488.6495119086,
        "fnum": 7,
        "pid": 150
    },
    {
        "x": 1.2684126750379852E7,
        "y": 2576488.6351994355,
        "fnum": 7,
        "pid": 151
    },
    {
        "x": 1.2684128056505065E7,
        "y": 2576487.378524073,
        "fnum": 7,
        "pid": 152
    },
    {
        "x": 1.2684129115560003E7,
        "y": 2576486.598201985,
        "fnum": 7,
        "pid": 153
    },
    {
        "x": 1.2684129045602964E7,
        "y": 2576486.293541964,
        "fnum": 7,
        "pid": 154
    },
    {
        "x": 1.2684128709196903E7,
        "y": 2576485.4484125627,
        "fnum": 7,
        "pid": 155
    },
    {
        "x": 1.2684129247784693E7,
        "y": 2576484.6743659005,
        "fnum": 7,
        "pid": 156
    },
    {
        "x": 1.2684129512377188E7,
        "y": 2576484.1840812815,
        "fnum": 7,
        "pid": 157
    },
    {
        "x": 1.2684129424561884E7,
        "y": 2576483.5901087746,
        "fnum": 7,
        "pid": 158
    },
    {
        "x": 1.268412822923142E7,
        "y": 2576483.645579957,
        "fnum": 7,
        "pid": 159
    },
    {
        "x": 1.2684127650113177E7,
        "y": 2576483.0456260904,
        "fnum": 7,
        "pid": 160
    },
    {
        "x": 1.2684127345998852E7,
        "y": 2576482.7446157197,
        "fnum": 7,
        "pid": 161
    },
    {
        "x": 0.0,
        "y": 0.0,
        "fnum": 0,
        "pid": 162
    },
    {
        "x": 1.2684126948120754E7,
        "y": 2576483.1019118186,
        "fnum": 7,
        "pid": 163
    },
    {
        "x": 1.2684128569490936E7,
        "y": 2576482.663844008,
        "fnum": 7,
        "pid": 164
    },
    {
        "x": 1.268412857392525E7,
        "y": 2576483.0812705955,
        "fnum": 7,
        "pid": 165
    },
    {
        "x": 1.2684128153319102E7,
        "y": 2576483.7599237557,
        "fnum": 7,
        "pid": 166
    },
    {
        "x": 1.2684128221142663E7,
        "y": 2576482.3690992147,
        "fnum": 7,
        "pid": 167
    },
    {
        "x": 1.268412766957057E7,
        "y": 2576482.525853572,
        "fnum": 7,
        "pid": 168
    },
    {
        "x": 1.2684126744719187E7,
        "y": 2576481.693406504,
        "fnum": 7,
        "pid": 169
    },
    {
        "x": 1.2684126075868936E7,
        "y": 2576481.6470951885,
        "fnum": 7,
        "pid": 170
    },
    {
        "x": 1.2684125037262442E7,
        "y": 2576481.0330744702,
        "fnum": 7,
        "pid": 171
    },
    {
        "x": 1.2684124154733183E7,
        "y": 2576480.9313415308,
        "fnum": 7,
        "pid": 172
    },
    {
        "x": 1.2684123679722548E7,
        "y": 2576480.944989582,
        "fnum": 7,
        "pid": 173
    },
    {
        "x": 1.268412282893037E7,
        "y": 2576481.1606557462,
        "fnum": 7,
        "pid": 174
    },
    {
        "x": 1.2684121507752638E7,
        "y": 2576480.8916856144,
        "fnum": 7,
        "pid": 175
    },
    {
        "x": 1.2684120653827678E7,
        "y": 2576481.09981365,
        "fnum": 7,
        "pid": 176
    },
    {
        "x": 1.2684119282432592E7,
        "y": 2576480.979545229,
        "fnum": 7,
        "pid": 177
    },
    {
        "x": 1.2684117763003675E7,
        "y": 2576481.002498025,
        "fnum": 7,
        "pid": 178
    },
    {
        "x": 1.2684116839142865E7,
        "y": 2576480.9793917607,
        "fnum": 7,
        "pid": 179
    },
    {
        "x": 1.2684116134938518E7,
        "y": 2576481.122804715,
        "fnum": 7,
        "pid": 180
    },
    {
        "x": 0.0,
        "y": 0.0,
        "fnum": 0,
        "pid": 181
    },
    {
        "x": 1.2684116661276624E7,
        "y": 2576481.3970273286,
        "fnum": 7,
        "pid": 182
    },
    {
        "x": 1.2684116598534267E7,
        "y": 2576480.813172124,
        "fnum": 7,
        "pid": 183
    },
    {
        "x": 1.2684116342096886E7,
        "y": 2576481.78404117,
        "fnum": 7,
        "pid": 184
    },
    {
        "x": 1.2684116363844123E7,
        "y": 2576483.7137730345,
        "fnum": 7,
        "pid": 185
    },
    {
        "x": 1.2684116526045708E7,
        "y": 2576484.2028537905,
        "fnum": 7,
        "pid": 186
    },
    {
        "x": 1.2684116420063315E7,
        "y": 2576484.890301834,
        "fnum": 7,
        "pid": 187
    },
    {
        "x": 1.2684116501782866E7,
        "y": 2576484.590657337,
        "fnum": 7,
        "pid": 188
    },
    {
        "x": 1.2684116557333745E7,
        "y": 2576485.112643372,
        "fnum": 7,
        "pid": 189
    },
    {
        "x": 0.0,
        "y": 0.0,
        "fnum": 0,
        "pid": 190
    }
]
