# Supplementary material for: Mobile augmented reality based indoor map for improving geo-visualization
Source: PeerJ Comput Sci. 2021 Sep 2;7:e704. doi: 10.7717/peerj-cs.704 (PMC8444080; doi:10.7717/peerj-cs.704)
Supplement: Supplemental Information 3 [file peerj-cs-07-704-s003.zip › point-lists/route-4/pf-1205-132007.json]

[
    {
        "x": 1.2684125264699345E7,
        "y": 2576489.477421926,
        "fnum": 7,
        "pid": 0
    },
    {
        "x": 1.2684125195100669E7,
        "y": 2576490.183655891,
        "fnum": 7,
        "pid": 1
    },
    {
        "x": 1.268412653809488E7,
        "y": 2576488.655905307,
        "fnum": 7,
        "pid": 2
    },
    {
        "x": 1.2684127397644888E7,
        "y": 2576488.409918292,
        "fnum": 7,
        "pid": 3
    },
    {
        "x": 1.268412873269701E7,
        "y": 2576488.5308890427,
        "fnum": 7,
        "pid": 4
    },
    {
        "x": 1.2684129041021962E7,
        "y": 2576488.631799793,
        "fnum": 7,
        "pid": 5
    },
    {
        "x": 1.2684129495110376E7,
        "y": 2576488.6571777435,
        "fnum": 7,
        "pid": 6
    },
    {
        "x": 1.2684130179649498E7,
        "y": 2576488.26713667,
        "fnum": 7,
        "pid": 7
    },
    {
        "x": 1.2684129954441762E7,
        "y": 2576488.338499319,
        "fnum": 7,
        "pid": 8
    },
    {
        "x": 1.2684130528030694E7,
        "y": 2576488.3530412912,
        "fnum": 7,
        "pid": 9
    },
    {
        "x": 1.2684131439871171E7,
        "y": 2576488.6393424887,
        "fnum": 7,
        "pid": 10
    },
    {
        "x": 1.2684132138878575E7,
        "y": 2576488.6091365386,
        "fnum": 7,
        "pid": 11
    },
    {
        "x": 1.268413295633145E7,
        "y": 2576488.6946295877,
        "fnum": 7,
        "pid": 12
    },
    {
        "x": 1.2684133750068458E7,
        "y": 2576488.553871652,
        "fnum": 7,
        "pid": 13
    },
    {
        "x": 1.2684134586365664E7,
        "y": 2576488.617190556,
        "fnum": 7,
        "pid": 14
    },
    {
        "x": 1.2684135349217067E7,
        "y": 2576488.579725578,
        "fnum": 7,
        "pid": 15
    },
    {
        "x": 1.2684136181113992E7,
        "y": 2576488.6464781626,
        "fnum": 7,
        "pid": 16
    },
    {
        "x": 1.2684136980512388E7,
        "y": 2576488.5448648473,
        "fnum": 7,
        "pid": 17
    },
    {
        "x": 1.2684137882304018E7,
        "y": 2576488.6250718785,
        "fnum": 7,
        "pid": 18
    },
    {
        "x": 1.2684138728514308E7,
        "y": 2576488.567376754,
        "fnum": 7,
        "pid": 19
    },
    {
        "x": 1.268413857425985E7,
        "y": 2576488.7245059814,
        "fnum": 7,
        "pid": 20
    },
    {
        "x": 1.2684139314975828E7,
        "y": 2576488.622653099,
        "fnum": 7,
        "pid": 21
    },
    {
        "x": 1.2684137756062912E7,
        "y": 2576488.6512459503,
        "fnum": 7,
        "pid": 22
    },
    {
        "x": 1.268413853255323E7,
        "y": 2576488.627651581,
        "fnum": 7,
        "pid": 23
    },
    {
        "x": 1.2684137669682965E7,
        "y": 2576488.5990516357,
        "fnum": 7,
        "pid": 24
    },
    {
        "x": 1.268413851757949E7,
        "y": 2576488.763112116,
        "fnum": 7,
        "pid": 25
    },
    {
        "x": 1.268413960321473E7,
        "y": 2576488.675006405,
        "fnum": 7,
        "pid": 26
    },
    {
        "x": 1.2684140498112632E7,
        "y": 2576488.8153277123,
        "fnum": 7,
        "pid": 27
    },
    {
        "x": 1.2684142768445913E7,
        "y": 2576489.1424123216,
        "fnum": 7,
        "pid": 28
    },
    {
        "x": 1.2684143769190773E7,
        "y": 2576488.821525191,
        "fnum": 7,
        "pid": 29
    },
    {
        "x": 0.0,
        "y": 0.0,
        "fnum": 0,
        "pid": 30
    },
    {
        "x": 1.2684143486386623E7,
        "y": 2576489.632061521,
        "fnum": 7,
        "pid": 31
    },
    {
        "x": 1.2684144805651516E7,
        "y": 2576490.6339884507,
        "fnum": 7,
        "pid": 32
    },
    {
        "x": 1.2684145315486634E7,
        "y": 2576491.936793253,
        "fnum": 7,
        "pid": 33
    },
    {
        "x": 1.2684145456293592E7,
        "y": 2576492.7523631486,
        "fnum": 7,
        "pid": 34
    },
    {
        "x": 1.2684145439321805E7,
        "y": 2576493.67005363,
        "fnum": 7,
        "pid": 35
    },
    {
        "x": 1.2684145559767969E7,
        "y": 2576494.5053126467,
        "fnum": 7,
        "pid": 36
    },
    {
        "x": 1.2684145489461655E7,
        "y": 2576494.625855307,
        "fnum": 7,
        "pid": 37
    },
    {
        "x": 1.2684145483205898E7,
        "y": 2576495.4240776324,
        "fnum": 7,
        "pid": 38
    },
    {
        "x": 1.2684145426421544E7,
        "y": 2576494.4303844264,
        "fnum": 7,
        "pid": 39
    },
    {
        "x": 1.268414554319544E7,
        "y": 2576495.186456751,
        "fnum": 7,
        "pid": 40
    },
    {
        "x": 1.2684145310861913E7,
        "y": 2576494.35490939,
        "fnum": 7,
        "pid": 41
    },
    {
        "x": 1.2684145535134614E7,
        "y": 2576495.183207636,
        "fnum": 7,
        "pid": 42
    },
    {
        "x": 1.2684145365126949E7,
        "y": 2576495.3120320784,
        "fnum": 7,
        "pid": 43
    },
    {
        "x": 1.268414559708252E7,
        "y": 2576496.1571867825,
        "fnum": 7,
        "pid": 44
    },
    {
        "x": 1.2684145335220173E7,
        "y": 2576497.0117883347,
        "fnum": 7,
        "pid": 45
    },
    {
        "x": 1.2684145632178195E7,
        "y": 2576497.780566033,
        "fnum": 7,
        "pid": 46
    },
    {
        "x": 1.2684145386912392E7,
        "y": 2576499.199644481,
        "fnum": 7,
        "pid": 47
    },
    {
        "x": 1.2684145665579274E7,
        "y": 2576500.0072303736,
        "fnum": 7,
        "pid": 48
    },
    {
        "x": 1.268414539128368E7,
        "y": 2576501.5969338287,
        "fnum": 7,
        "pid": 49
    },
    {
        "x": 1.2684145649775896E7,
        "y": 2576502.464971122,
        "fnum": 7,
        "pid": 50
    },
    {
        "x": 1.2684145387634521E7,
        "y": 2576502.4097685465,
        "fnum": 7,
        "pid": 51
    },
    {
        "x": 1.2684145609442722E7,
        "y": 2576503.255756873,
        "fnum": 7,
        "pid": 52
    },
    {
        "x": 1.2684145572989652E7,
        "y": 2576504.095427465,
        "fnum": 7,
        "pid": 53
    },
    {
        "x": 1.2684145550515287E7,
        "y": 2576503.4243846033,
        "fnum": 7,
        "pid": 54
    },
    {
        "x": 1.2684145528193325E7,
        "y": 2576504.270799785,
        "fnum": 7,
        "pid": 55
    },
    {
        "x": 1.2684145597368943E7,
        "y": 2576505.997016712,
        "fnum": 7,
        "pid": 56
    },
    {
        "x": 1.2684145506484205E7,
        "y": 2576506.894649748,
        "fnum": 7,
        "pid": 57
    },
    {
        "x": 1.2684145586546654E7,
        "y": 2576507.1221500556,
        "fnum": 7,
        "pid": 58
    },
    {
        "x": 1.268414547702296E7,
        "y": 2576507.9809445124,
        "fnum": 7,
        "pid": 59
    },
    {
        "x": 1.2684145560977159E7,
        "y": 2576507.742667353,
        "fnum": 7,
        "pid": 60
    },
    {
        "x": 1.2684145472387297E7,
        "y": 2576508.466906054,
        "fnum": 7,
        "pid": 61
    },
    {
        "x": 1.2684145593024723E7,
        "y": 2576508.971733679,
        "fnum": 7,
        "pid": 62
    },
    {
        "x": 1.2684145491420243E7,
        "y": 2576509.8552415483,
        "fnum": 7,
        "pid": 63
    },
    {
        "x": 1.2684145508141354E7,
        "y": 2576510.5557196103,
        "fnum": 7,
        "pid": 64
    },
    {
        "x": 1.2684145650824362E7,
        "y": 2576511.386929561,
        "fnum": 7,
        "pid": 65
    },
    {
        "x": 1.2684145466351667E7,
        "y": 2576512.288035953,
        "fnum": 7,
        "pid": 66
    },
    {
        "x": 1.2684145450481504E7,
        "y": 2576513.1217157952,
        "fnum": 7,
        "pid": 67
    },
    {
        "x": 1.268414536897131E7,
        "y": 2576513.6730996077,
        "fnum": 7,
        "pid": 68
    },
    {
        "x": 1.2684145099140195E7,
        "y": 2576514.263768842,
        "fnum": 7,
        "pid": 69
    },
    {
        "x": 1.268414560226164E7,
        "y": 2576513.6021475745,
        "fnum": 7,
        "pid": 70
    },
    {
        "x": 0.0,
        "y": 0.0,
        "fnum": 0,
        "pid": 71
    },
    {
        "x": 1.2684145332873378E7,
        "y": 2576512.7967944243,
        "fnum": 7,
        "pid": 72
    },
    {
        "x": 1.2684145770739669E7,
        "y": 2576514.451097324,
        "fnum": 7,
        "pid": 73
    },
    {
        "x": 1.2684145067900088E7,
        "y": 2576514.6359979236,
        "fnum": 7,
        "pid": 74
    },
    {
        "x": 1.2684145585093772E7,
        "y": 2576514.7107929196,
        "fnum": 7,
        "pid": 75
    },
    {
        "x": 1.2684144795034705E7,
        "y": 2576515.04273065,
        "fnum": 7,
        "pid": 76
    },
    {
        "x": 1.2684144387174554E7,
        "y": 2576514.825679458,
        "fnum": 7,
        "pid": 77
    },
    {
        "x": 1.2684143772421062E7,
        "y": 2576515.1011729855,
        "fnum": 7,
        "pid": 78
    },
    {
        "x": 1.268414321386018E7,
        "y": 2576515.064628651,
        "fnum": 7,
        "pid": 79
    },
    {
        "x": 1.268414245516621E7,
        "y": 2576515.411590616,
        "fnum": 7,
        "pid": 80
    },
    {
        "x": 1.268414242056429E7,
        "y": 2576515.0534160817,
        "fnum": 7,
        "pid": 81
    },
    {
        "x": 1.2684141645522753E7,
        "y": 2576515.406484784,
        "fnum": 7,
        "pid": 82
    },
    {
        "x": 1.268414075986129E7,
        "y": 2576515.363321685,
        "fnum": 7,
        "pid": 83
    },
    {
        "x": 1.2684140495047461E7,
        "y": 2576515.2590771187,
        "fnum": 7,
        "pid": 84
    },
    {
        "x": 1.2684139616873838E7,
        "y": 2576515.289904121,
        "fnum": 7,
        "pid": 85
    },
    {
        "x": 1.2684139744066812E7,
        "y": 2576515.29751936,
        "fnum": 7,
        "pid": 86
    },
    {
        "x": 1.268413884362153E7,
        "y": 2576515.3400267707,
        "fnum": 7,
        "pid": 87
    },
    {
        "x": 1.2684138667214628E7,
        "y": 2576515.3007705184,
        "fnum": 7,
        "pid": 88
    },
    {
        "x": 1.268413770946666E7,
        "y": 2576515.3529907158,
        "fnum": 7,
        "pid": 89
    },
    {
        "x": 1.2684137432675745E7,
        "y": 2576515.252461888,
        "fnum": 7,
        "pid": 90
    },
    {
        "x": 1.2684136584925141E7,
        "y": 2576515.366332746,
        "fnum": 7,
        "pid": 91
    },
    {
        "x": 1.2684136480705712E7,
        "y": 2576515.427506163,
        "fnum": 7,
        "pid": 92
    },
    {
        "x": 1.268413532848725E7,
        "y": 2576515.2994577275,
        "fnum": 7,
        "pid": 93
    },
    {
        "x": 1.2684134476579163E7,
        "y": 2576515.3386861132,
        "fnum": 7,
        "pid": 94
    },
    {
        "x": 1.2684132604181036E7,
        "y": 2576514.708023682,
        "fnum": 7,
        "pid": 95
    },
    {
        "x": 1.2684129957909742E7,
        "y": 2576514.6474288963,
        "fnum": 7,
        "pid": 96
    },
    {
        "x": 1.2684129279068632E7,
        "y": 2576515.272766746,
        "fnum": 7,
        "pid": 97
    },
    {
        "x": 0.0,
        "y": 0.0,
        "fnum": 0,
        "pid": 98
    },
    {
        "x": 1.2684126566879008E7,
        "y": 2576515.6800616146,
        "fnum": 7,
        "pid": 99
    },
    {
        "x": 1.2684125544358809E7,
        "y": 2576514.107383843,
        "fnum": 7,
        "pid": 100
    },
    {
        "x": 1.268412561898046E7,
        "y": 2576513.2002704595,
        "fnum": 7,
        "pid": 101
    },
    {
        "x": 1.2684125505351676E7,
        "y": 2576512.5009822715,
        "fnum": 7,
        "pid": 102
    },
    {
        "x": 1.2684125407040156E7,
        "y": 2576511.0430496577,
        "fnum": 7,
        "pid": 103
    },
    {
        "x": 1.26841249514498E7,
        "y": 2576510.153604478,
        "fnum": 7,
        "pid": 104
    },
    {
        "x": 1.2684124995340144E7,
        "y": 2576509.1120152967,
        "fnum": 7,
        "pid": 105
    },
    {
        "x": 1.2684124999534728E7,
        "y": 2576506.2953866404,
        "fnum": 7,
        "pid": 106
    },
    {
        "x": 1.2684125636344858E7,
        "y": 2576505.776748081,
        "fnum": 7,
        "pid": 107
    },
    {
        "x": 1.2684125109705454E7,
        "y": 2576504.442009684,
        "fnum": 7,
        "pid": 108
    },
    {
        "x": 1.2684125662976826E7,
        "y": 2576503.82834605,
        "fnum": 7,
        "pid": 109
    },
    {
        "x": 1.268412552235864E7,
        "y": 2576503.006844382,
        "fnum": 7,
        "pid": 110
    },
    {
        "x": 1.2684125699779402E7,
        "y": 2576502.1603527507,
        "fnum": 7,
        "pid": 111
    },
    {
        "x": 1.2684125657182388E7,
        "y": 2576501.2889322303,
        "fnum": 7,
        "pid": 112
    },
    {
        "x": 1.2684125657595918E7,
        "y": 2576500.4707364505,
        "fnum": 7,
        "pid": 113
    },
    {
        "x": 1.2684125517875245E7,
        "y": 2576500.831024135,
        "fnum": 7,
        "pid": 114
    },
    {
        "x": 1.2684125149722153E7,
        "y": 2576501.5803594845,
        "fnum": 7,
        "pid": 115
    },
    {
        "x": 1.2684125128316948E7,
        "y": 2576500.636582805,
        "fnum": 7,
        "pid": 116
    },
    {
        "x": 1.2684125031260135E7,
        "y": 2576498.664708321,
        "fnum": 7,
        "pid": 117
    },
    {
        "x": 1.2684125665851472E7,
        "y": 2576498.0824155114,
        "fnum": 7,
        "pid": 118
    },
    {
        "x": 1.2684125739257447E7,
        "y": 2576497.1863273326,
        "fnum": 7,
        "pid": 119
    },
    {
        "x": 1.2684125267739467E7,
        "y": 2576496.9168883204,
        "fnum": 7,
        "pid": 120
    },
    {
        "x": 1.268412573395548E7,
        "y": 2576496.3324187123,
        "fnum": 7,
        "pid": 121
    },
    {
        "x": 1.268412550489833E7,
        "y": 2576495.416367829,
        "fnum": 7,
        "pid": 122
    },
    {
        "x": 1.2684125657354241E7,
        "y": 2576493.6121625053,
        "fnum": 7,
        "pid": 123
    },
    {
        "x": 1.2684125517589808E7,
        "y": 2576492.828321185,
        "fnum": 7,
        "pid": 124
    },
    {
        "x": 1.2684125567512428E7,
        "y": 2576492.4580076025,
        "fnum": 7,
        "pid": 125
    },
    {
        "x": 1.2684125417269584E7,
        "y": 2576491.6784535665,
        "fnum": 7,
        "pid": 126
    },
    {
        "x": 1.2684124729749564E7,
        "y": 2576490.3891601027,
        "fnum": 7,
        "pid": 127
    },
    {
        "x": 1.2684125527012192E7,
        "y": 2576490.256535968,
        "fnum": 7,
        "pid": 128
    },
    {
        "x": 0.0,
        "y": 0.0,
        "fnum": 0,
        "pid": 129
    },
    {
        "x": 1.2684124237639533E7,
        "y": 2576488.756635116,
        "fnum": 7,
        "pid": 130
    },
    {
        "x": 1.2684125189322866E7,
        "y": 2576493.2789797736,
        "fnum": 7,
        "pid": 131
    },
    {
        "x": 1.2684124948776816E7,
        "y": 2576488.223715438,
        "fnum": 7,
        "pid": 132
    },
    {
        "x": 1.2684125020044079E7,
        "y": 2576488.7267931225,
        "fnum": 7,
        "pid": 133
    },
    {
        "x": 1.2684125041325282E7,
        "y": 2576488.555393347,
        "fnum": 7,
        "pid": 134
    },
    {
        "x": 1.268412578836615E7,
        "y": 2576488.7005907693,
        "fnum": 7,
        "pid": 135
    },
    {
        "x": 1.268412551608781E7,
        "y": 2576488.921425929,
        "fnum": 7,
        "pid": 136
    },
    {
        "x": 1.2684126052380543E7,
        "y": 2576488.3782485863,
        "fnum": 7,
        "pid": 137
    },
    {
        "x": 1.268412569179451E7,
        "y": 2576488.9621169446,
        "fnum": 7,
        "pid": 138
    },
    {
        "x": 0.0,
        "y": 0.0,
        "fnum": 0,
        "pid": 139
    },
    {
        "x": 1.2684125765712062E7,
        "y": 2576488.976249762,
        "fnum": 7,
        "pid": 140
    },
    {
        "x": 1.2684128998523802E7,
        "y": 2576487.950019926,
        "fnum": 7,
        "pid": 141
    },
    {
        "x": 1.2684129767911201E7,
        "y": 2576487.54303969,
        "fnum": 7,
        "pid": 142
    },
    {
        "x": 1.2684129387007779E7,
        "y": 2576486.7368848105,
        "fnum": 7,
        "pid": 143
    },
    {
        "x": 1.2684129661509221E7,
        "y": 2576485.9473972106,
        "fnum": 7,
        "pid": 144
    },
    {
        "x": 1.2684129288468074E7,
        "y": 2576485.47952916,
        "fnum": 7,
        "pid": 145
    },
    {
        "x": 1.2684129113005392E7,
        "y": 2576484.5323675335,
        "fnum": 7,
        "pid": 146
    },
    {
        "x": 1.2684128838882701E7,
        "y": 2576483.737510342,
        "fnum": 7,
        "pid": 147
    },
    {
        "x": 1.2684128473545078E7,
        "y": 2576483.5747734634,
        "fnum": 7,
        "pid": 148
    },
    {
        "x": 0.0,
        "y": 0.0,
        "fnum": 0,
        "pid": 149
    },
    {
        "x": 1.2684127925687851E7,
        "y": 2576483.0669213687,
        "fnum": 7,
        "pid": 150
    },
    {
        "x": 1.2684128191208513E7,
        "y": 2576484.115275781,
        "fnum": 7,
        "pid": 151
    },
    {
        "x": 1.2684128154340291E7,
        "y": 2576484.168076975,
        "fnum": 7,
        "pid": 152
    },
    {
        "x": 1.2684127927815165E7,
        "y": 2576483.8402562784,
        "fnum": 7,
        "pid": 153
    },
    {
        "x": 1.2684128000283217E7,
        "y": 2576484.075050581,
        "fnum": 7,
        "pid": 154
    },
    {
        "x": 1.2684127503942614E7,
        "y": 2576482.9837962375,
        "fnum": 7,
        "pid": 155
    },
    {
        "x": 1.2684126638660284E7,
        "y": 2576482.0654239655,
        "fnum": 7,
        "pid": 156
    },
    {
        "x": 1.268412552512123E7,
        "y": 2576481.2799728015,
        "fnum": 7,
        "pid": 157
    },
    {
        "x": 1.268412232817633E7,
        "y": 2576481.020488341,
        "fnum": 7,
        "pid": 158
    },
    {
        "x": 1.2684119498336827E7,
        "y": 2576480.985201476,
        "fnum": 7,
        "pid": 159
    },
    {
        "x": 1.2684118641579702E7,
        "y": 2576480.8624133244,
        "fnum": 7,
        "pid": 160
    },
    {
        "x": 1.2684117849242905E7,
        "y": 2576480.861395394,
        "fnum": 7,
        "pid": 161
    },
    {
        "x": 1.2684118895787561E7,
        "y": 2576480.9616730795,
        "fnum": 7,
        "pid": 162
    },
    {
        "x": 0.0,
        "y": 0.0,
        "fnum": 0,
        "pid": 163
    },
    {
        "x": 1.2684118136426331E7,
        "y": 2576481.080244589,
        "fnum": 7,
        "pid": 164
    },
    {
        "x": 1.2684118072792834E7,
        "y": 2576480.820288374,
        "fnum": 7,
        "pid": 165
    },
    {
        "x": 1.2684118910840245E7,
        "y": 2576480.9694959177,
        "fnum": 7,
        "pid": 166
    },
    {
        "x": 1.2684116154504376E7,
        "y": 2576481.0184553685,
        "fnum": 7,
        "pid": 167
    },
    {
        "x": 1.268411619945045E7,
        "y": 2576481.823849536,
        "fnum": 7,
        "pid": 168
    },
    {
        "x": 1.2684116313235054E7,
        "y": 2576482.7063992713,
        "fnum": 7,
        "pid": 169
    },
    {
        "x": 1.268411645790007E7,
        "y": 2576483.492904341,
        "fnum": 7,
        "pid": 170
    }
]
