# Supplementary material for: Mobile augmented reality based indoor map for improving geo-visualization
Source: PeerJ Comput Sci. 2021 Sep 2;7:e704. doi: 10.7717/peerj-cs.704 (PMC8444080; doi:10.7717/peerj-cs.704)
Supplement: Supplemental Information 3 [file peerj-cs-07-704-s003.zip › point-lists/route-4/pf-1205-132654.json]

[
    {
        "x": 1.2684125525384992E7,
        "y": 2576492.2782416916,
        "fnum": 7,
        "pid": 0
    },
    {
        "x": 1.2684125426158074E7,
        "y": 2576490.2465898576,
        "fnum": 7,
        "pid": 1
    },
    {
        "x": 1.2684125293601248E7,
        "y": 2576489.339931627,
        "fnum": 7,
        "pid": 2
    },
    {
        "x": 1.2684125582419988E7,
        "y": 2576488.7825136306,
        "fnum": 7,
        "pid": 3
    },
    {
        "x": 1.2684126205981176E7,
        "y": 2576488.3774982826,
        "fnum": 7,
        "pid": 4
    },
    {
        "x": 1.268412818886089E7,
        "y": 2576488.564320321,
        "fnum": 7,
        "pid": 5
    },
    {
        "x": 1.2684129524110027E7,
        "y": 2576488.194732034,
        "fnum": 7,
        "pid": 6
    },
    {
        "x": 1.2684130330995781E7,
        "y": 2576488.1913179643,
        "fnum": 7,
        "pid": 7
    },
    {
        "x": 1.2684131179503478E7,
        "y": 2576488.4294081028,
        "fnum": 7,
        "pid": 8
    },
    {
        "x": 1.2684132026440663E7,
        "y": 2576488.5901590562,
        "fnum": 7,
        "pid": 9
    },
    {
        "x": 1.2684132720739065E7,
        "y": 2576488.6139774243,
        "fnum": 7,
        "pid": 10
    },
    {
        "x": 1.268413357401095E7,
        "y": 2576488.6607911773,
        "fnum": 7,
        "pid": 11
    },
    {
        "x": 1.2684134323768966E7,
        "y": 2576488.603957395,
        "fnum": 7,
        "pid": 12
    },
    {
        "x": 1.2684135202005979E7,
        "y": 2576488.6387335537,
        "fnum": 7,
        "pid": 13
    },
    {
        "x": 1.2684133888662575E7,
        "y": 2576488.6795165874,
        "fnum": 7,
        "pid": 14
    },
    {
        "x": 1.2684134628900835E7,
        "y": 2576488.5918879528,
        "fnum": 7,
        "pid": 15
    },
    {
        "x": 1.2684135552120412E7,
        "y": 2576488.5033716667,
        "fnum": 7,
        "pid": 16
    },
    {
        "x": 1.2684136370284887E7,
        "y": 2576488.5481432797,
        "fnum": 7,
        "pid": 17
    },
    {
        "x": 1.2684137204603974E7,
        "y": 2576488.561165307,
        "fnum": 7,
        "pid": 18
    },
    {
        "x": 1.2684137902749378E7,
        "y": 2576488.5874351044,
        "fnum": 7,
        "pid": 19
    },
    {
        "x": 1.2684138722851597E7,
        "y": 2576488.6132144746,
        "fnum": 7,
        "pid": 20
    },
    {
        "x": 1.2684139629944146E7,
        "y": 2576488.6769832913,
        "fnum": 7,
        "pid": 21
    },
    {
        "x": 1.2684140456726924E7,
        "y": 2576488.6819418464,
        "fnum": 7,
        "pid": 22
    },
    {
        "x": 1.2684140385680458E7,
        "y": 2576488.6729860688,
        "fnum": 7,
        "pid": 23
    },
    {
        "x": 1.2684138987390071E7,
        "y": 2576488.542823785,
        "fnum": 7,
        "pid": 24
    },
    {
        "x": 1.2684139810461218E7,
        "y": 2576488.7501213425,
        "fnum": 7,
        "pid": 25
    },
    {
        "x": 1.2684138769498374E7,
        "y": 2576488.440546085,
        "fnum": 7,
        "pid": 26
    },
    {
        "x": 1.2684139597955186E7,
        "y": 2576488.7650400423,
        "fnum": 7,
        "pid": 27
    },
    {
        "x": 1.2684140289788857E7,
        "y": 2576488.6489093318,
        "fnum": 7,
        "pid": 28
    },
    {
        "x": 1.2684140974277252E7,
        "y": 2576488.9163330733,
        "fnum": 7,
        "pid": 29
    },
    {
        "x": 1.268414231820997E7,
        "y": 2576489.1795002823,
        "fnum": 7,
        "pid": 30
    },
    {
        "x": 1.2684143082146917E7,
        "y": 2576489.454109615,
        "fnum": 7,
        "pid": 31
    },
    {
        "x": 1.2684142305643339E7,
        "y": 2576488.6589498096,
        "fnum": 7,
        "pid": 32
    },
    {
        "x": 0.0,
        "y": 0.0,
        "fnum": 0,
        "pid": 33
    },
    {
        "x": 1.2684144611233478E7,
        "y": 2576490.1904181545,
        "fnum": 7,
        "pid": 34
    },
    {
        "x": 1.2684145299488584E7,
        "y": 2576490.148363508,
        "fnum": 7,
        "pid": 35
    },
    {
        "x": 1.2684145408457618E7,
        "y": 2576490.594504599,
        "fnum": 7,
        "pid": 36
    },
    {
        "x": 1.2684145647198722E7,
        "y": 2576491.415828466,
        "fnum": 7,
        "pid": 37
    },
    {
        "x": 1.2684145411345685E7,
        "y": 2576492.307598684,
        "fnum": 7,
        "pid": 38
    },
    {
        "x": 1.2684145585573282E7,
        "y": 2576493.2120141853,
        "fnum": 7,
        "pid": 39
    },
    {
        "x": 1.2684145475859309E7,
        "y": 2576493.4369618297,
        "fnum": 7,
        "pid": 40
    },
    {
        "x": 1.268414562696514E7,
        "y": 2576494.317304496,
        "fnum": 7,
        "pid": 41
    },
    {
        "x": 1.2684145512869151E7,
        "y": 2576494.7551565645,
        "fnum": 7,
        "pid": 42
    },
    {
        "x": 1.2684145626544772E7,
        "y": 2576495.61321765,
        "fnum": 7,
        "pid": 43
    },
    {
        "x": 1.2684145512589063E7,
        "y": 2576495.0642690193,
        "fnum": 7,
        "pid": 44
    },
    {
        "x": 1.2684145540643297E7,
        "y": 2576494.68341954,
        "fnum": 7,
        "pid": 45
    },
    {
        "x": 1.2684145529741881E7,
        "y": 2576495.5208949456,
        "fnum": 7,
        "pid": 46
    },
    {
        "x": 1.2684145621390274E7,
        "y": 2576496.341595464,
        "fnum": 7,
        "pid": 47
    },
    {
        "x": 1.2684145557070684E7,
        "y": 2576497.2791510527,
        "fnum": 7,
        "pid": 48
    },
    {
        "x": 1.2684145609489487E7,
        "y": 2576499.5880310647,
        "fnum": 7,
        "pid": 49
    },
    {
        "x": 1.2684145615485223E7,
        "y": 2576500.608293588,
        "fnum": 7,
        "pid": 50
    },
    {
        "x": 1.2684145609544765E7,
        "y": 2576501.4848329434,
        "fnum": 7,
        "pid": 51
    },
    {
        "x": 1.2684145581812212E7,
        "y": 2576502.359320232,
        "fnum": 7,
        "pid": 52
    },
    {
        "x": 1.2684145617621336E7,
        "y": 2576502.4736325913,
        "fnum": 7,
        "pid": 53
    },
    {
        "x": 1.2684145642698528E7,
        "y": 2576503.3718622755,
        "fnum": 7,
        "pid": 54
    },
    {
        "x": 1.2684145607884962E7,
        "y": 2576504.2677849038,
        "fnum": 7,
        "pid": 55
    },
    {
        "x": 1.2684145570813712E7,
        "y": 2576505.2170159817,
        "fnum": 7,
        "pid": 56
    },
    {
        "x": 1.2684145599003341E7,
        "y": 2576505.842637278,
        "fnum": 7,
        "pid": 57
    },
    {
        "x": 1.2684145549139138E7,
        "y": 2576506.734257422,
        "fnum": 7,
        "pid": 58
    },
    {
        "x": 1.268414562826416E7,
        "y": 2576507.605459845,
        "fnum": 7,
        "pid": 59
    },
    {
        "x": 1.2684145557424922E7,
        "y": 2576507.0743991523,
        "fnum": 7,
        "pid": 60
    },
    {
        "x": 1.268414559156143E7,
        "y": 2576507.950840212,
        "fnum": 7,
        "pid": 61
    },
    {
        "x": 1.2684145565719979E7,
        "y": 2576507.19252097,
        "fnum": 7,
        "pid": 62
    },
    {
        "x": 1.2684145592790302E7,
        "y": 2576507.9904672517,
        "fnum": 7,
        "pid": 63
    },
    {
        "x": 1.268414563708585E7,
        "y": 2576507.6921952288,
        "fnum": 7,
        "pid": 64
    },
    {
        "x": 1.2684145672066167E7,
        "y": 2576508.5627964153,
        "fnum": 7,
        "pid": 65
    },
    {
        "x": 1.2684145645903535E7,
        "y": 2576508.221729638,
        "fnum": 7,
        "pid": 66
    },
    {
        "x": 1.268414569977405E7,
        "y": 2576509.0966525637,
        "fnum": 7,
        "pid": 67
    },
    {
        "x": 1.268414561935121E7,
        "y": 2576509.8560707537,
        "fnum": 7,
        "pid": 68
    },
    {
        "x": 1.2684145592305485E7,
        "y": 2576510.710167201,
        "fnum": 7,
        "pid": 69
    },
    {
        "x": 1.268414545177801E7,
        "y": 2576511.5123938792,
        "fnum": 7,
        "pid": 70
    },
    {
        "x": 1.2684145420351883E7,
        "y": 2576512.3671685914,
        "fnum": 7,
        "pid": 71
    },
    {
        "x": 1.2684145340523893E7,
        "y": 2576513.034771583,
        "fnum": 7,
        "pid": 72
    },
    {
        "x": 1.2684145118515996E7,
        "y": 2576513.5436831596,
        "fnum": 7,
        "pid": 73
    },
    {
        "x": 1.2684145161185252E7,
        "y": 2576513.9566957,
        "fnum": 7,
        "pid": 74
    },
    {
        "x": 0.0,
        "y": 0.0,
        "fnum": 0,
        "pid": 75
    },
    {
        "x": 1.2684145724027164E7,
        "y": 2576514.3142343154,
        "fnum": 7,
        "pid": 76
    },
    {
        "x": 1.2684145293628074E7,
        "y": 2576515.026421672,
        "fnum": 7,
        "pid": 77
    },
    {
        "x": 1.2684144362503609E7,
        "y": 2576515.308172021,
        "fnum": 7,
        "pid": 78
    },
    {
        "x": 1.2684143689684639E7,
        "y": 2576515.343140813,
        "fnum": 7,
        "pid": 79
    },
    {
        "x": 1.2684142870973308E7,
        "y": 2576515.2840661188,
        "fnum": 7,
        "pid": 80
    },
    {
        "x": 1.2684141652905805E7,
        "y": 2576515.37360586,
        "fnum": 7,
        "pid": 81
    },
    {
        "x": 1.2684140790709948E7,
        "y": 2576515.292671293,
        "fnum": 7,
        "pid": 82
    },
    {
        "x": 1.2684141328115657E7,
        "y": 2576515.3561583767,
        "fnum": 7,
        "pid": 83
    },
    {
        "x": 1.268414023598261E7,
        "y": 2576515.2399690608,
        "fnum": 7,
        "pid": 84
    },
    {
        "x": 1.2684139374619666E7,
        "y": 2576515.386823375,
        "fnum": 7,
        "pid": 85
    },
    {
        "x": 1.2684138332729371E7,
        "y": 2576515.2425080594,
        "fnum": 7,
        "pid": 86
    },
    {
        "x": 1.2684137503938854E7,
        "y": 2576515.4789102473,
        "fnum": 7,
        "pid": 87
    },
    {
        "x": 1.2684137669016987E7,
        "y": 2576515.259074279,
        "fnum": 7,
        "pid": 88
    },
    {
        "x": 1.2684136816485755E7,
        "y": 2576515.415074381,
        "fnum": 7,
        "pid": 89
    },
    {
        "x": 1.268413721223051E7,
        "y": 2576515.2653706567,
        "fnum": 7,
        "pid": 90
    },
    {
        "x": 1.2684136385039974E7,
        "y": 2576515.429381555,
        "fnum": 7,
        "pid": 91
    },
    {
        "x": 1.2684135349763628E7,
        "y": 2576515.2762753605,
        "fnum": 7,
        "pid": 92
    },
    {
        "x": 1.2684134442806233E7,
        "y": 2576515.412982337,
        "fnum": 7,
        "pid": 93
    },
    {
        "x": 1.2684133512317881E7,
        "y": 2576515.2945873216,
        "fnum": 7,
        "pid": 94
    },
    {
        "x": 1.2684132682999227E7,
        "y": 2576515.408996882,
        "fnum": 7,
        "pid": 95
    },
    {
        "x": 1.268413227757897E7,
        "y": 2576515.2969215466,
        "fnum": 7,
        "pid": 96
    },
    {
        "x": 1.2684131880790876E7,
        "y": 2576515.3635587585,
        "fnum": 7,
        "pid": 97
    },
    {
        "x": 1.2684130985833157E7,
        "y": 2576515.4701793767,
        "fnum": 7,
        "pid": 98
    },
    {
        "x": 1.2684131128906334E7,
        "y": 2576514.962637499,
        "fnum": 7,
        "pid": 99
    },
    {
        "x": 1.2684130500458466E7,
        "y": 2576515.473758899,
        "fnum": 7,
        "pid": 100
    },
    {
        "x": 1.268412940803992E7,
        "y": 2576515.4113130206,
        "fnum": 7,
        "pid": 101
    },
    {
        "x": 1.2684128558743818E7,
        "y": 2576515.435684175,
        "fnum": 7,
        "pid": 102
    },
    {
        "x": 1.2684128505716288E7,
        "y": 2576515.2176145855,
        "fnum": 7,
        "pid": 103
    },
    {
        "x": 1.2684127527064899E7,
        "y": 2576515.298822089,
        "fnum": 7,
        "pid": 104
    },
    {
        "x": 1.268412748260393E7,
        "y": 2576515.291064866,
        "fnum": 7,
        "pid": 105
    },
    {
        "x": 1.2684126854736313E7,
        "y": 2576515.2177286437,
        "fnum": 7,
        "pid": 106
    },
    {
        "x": 1.2684126837030225E7,
        "y": 2576514.769336592,
        "fnum": 7,
        "pid": 107
    },
    {
        "x": 0.0,
        "y": 0.0,
        "fnum": 0,
        "pid": 108
    },
    {
        "x": 1.2684126411431797E7,
        "y": 2576515.036162721,
        "fnum": 7,
        "pid": 109
    },
    {
        "x": 1.2684125123828705E7,
        "y": 2576514.67294243,
        "fnum": 7,
        "pid": 110
    },
    {
        "x": 1.2684125140822645E7,
        "y": 2576513.0605384605,
        "fnum": 7,
        "pid": 111
    },
    {
        "x": 1.2684125679244332E7,
        "y": 2576512.3759725452,
        "fnum": 7,
        "pid": 112
    },
    {
        "x": 1.2684124863602422E7,
        "y": 2576511.026291588,
        "fnum": 7,
        "pid": 113
    },
    {
        "x": 1.2684125608996373E7,
        "y": 2576510.5647562416,
        "fnum": 7,
        "pid": 114
    },
    {
        "x": 1.2684125054756826E7,
        "y": 2576510.184362956,
        "fnum": 7,
        "pid": 115
    },
    {
        "x": 1.2684125805084623E7,
        "y": 2576509.6992125753,
        "fnum": 7,
        "pid": 116
    },
    {
        "x": 1.2684124808149142E7,
        "y": 2576509.1373907407,
        "fnum": 7,
        "pid": 117
    },
    {
        "x": 1.2684125556919208E7,
        "y": 2576508.4351452687,
        "fnum": 7,
        "pid": 118
    },
    {
        "x": 1.268412500189692E7,
        "y": 2576507.850464457,
        "fnum": 7,
        "pid": 119
    },
    {
        "x": 1.2684125646496117E7,
        "y": 2576507.2174653616,
        "fnum": 7,
        "pid": 120
    },
    {
        "x": 1.2684124965849094E7,
        "y": 2576506.174588265,
        "fnum": 7,
        "pid": 121
    },
    {
        "x": 1.268412508998187E7,
        "y": 2576504.6902993326,
        "fnum": 7,
        "pid": 122
    },
    {
        "x": 1.268412565280036E7,
        "y": 2576504.009134114,
        "fnum": 7,
        "pid": 123
    },
    {
        "x": 1.2684125090908285E7,
        "y": 2576504.3661161354,
        "fnum": 7,
        "pid": 124
    },
    {
        "x": 1.2684125612313364E7,
        "y": 2576503.743129366,
        "fnum": 7,
        "pid": 125
    },
    {
        "x": 1.2684125402616221E7,
        "y": 2576503.6555119776,
        "fnum": 7,
        "pid": 126
    },
    {
        "x": 1.2684125637623673E7,
        "y": 2576502.9161392846,
        "fnum": 7,
        "pid": 127
    },
    {
        "x": 1.2684125859343912E7,
        "y": 2576503.4715308696,
        "fnum": 7,
        "pid": 128
    },
    {
        "x": 1.2684125840090731E7,
        "y": 2576502.9138230355,
        "fnum": 7,
        "pid": 129
    },
    {
        "x": 1.268412569796156E7,
        "y": 2576502.716607778,
        "fnum": 7,
        "pid": 130
    },
    {
        "x": 1.2684125544076836E7,
        "y": 2576501.9862465695,
        "fnum": 7,
        "pid": 131
    },
    {
        "x": 1.2684125264679495E7,
        "y": 2576501.6880986597,
        "fnum": 7,
        "pid": 132
    },
    {
        "x": 1.2684125448712021E7,
        "y": 2576500.931627233,
        "fnum": 7,
        "pid": 133
    },
    {
        "x": 1.2684125168953137E7,
        "y": 2576500.996354235,
        "fnum": 7,
        "pid": 134
    },
    {
        "x": 1.2684125395927792E7,
        "y": 2576499.965278939,
        "fnum": 7,
        "pid": 135
    },
    {
        "x": 1.2684125640088437E7,
        "y": 2576499.1141849384,
        "fnum": 7,
        "pid": 136
    },
    {
        "x": 1.2684125472577006E7,
        "y": 2576497.842273463,
        "fnum": 7,
        "pid": 137
    },
    {
        "x": 1.2684125666556243E7,
        "y": 2576496.989550832,
        "fnum": 7,
        "pid": 138
    },
    {
        "x": 1.2684125145609759E7,
        "y": 2576496.649298817,
        "fnum": 7,
        "pid": 139
    },
    {
        "x": 1.2684125558999777E7,
        "y": 2576495.9640243514,
        "fnum": 7,
        "pid": 140
    },
    {
        "x": 1.2684125416784748E7,
        "y": 2576495.6487486307,
        "fnum": 7,
        "pid": 141
    },
    {
        "x": 1.2684125708294261E7,
        "y": 2576494.8717555334,
        "fnum": 7,
        "pid": 142
    },
    {
        "x": 1.2684125684899867E7,
        "y": 2576493.800797528,
        "fnum": 7,
        "pid": 143
    },
    {
        "x": 1.2684125725332685E7,
        "y": 2576492.987051119,
        "fnum": 7,
        "pid": 144
    },
    {
        "x": 1.2684125476463662E7,
        "y": 2576493.8172407583,
        "fnum": 7,
        "pid": 145
    },
    {
        "x": 1.2684125766161686E7,
        "y": 2576493.1908412585,
        "fnum": 7,
        "pid": 146
    },
    {
        "x": 1.268412538003424E7,
        "y": 2576493.579381981,
        "fnum": 7,
        "pid": 147
    },
    {
        "x": 1.2684125669680184E7,
        "y": 2576492.8177058618,
        "fnum": 7,
        "pid": 148
    },
    {
        "x": 1.2684125365308667E7,
        "y": 2576492.756175266,
        "fnum": 7,
        "pid": 149
    },
    {
        "x": 1.2684125709873978E7,
        "y": 2576492.1188644576,
        "fnum": 7,
        "pid": 150
    },
    {
        "x": 1.2684125838162098E7,
        "y": 2576491.531278016,
        "fnum": 7,
        "pid": 151
    },
    {
        "x": 1.2684126159729687E7,
        "y": 2576491.517591939,
        "fnum": 7,
        "pid": 152
    },
    {
        "x": 0.0,
        "y": 0.0,
        "fnum": 0,
        "pid": 153
    },
    {
        "x": 1.2684126069767686E7,
        "y": 2576490.603059502,
        "fnum": 7,
        "pid": 154
    },
    {
        "x": 1.268412608687786E7,
        "y": 2576488.8984010187,
        "fnum": 7,
        "pid": 155
    },
    {
        "x": 1.268412641174946E7,
        "y": 2576488.578447451,
        "fnum": 7,
        "pid": 156
    },
    {
        "x": 1.2684127159028826E7,
        "y": 2576488.41258998,
        "fnum": 7,
        "pid": 157
    },
    {
        "x": 1.268412762471807E7,
        "y": 2576488.406562286,
        "fnum": 7,
        "pid": 158
    },
    {
        "x": 1.2684128192321278E7,
        "y": 2576488.1585752335,
        "fnum": 7,
        "pid": 159
    },
    {
        "x": 0.0,
        "y": 0.0,
        "fnum": 0,
        "pid": 160
    },
    {
        "x": 1.2684129172454448E7,
        "y": 2576488.950944809,
        "fnum": 7,
        "pid": 161
    },
    {
        "x": 1.2684129462360317E7,
        "y": 2576488.4566856055,
        "fnum": 7,
        "pid": 162
    },
    {
        "x": 1.2684129556150919E7,
        "y": 2576487.626605626,
        "fnum": 7,
        "pid": 163
    },
    {
        "x": 1.2684129653750833E7,
        "y": 2576488.058265851,
        "fnum": 7,
        "pid": 164
    },
    {
        "x": 1.2684129422962207E7,
        "y": 2576487.186474233,
        "fnum": 7,
        "pid": 165
    },
    {
        "x": 1.2684129634584324E7,
        "y": 2576486.9791522226,
        "fnum": 7,
        "pid": 166
    },
    {
        "x": 1.2684129338479968E7,
        "y": 2576485.6076392573,
        "fnum": 7,
        "pid": 167
    },
    {
        "x": 1.26841293742742E7,
        "y": 2576484.800998072,
        "fnum": 7,
        "pid": 168
    },
    {
        "x": 1.2684128353407985E7,
        "y": 2576483.945000445,
        "fnum": 7,
        "pid": 169
    },
    {
        "x": 1.268412779967999E7,
        "y": 2576483.264433667,
        "fnum": 7,
        "pid": 170
    },
    {
        "x": 1.2684127407879211E7,
        "y": 2576483.052547319,
        "fnum": 7,
        "pid": 171
    },
    {
        "x": 1.2684129673330393E7,
        "y": 2576483.4262046665,
        "fnum": 7,
        "pid": 172
    },
    {
        "x": 0.0,
        "y": 0.0,
        "fnum": 0,
        "pid": 173
    },
    {
        "x": 1.2684129150511451E7,
        "y": 2576482.9887206987,
        "fnum": 7,
        "pid": 174
    },
    {
        "x": 1.2684129506755978E7,
        "y": 2576482.000548377,
        "fnum": 7,
        "pid": 175
    },
    {
        "x": 1.2684128775591947E7,
        "y": 2576481.4475356666,
        "fnum": 7,
        "pid": 176
    },
    {
        "x": 1.2684128561677922E7,
        "y": 2576481.817903579,
        "fnum": 7,
        "pid": 177
    },
    {
        "x": 1.2684126326437058E7,
        "y": 2576481.22298368,
        "fnum": 7,
        "pid": 178
    },
    {
        "x": 1.2684125433461033E7,
        "y": 2576481.1607794757,
        "fnum": 7,
        "pid": 179
    },
    {
        "x": 1.2684124680829344E7,
        "y": 2576481.0525647034,
        "fnum": 7,
        "pid": 180
    },
    {
        "x": 1.2684123767466055E7,
        "y": 2576481.078862688,
        "fnum": 7,
        "pid": 181
    },
    {
        "x": 1.2684123848718187E7,
        "y": 2576481.007991197,
        "fnum": 7,
        "pid": 182
    },
    {
        "x": 1.2684123218186643E7,
        "y": 2576481.0489012897,
        "fnum": 7,
        "pid": 183
    },
    {
        "x": 1.2684122289834121E7,
        "y": 2576481.0405126493,
        "fnum": 7,
        "pid": 184
    },
    {
        "x": 1.2684121318996254E7,
        "y": 2576481.7556436737,
        "fnum": 7,
        "pid": 185
    },
    {
        "x": 1.2684120596054489E7,
        "y": 2576480.897718819,
        "fnum": 7,
        "pid": 186
    },
    {
        "x": 1.2684120056338402E7,
        "y": 2576481.6415480236,
        "fnum": 7,
        "pid": 187
    },
    {
        "x": 1.268411938088128E7,
        "y": 2576481.803231996,
        "fnum": 7,
        "pid": 188
    },
    {
        "x": 1.2684119181390816E7,
        "y": 2576481.1830863687,
        "fnum": 7,
        "pid": 189
    },
    {
        "x": 1.2684118472032465E7,
        "y": 2576481.2359142015,
        "fnum": 7,
        "pid": 190
    },
    {
        "x": 1.2684118427299034E7,
        "y": 2576481.871421393,
        "fnum": 7,
        "pid": 191
    },
    {
        "x": 1.2684117880371775E7,
        "y": 2576481.634869797,
        "fnum": 7,
        "pid": 192
    },
    {
        "x": 1.268411759628444E7,
        "y": 2576482.0250382456,
        "fnum": 7,
        "pid": 193
    },
    {
        "x": 0.0,
        "y": 0.0,
        "fnum": 0,
        "pid": 194
    },
    {
        "x": 1.2684117222787378E7,
        "y": 2576482.546936318,
        "fnum": 7,
        "pid": 195
    },
    {
        "x": 1.2684116746041667E7,
        "y": 2576481.01978645,
        "fnum": 7,
        "pid": 196
    },
    {
        "x": 1.268411663574811E7,
        "y": 2576483.790185961,
        "fnum": 7,
        "pid": 197
    },
    {
        "x": 1.2684116461243484E7,
        "y": 2576484.6110458323,
        "fnum": 7,
        "pid": 198
    },
    {
        "x": 1.2684116583107717E7,
        "y": 2576482.7611178923,
        "fnum": 7,
        "pid": 199
    },
    {
        "x": 1.2684116509238562E7,
        "y": 2576483.087157802,
        "fnum": 7,
        "pid": 200
    },
    {
        "x": 1.2684116489484215E7,
        "y": 2576483.9553629835,
        "fnum": 7,
        "pid": 201
    },
    {
        "x": 1.2684116639606576E7,
        "y": 2576484.228254236,
        "fnum": 7,
        "pid": 202
    },
    {
        "x": 0.0,
        "y": 0.0,
        "fnum": 0,
        "pid": 203
    }
]
